# Supplementary material for: The relationship between pelvic floor functions and vaginal microbiota in 6–8 weeks postpartum women
Source: Front Microbiol. 2022 Nov 3;13:975406. doi: 10.3389/fmicb.2022.975406 (PMC9669797; doi:10.3389/fmicb.2022.975406)
Supplement: Supplementary file 2 [file Table_1.XLSX]

## Sheet: Sheet1
ID	Age（years）	Progestational weight（kg）	BMI	Over weight	Neonatal weight(g)	Multiparous	Delivery mode: vaginal delivery	Weight gain during pregnancy（kg）	Postpartum time(days)	Urinary incontinence	times(numbers)	duration time(seconds)	maxmum pressure of type II myofiber	maxmum pressure of type I myofiber	Group
P0.1.22	34	59	23.02	No	3330	Yes	Yes	13	44	No	5	7	47	49	PI
P0.1.23	32	63	25.5	Yes	4050	Yes	No	13	42	No	5	7	70	69	PI
P0.2.21	31	58.5	22.29	No	3270	Yes	Yes	6	43	No	5	4	45	44	PI
P0.2.24	29	53	23.21	No	3110	No	Yes	12	42	No	5	4	65	35	PI
P0.3.12	32	57	21.95	No	3160	Yes	No	19	43	No	5	8	67	73	PI
P0.3.15	30	59	22.56	No	2890	No	No	14	43	No	5	4	38	27	PI
P0.3.20	29	59	23.31	No	3280	No	Yes	11	48	No	5	7	38	41	PI
P0.3.6	31	58	21.82	No	3240	No	No	14.5	44	No	5	7	53	53	PI
P0.4.17	34	55	21.56	No	3300	Yes	No	12	43	No	5	4	43	43	PI
P0.4.19	32	49	19.96	No	4060	Yes	No	17	42	No	5	5	47	45	PI
P0.4.26	37	55	21.71	No	2890	No	Yes	10	42	No	5	4	62	66	PI
P0.4.42	32	64	22.95	No	2470	No	No	8	44	No	5	4	48	27	PI
P0.5.4	33	56.5	21.68	No	3150	Yes	Yes	15.5	43	No	5	5	40	37	PI
P0.8.2	36	65	23.03	No	3270	No	No	8	43	No	5	8	66	66	PI
P0.8.23	39	62	23.41	No	3350	Yes	No	9	48	No	5	4	43	43	PI
P0.8.30	35	55	20.75	No	3030	Yes	Yes	12	41	No	5	4	40	32	PI
P0.8.38	30	60	22.88	No	2560	No	Yes	12	49	No	5	5	70	45	PI
P0.8.39	31	48	17.85	No	2760	No	Yes	15	45	No	5	7	49	37	PI
P0.8.4	35	56	21.61	No	3190	Yes	Yes	15	43	Yes	5	4	38	39	PI
P0.8.41	34	48	18.75	No	2980	No	Yes	10	45	Yes	5	5	42	29	PI
P0.8.48	33	68	25.8	Yes	3460	Yes	Yes	9	43	Yes	5	5	37	34	PI
P0.8.9	32	62	19.78	No	3260	Yes	Yes	19	41	No	5	8	57	38	PI
P0.1.1	32	62	23.31	No	3200	No	Yes	15	41	No	4	6	54	45	PI
P0.1.10	33	52	19.44	No	3130	No	Yes	18	43	No	4	7	43	42	PI
P0.1.17	35	57	21.55	No	3800	No	Yes	17	43	Yes	4	4	43	26	PI
P0.1.3	32	60	20.52	No	3500	Yes	Yes	10	41	No	4	5	55	60	PI
P0.1.6	34	47.5	20.51	No	3090	Yes	Yes	15.5	41	Yes	4	7	44	49	PI
P0.1.9	29	56	23.75	No	3450	No	Yes	13	44	No	4	3	38	41	PI
P0.117	29	60	21.89	No	3280	No	Yes	16	43	No	4	5	41	41	PI
P0.2.18	30	53	20.2	No	3250	No	Yes	16	40	No	4	4	46	44	PI
P0.2.19	36	61	23.34	No	3420	No	No	16	42	No	4	7	46	45	PI
P0.2.20	33	53	21.08	No	3230	No	Yes	15	42	No	4	5	38	35	PI
P0.3.1	34	64	24.35	Yes	3050	No	No	10	56	No	4	6	51	43	PI
P0.3.5	29	54	21.09	No	3130	No	Yes	7	45	No	4	4	39	35	PI
P0.3.7	31	65	24.77	Yes	3710	Yes	No	10	45	No	4	5	42	42	PI
P0.4.25	37	60	22.86	No	2860	Yes	Yes	15	42	No	4	5	40	41	PI
P0.4.38	28	56	21.15	No	3420	No	No	11	39	No	4	4	42	29	PI
P0.4.40	34	52	20.57	No	3980	No	No	7.5	41	No	4	4	39	39	PI
P0.4.44	27	67	23.89	No	3360	No	Yes	12	42	No	4	5	65	40	PI
P0.5.16	30	65	21.74	No	3350	Yes	Yes	12	50	Yes	4	5	44	41	PI
P0.5.5	23	57	22.5	No	3900	No	No	14	44	No	4	7	58	47	PI
P0.8.15	33	71	28.93	Yes	2970	No	Yes	8	42	No	4	3	39	34	PI
P0.8.18	36	57	22.86	No	3520	No	No	10	44	No	4	4	37	35	PI
P0.8.19	28	57	22.85	No	3300	No	Yes	12	54	No	4	4	46	43	PI
P0.8.21	29	55	19.03	No	3200	No	No	15	44	No	4	8	48	37	PI
P0.8.29	38	52	18.9	No	3250	No	No	14	43	No	4	3	43	38	PI
P0.8.3	37	46.5	18.63	No	3100	No	No	13	44	No	4	3	42	40	PI
P0.8.34	36	58.5	22.85	No	3150	Yes	No	10	43	No	4	4	40	41	PI
P0.8.5	34	68	24.3	Yes	3360	No	Yes	14	44	Yes	4	3	44	36	PI
P0.8.52	30	55	19.55	No	3180	No	Yes	6	43	No	4	4	38	39	PI
P0.8.6	29	52	21.56	No	3250	No	No	8.6	46	No	4	8	53	41	PI
P0.8.8	29	48.5	20.19	No	2670	No	Yes	12	44	No	4	4	49	44	PI
P0.4.30	31	50	18.82	No	3280	Yes	Yes	14	49	No	3	4	38	25	PI
P0.4.36	32	59	21.98	No	3560	No	Yes	13	46	No	3	4	48	44	PI
P0.8.33	28	58	22.8	No	3220	No	Yes	18	42	No	3	5	37	35	PI
P0.8.47	27	50	17.41	No	3230	No	Yes	16	42	No	3	5	38	30	PI
P1.1.11	35	59	20.3	No	2480	No	No	9.5	43	No	2	1	36	30	PII
P1.4.16	35	62.5	23.24	No	3250	Yes	Yes	8	41	No	2	1	35	33	PII
P1.8.44	32	60	23.85	No	3750	Yes	Yes	12	42	No	2	3	36	30	PII
P1.8.37	37	58	23.11	No	3020	Yes	No	11	42	No	1	2	35	34	PII
P1.1.12	31	60	22.1	No	3130	No	Yes	8.8	44	No	0	0	11	13	PII
P1.1.13	32	59	21.41	No	3270	Yes	Yes	10	43	No	0	0	16	12	PII
P1.1.14	32	70	25.1	Yes	3500	Yes	Yes	12	43	Yes	0	2	25	24	PII
P1.1.15	36	54	20.58	No	3570	Yes	Yes	10	41	No	0	0	14	11	PII
P1.1.16	28	49	22.77	No	3260	No	Yes	12	46	No	0	1	21	20	PII
P1.1.18	32	65	24.7	Yes	3740	Yes	Yes	10	42	Yes	0	1	20	20	PII
P1.1.19	26	77	28.1	Yes	3360	No	Yes	9	45	No	0	1	24	28	PII
P1.1.2	32	60	23.9	No	3180	No	Yes	13.5	41	Yes	0	2	31	30	PII
P1.1.20	35	52	20.31	No	3810	Yes	No	9	42	No	0	0	4	4	PII
P1.1.21	33	46	17.97	No	2500	No	Yes	19	49	No	0	1	26	28	PII
P1.1.24	27	65	24.46	Yes	3310	No	Yes	15	42	No	0	0	8	11	PII
P1.1.4	26	55	21.48	No	3690	No	Yes	12	45	Yes	0	0	12	11	PII
P1.1.5	31	65	21.22	No	3040	No	Yes	15	42	Yes	0	1	22	21	PII
P1.1.7	31	63	24.2	Yes	2940	No	Yes	11	41	Yes	0	2	26	25	PII
P1.1.8	36	54	19.83	No	2930	Yes	Yes	16	41	Yes	0	2	28	28	PII
P1.122	30	50	19.5	No	3500	Yes	Yes	14	42	Yes	0	0	16	18	PII
P1.2.22	29	62.5	24.14	Yes	3240	No	Yes	10	42	Yes	0	1	22	25	PII
P1.2.23	34	59	22.52	No	3270	No	Yes	11	45	No	0	0	10	8	PII
P1.3.10	29	56.7	23.3	No	3130	No	Yes	14	42	No	0	0	17	16	PII
P1.3.11	36	65	26.04	Yes	3120	Yes	Yes	6	42	No	0	3	29	26	PII
P1.3.13	33	50	20	No	3160	Yes	Yes	12	43	No	0	1	23	23	PII
P1.3.14	28	58	20.5	No	3460	No	No	15	42	No	0	0	2	1	PII
P1.3.16	36	53	22.8	No	3730	Yes	No	12	47	No	0	1	25	23	PII
P1.3.17	35	61	22.76	No	3120	No	Yes	12	42	No	0	0	11	10	PII
P1.3.18	35	83	27.1	Yes	3240	No	Yes	8	41	No	0	0	15	16	PII
P1.3.19	32	52	22.2	No	3010	Yes	Yes	13	44	No	0	0	23	19	PII
P1.3.2	37	52	20.43	No	3060	Yes	No	14	43	No	0	0	2	2	PII
P1.3.21	36	56	22.43	No	3230	Yes	Yes	12	42	No	0	2	26	26	PII
P1.3.22	34	48.5	18.25	No	3560	No	No	8	41	No	0	0	8	5	PII
P1.3.23	32	52	19.53	No	3290	No	Yes	14	42	No	0	0	13	15	PII
P1.3.24	33	46	18.42	No	3900	Yes	Yes	14	41	Yes	0	0	4	7	PII
P1.3.3	35	68	23.53	No	3630	No	No	15	50	No	0	0	2	2	PII
P1.3.4	29	52	19.48	No	3200	No	No	12	42	No	0	0	4	5	PII
P1.3.8	32	63	23.28	No	3240	No	Yes	11	43	No	0	2	28	26	PII
P1.3.9	31	47	17.26	No	3100	No	No	16	43	No	0	0	17	5	PII
P1.4.1	40	63	25.1	Yes	3140	No	No	11	45	Yes	0	0	3	3	PII
P1.4.10	34	55	20.21	No	2960	Yes	Yes	5	44	No	0	0	17	16	PII
P1.4.11	31	47.5	17.66	No	3190	No	No	19	44	No	0	0	6	7	PII
P1.4.12	34	60	21.81	No	2950	No	Yes	13	44	No	0	1	22	20	PII
P1.4.13	31	60	22.03	No	3380	No	Yes	16	43	No	0	0	12	13	PII
P1.4.14	34	59	23.3	No	3110	Yes	No	15	44	Yes	0	1	23	20	PII
P1.4.15	34	57	20.44	No	3900	Yes	Yes	12	41	Yes	0	0	16	13	PII
P1.4.18	31	53	21.1	No	3440	No	No	15	41	No	0	1	32	32	PII
P1.4.2	44	56	21.59	No	4120	Yes	No	17	46	Yes	0	0	13	2	PII
P1.4.20	31	63.5	24.32	Yes	3830	Yes	Yes	7.5	42	Yes	0	1	30	32	PII
P1.4.21	29	55	19.94	No	2180	No	Yes	7	41	No	0	1	22	21	PII
P1.4.22	32	55	21.13	No	3560	No	No	12	43	No	0	0	7	9	PII
P1.4.23	31	58	20.07	No	3370	No	Yes	15	43	No	0	0	14	11	PII
P1.4.24	32	66	27.47	Yes	3030	No	Yes	10	43	No	0	2	27	28	PII
P1.4.27	33	50	19.53	No	3190	Yes	No	14	44	No	0	0	7	7	PII
P1.4.28	31	56.5	22.34	No	3150	No	Yes	11	44	No	0	0	18	18	PII
P1.4.29	28	55	21.14	No	3230	No	Yes	15.5	42	No	0	0	10	10	PII
P1.4.3	36	62	25.2	Yes	3559	Yes	No	10	45	No	0	2	33	30	PII
P1.4.31	34	56	19.84	No	3760	No	No	15	43	No	0	0	11	10	PII
P1.4.32	33	52.5	21.5	No	3230	No	No	11.5	44	No	0	0	3	3	PII
P1.4.33	27	72	24.83	Yes	3700	No	Yes	12	43	No	0	0	10	6	PII
P1.4.34	28	52	22.51	No	3560	No	No	12	45	No	0	0	19	12	PII
P1.4.35	23	54	21.32	No	4250	No	No	18	42	Yes	0	0	13	12	PII
P1.4.37	34	53	19.95	No	3300	Yes	Yes	12	45	No	0	1	18	20	PII
P1.4.39	33	53	19.7	No	3600	No	Yes	13	49	Yes	0	1	16	22	PII
P1.4.4	34	51	21.23	No	3080	No	No	14	42	No	0	1	21	21	PII
P1.4.41	33	66	26.44	Yes	3610	No	Yes	12	42	No	0	0	2	2	PII
P1.4.43	26	50	18.37	No	3300	No	Yes	15	43	Yes	0	0	4	5	PII
P1.4.45	31	54	21.63	No	2740	No	Yes	18	42	No	0	0	12	12	PII
P1.4.46	30	48	18.63	No	3270	No	No	16	41	No	0	0	6	6	PII
P1.4.47	29	69	25.03	Yes	3060	No	No	4	41	No	0	0	12	11	PII
P1.4.48	44	62	23.9	No	3020	Yes	No	11.5	43	No	0	1	23	22	PII
P1.4.5	29	51.5	20.12	No	2210	No	Yes	11	46	No	0	0	9	8	PII
P1.4.6	26	60	24.12	Yes	3140	No	Yes	16	42	No	0	1	18	21	PII
P1.4.7	26	48	17.02	No	2820	Yes	Yes	18	41	No	0	2	24	23	PII
P1.4.8	40	63	23.24	No	3610	Yes	Yes	12	42	Yes	0	1	19	21	PII
P1.4.9	31	54.5	21.48	No	3480	No	No	17	41	No	0	0	19	18	PII
P1.5.1	29	54	21.04	No	2740	No	Yes	8	52	No	0	0	12	12	PII
P1.5.10	33	50	19.53	No	3390	No	Yes	10	44	No	0	0	3	2	PII
P1.5.11	37	62	22.23	No	3870	Yes	No	11.5	46	Yes	0	0	25	19	PII
P1.5.12	30	58	23.03	No	3080	No	Yes	13	50	No	0	0	11	8	PII
P1.5.13	36	72	25.82	Yes	3590	No	No	7	42	No	0	0	5	3	PII
P1.5.14	31	62	23.34	No	3060	No	Yes	8.5	39	No	0	0	9	11	PII
P1.5.15	32	54	20.57	No	3120	Yes	Yes	10	45	No	0	2	23	25	PII
P1.5.17	31	66	24.68	Yes	3300	No	Yes	17	41	Yes	0	3	29	25	PII
P1.5.18	32	49	17.15	No	3170	No	No	17	43	No	0	0	19	18	PII
P1.5.19	33	55	21.58	No	3130	Yes	No	12	41	No	0	0	12	11	PII
P1.5.2	32	54	19.59	No	3190	No	Yes	10	47	No	0	1	18	23	PII
P1.5.3	29	52	21.89	No	2860	No	No	9	44	No	0	0	10	11	PII
P1.5.6	31	50	20.47	No	3300	No	No	14	48	No	0	1	21	22	PII
P1.5.7	32	55	22.2	No	3440	No	Yes	15.5	46	Yes	0	0	8	10	PII
P1.5.8	33	56	22.43	No	3240	No	Yes	18	41	Yes	0	1	32	28	PII
P1.5.9	34	52	20.31	No	3260	No	Yes	20	40	No	0	0	8	9	PII
P1.7.25	34	64	24.38	Yes	2900	No	Yes	14	42	Yes	0	1	24	23	PII
P1.7.26	30	67	24.71	Yes	2770	No	Yes	12	42	Yes	0	0	14	13	PII
P1.7.27	28	49	18.31	No	2880	No	Yes	12	55	No	0	0	15	15	PII
P1.7.28	30	80	31.25	Yes	3490	No	Yes	9	42	No	0	1	18	21	PII
P1.7.29	25	63	22.32	No	3900	No	Yes	14	41	No	0	1	20	21	PII
P1.7.30	32	50	19.78	No	2380	Yes	Yes	10	42	No	0	0	12	10	PII
P1.8.1	26	62	22.78	No	3190	No	No	19	42	No	0	1	16	22	PII
P1.8.10	27	60	24.13	Yes	3640	No	No	11	45	No	0	1	21	22	PII
P1.8.11	31	55	20	No	3880	No	No	12.5	48	Yes	0	0	2	2	PII
P1.8.12	38	63	21.54	No	3480	No	Yes	11	42	Yes	0	1	26	25	PII
P1.8.13	28	60	23.43	No	3760	No	Yes	16	42	Yes	0	1	25	22	PII
P1.8.14	29	50	17.72	No	3260	No	Yes	21	42	No	0	1	23	25	PII
P1.8.16	29	55	20.71	No	3080	No	Yes	6	42	No	0	0	12	11	PII
P1.8.17	36	53	21.53	No	3150	Yes	Yes	10	44	Yes	0	0	16	14	PII
P1.8.20	30	50	19.05	No	2570	No	Yes	16	55	No	0	0	19	17	PII
P1.8.22	30	55	20.45	No	2910	No	Yes	13	43	No	0	1	21	22	PII
P1.8.24	35	51	19.68	No	3210	Yes	Yes	13	42	No	0	1	20	21	PII
P1.8.25	32	50	20.2	No	3240	No	Yes	9	43	No	0	0	11	13	PII
P1.8.26	32	60	21.26	No	3280	Yes	Yes	9	42	No	0	0	19	16	PII
P1.8.27	34	56	24.24	Yes	3320	No	No	13.1	43	No	0	2	26	30	PII
P1.8.28	31	45	18.03	No	3620	No	Yes	18	42	No	0	0	16	14	PII
P1.8.31	30	61	23.55	No	3310	No	Yes	13	45	Yes	0	1	20	22	PII
P1.8.32	33	56.5	21.5	No	2800	Yes	Yes	18	42	Yes	0	2	28	25	PII
P1.8.35	30	54	19.83	No	3150	No	Yes	12.5	48	No	0	1	20	21	PII
P1.8.36	39	68	24.44	Yes	3890	Yes	Yes	6	43	Yes	0	0	10	9	PII
P1.8.40	32	55	20.2	No	3080	No	No	15	45	Yes	0	2	34	28	PII
P1.8.42	33	54	20.5	No	3240	Yes	Yes	15	42	Yes	0	0	15	14	PII
P1.8.43	28	78	29.03	Yes	3330	No	No	7.5	41	No	0	1	20	21	PII
P1.8.45	34	49	19.4	No	3270	No	Yes	13.5	42	No	0	0	9	13	PII
P1.8.46	30	54	19.95	No	3260	No	Yes	13	42	No	0	0	18	16	PII
P1.8.49	32	47	17.45	No	2900	No	Yes	10.5	45	No	0	0	14	12	PII
P1.8.50	28	55	19.26	No	2930	No	Yes	16	45	No	0	0	21	15	PII
P1.8.51	33	55	19.65	No	2930	No	Yes	13	45	No	0	1	25	20	PII
P1.8.7	31	49	19.38	No	3450	No	Yes	13	43	No	0	0	7	8	PII
P1.127	37	52	22.1	No	4100	Yes	Yes	12	52	Yes	0	0	8	10	PII
