# Supplementary material for: The relationship between pelvic floor functions and vaginal microbiota in 6–8 weeks postpartum women
Source: Front Microbiol. 2022 Nov 3;13:975406. doi: 10.3389/fmicb.2022.975406 (PMC9669797; doi:10.3389/fmicb.2022.975406)
Supplement: Supplementary file 4 [file Table_3.XLSX]

## Sheet: Sheet1
Taxonomy	P0.1.1	P0.1.3	P0.1.6	P0.1.9	P0.1.10	P0.1.17	P0.1.22	P0.1.23	P0.2.18	P0.2.19	P0.2.21	P0.2.24	P0.3.1	P0.3.6	P0.3.7	P0.3.12	P0.3.20	P0.4.17	P0.4.25	P0.4.26	P0.4.36	P0.4.40	P0.4.44	P0.5.5	P0.5.16	P0.8.2	P0.8.3	P0.8.4	P0.8.5	P0.8.6	P0.8.8	P0.8.9	P0.8.15	P0.8.18	P0.8.19	P0.8.21	P0.8.29	P0.8.30	P0.8.33	P0.8.34	P0.8.38	P0.8.39	P0.8.41	P0.8.47	P0.8.48	P0.117	P0.2.20	P0.3.5	P0.3.15
unidentified_Actinobacteria	0.082871	0.0135487	0.0503328	0.436823	0.413096	0.0575233	0.0373176	0.135039	0.0193522	0.0208671	0.0926645	0.0125885	0.426325	0.0576726	0.0168132	0.247141	0.0174959	0.0232141	0.150999	0.0513143	0.0324102	0.0376376	0.23387	0.715456	0.0353546	0.248869	0.4569	0.0609158	0.0176026	0.18183	0.069237	0.00416062	0.0232355	0.0300418	0.0345012	0.793313	0.0117137	0.341491	0.865111	0.0291457	0.309486	0.0272254	0.0217846	0.0125245	0.462064	0.027012	0.0418836	0.0487753	0.0232781
Bacilli	0.429525	0.0627294	0.203102	0.21313	0.0276095	0.176496	0.385402	0.414569	0.210101	0.18646	0.465264	0.396774	0.110993	0.0380217	0.170009	0.0236835	0.189234	0.0569685	0.0396646	0.361547	0.658957	0.00565418	0.512482	0.152492	0.0965051	0.0806094	0.433494	0.54374	0.423274	0.00477938	0.0210591	0.0172186	0.0286549	0.0153196	0.0530639	0.0687249	0.0240249	0.242618	0.0182001	0.0274174	0.389093	0.0102629	0.294273	0.793228	0.0982333	0.938039	0.524964	0.532368	0.733101
Gammaproteobacteria	0.207455	0.651681	0.468998	0.188593	0.196765	0.482163	0.146134	0.12452	0.347444	0.421652	0.159448	0.324059	0.097956	0.460399	0.284586	0.0620466	0.408829	0.39112	0.0518051	0.306136	0.10058	0.371511	0.108667	0.0428437	0.0830417	0.0713066	0.0369335	0.0110096	0.0761714	0.0203977	0.272659	0.897179	0.25719	0.006721	0.109947	0.0362081	0.0536827	0.220449	0.040006	0.41698	0.0679568	0.594691	0.0898694	0.0576299	0.051549	0.000128019	0.238372	0.102906	0.064927
Coriobacteriia	0.0840446	0.00302979	0.0738244	0.0322608	0.0177093	0.0144448	0.00439532	0.00147222	0.00962277	0.000384057	0.00313647	0.0037979	0.00149356	0.00364854	0.00727575	0.542524	0.000106683	0.00211232	0.0843006	0.020291	0.00217632	0.0121832	0.00117351	0.000512076	0.00185628	0.00531279	0.00153623	0.00253905	0.0015789	0.024793	0.00834258	0.00238969	0.00055475	0.665699	0.0247504	0.0140821	0.0128232	0.000789451	0.00166425	0.00550482	0.00300845	0.00185628	0.00236835	0.0015789	0.0239609	4.2673e-05	0.00247504	0.00166425	0.00522745
Bacteroidia	0.091427	0.096313	0.071584	0.10824	0.231139	0.163587	0.154988	0.0984254	0.25367	0.160792	0.181424	0.0746351	0.204425	0.243044	0.21488	0.0369975	0.249104	0.327772	0.538022	0.20466	0.0932833	0.30428	0.0592942	0.0377016	0.527695	0.326939	0.0323675	0.192925	0.257959	0.53896	0.293932	0.0159384	0.533669	0.261031	0.495178	0.0161944	0.606832	0.0378083	0.0157037	0.311556	0.0817189	0.0912563	0.371362	0.03544	0.170415	0.0213365	0.129705	0.106384	0.0499275
Clostridia	0.0856235	0.0620253	0.10297	0.00883332	0.104421	0.0260306	0.154604	0.0924511	0.06226	0.111953	0.0680635	0.035824	0.0258172	0.0634121	0.0548562	0.015917	0.010839	0.0840872	0.0397286	0.0370615	0.0688743	0.200819	0.0279935	0.0192029	0.136724	0.133652	0.00687036	0.0497568	0.0335837	0.0782624	0.107515	0.0147649	0.046919	0.0107536	0.0464923	0.0182001	0.107429	0.0114364	0.0108816	0.0526159	0.0951182	0.122856	0.084514	0.0327089	0.0791372	0.000618759	0.0384271	0.044828	0.0168985
Negativicutes	0.00908936	0.00804387	0.00614492	0.00480072	0.00172826	0.00650764	0.0968465	0.0971878	0.0178373	0.02219	0.0188401	0.0109456	0.0370829	0.0282922	0.0179013	0.00527012	0.00640096	0.0250277	0.0771102	0.00597423	0.00996415	0.0328796	0.0120338	0.00416062	0.021998	0.0213792	0.00405394	0.0944781	0.098148	0.0586754	0.0288683	0	0.0109883	0.00386191	0.0183707	0.00354186	0.150657	0.00217632	0.00392592	0.0481992	0.0254971	0.00943074	0.0540454	0.0153623	0.0556456	0.0124605	0.0100708	0.0190962	0.0120125
Alphaproteobacteria	0.00270974	0.0125459	0.0073611	0.00196296	0.00228301	0.0102202	0.00123752	0.00128019	0.0131646	0.0236622	0.00302979	0.031322	0.00680635	0.01788	0.0767261	0.0124392	0.0129086	0.00906802	0.00411795	0.00633695	0.00407528	0.0117778	0.00177093	0.00224033	0.0367842	0.00928139	0.00298711	0.00482205	0.0104122	0.00454468	0.0612998	0.00480072	0.0156397	0.00339251	0.127592	0.0115644	0.0106683	0.064799	0.0324955	0.071392	0.00623026	0.0617692	0.0142528	0.0253051	0.0239822	2.13365e-05	0.0035632	0.0395366	0.0262866
Fusobacteriia	0.00102415	0.00125885	0.000661432	0.000661432	0.000128019	0.000149356	0.00132286	0.00091747	0.00435265	0.000661432	0.000896134	0.000277375	0.00049074	0.000640096	0.00091747	0.000512076	0.0438465	0.000298711	0.00768115	0.000469403	8.53461e-05	0.00123752	0.000106683	0.00300845	0.00298711	0.0121191	0.000213365	0.00371255	6.40096e-05	0.00147222	0.00960143	0	0.0013442	0.000320048	0.00049074	0.000405394	0.00330716	0	0.000640096	0.00375523	0.000725442	0	0.0360374	0.0029231	0.00226167	0	0.000576086	0.00552616	0.0015789
Campylobacteria	0.000320048	0.00142955	0.000234702	0.000192029	0.000149356	0.000106683	0.0015789	0.000682769	0.00215499	0.000170692	0.000704105	0.0832124	0.000320048	0.00371255	0.00637962	0.00106683	0.000960143	0.0308313	0.000682769	0.000618759	0.00117351	0.00377656	0.000618759	0.000170692	0.00294444	0.000682769	0.000106683	0.00226167	0.00106683	0.0718401	0.00251771	0.00469403	0.000768115	0.000938807	0.000384057	0.000234702	0.00369122	4.2673e-05	0.000362721	0.00970812	0.000128019	0.00149356	0.00230434	0.00177093	0.00354186	0.000149356	0.000832124	0.00243236	0.00153623
Synergistia	0	0.000896134	0	0	0.000106683	0	0.00584621	0.00597423	0.000512076	0	0	0	0	0	0.0013442	0	0	6.40096e-05	0.00145088	4.2673e-05	0	0	0.000298711	0	0	0.000320048	0	0.00042673	0	0	0.000149356	0	2.13365e-05	2.13365e-05	0.000298711	0	4.2673e-05	0	0	0.000106683	2.13365e-05	0	2.13365e-05	0.000234702	0.000192029	0	0	0	2.13365e-05
Cyanobacteriia	0.000256038	0.00151489	0.000533413	4.2673e-05	4.2673e-05	0.040454	0	2.13365e-05	0.000341384	0.00230434	4.2673e-05	0.0185414	0.00091747	0.00132286	0.0332423	0.000320048	0.00166425	6.40096e-05	2.13365e-05	0	0.00098148	0	0.000128019	0.000213365	0.000256038	0	0	0.00213365	0	0	0	0.000320048	0	0	0	0	0	0	0.000106683	0.000128019	0	2.13365e-05	0	0.000128019	2.13365e-05	0	8.53461e-05	0.000618759	0.000192029
Verrucomicrobiae	0	0.0326022	0.000149356	0	2.13365e-05	4.2673e-05	0.00115217	0.0198643	0.00187761	0.00128019	0.000405394	0.0015789	0.000789451	8.53461e-05	0.000298711	2.13365e-05	0	0	0	2.13365e-05	0	0.000512076	4.2673e-05	0.00055475	0.000405394	0	4.2673e-05	0	0	0	0	0.000256038	0	0	0	0	0.00200563	0.000938807	0	0	0	4.2673e-05	0	0	0	0	4.2673e-05	0.00155757	2.13365e-05
Saccharimonadia	0	0.00168559	0	0	8.53461e-05	0	4.2673e-05	4.2673e-05	0.00106683	0	0	0	0.000960143	0	0.00375523	2.13365e-05	6.40096e-05	0	0	0	0.000106683	8.53461e-05	2.13365e-05	2.13365e-05	0.000298711	2.13365e-05	0	0	0	0.000298711	0.031258	0.000725442	0.000277375	0.000106683	0.00320048	0	2.13365e-05	0.000682769	0	0	2.13365e-05	8.53461e-05	0	2.13365e-05	0	0	2.13365e-05	0.000256038	0
Acidobacteriae	0.000362721	0.00136554	0.000192029	0.000320048	0.00055475	0.000298711	6.40096e-05	0.000384057	0.00204831	0.0030938	0.000853461	0.0015789	0.022446	0.000106683	0.00213365	0	0.000384057	0.00055475	4.2673e-05	0.000256038	8.53461e-05	0.0037979	2.13365e-05	0.000234702	0.00170692	0	0.000192029	0	4.2673e-05	0.000192029	0.0165358	0	0.000512076	4.2673e-05	0.000234702	0.000896134	2.13365e-05	0.0030938	2.13365e-05	0.00125885	2.13365e-05	0.00091747	2.13365e-05	0.000362721	0.000853461	0	0.000448067	0.0264573	0
Sericytochromatia	0.000448067	0.000384057	0.00125885	0.000149356	0.000874797	0.00100282	0.000234702	0.000256038	0.000512076	0.00049074	0.000661432	0.000256038	0.000192029	4.2673e-05	0.00277375	0	0.000448067	0.000853461	0.000149356	0.000874797	0.000277375	0.00187761	6.40096e-05	4.2673e-05	0.00226167	0.000106683	0.000341384	0.000618759	4.2673e-05	0.000533413	0.0219126	0	0.00260306	0.000341384	0.00140821	0.000149356	2.13365e-05	0.00132286	0.000213365	0.002219	2.13365e-05	0.000128019	6.40096e-05	0.000874797	0.00049074	4.2673e-05	0.000341384	0	2.13365e-05
unidentified_Chlamydiae	0	0	0	0	0	0	0	0	0	0	2.13365e-05	0	0	0	0	0	2.13365e-05	0	0	0	0	0	0	0	0	0	0	0	0	0	0	0	0	0	0	0	0	0	0	0	0	0	0	0	0	0	0	4.2673e-05	0
Nitrososphaeria	0	0	0	0	0	0	0	0	4.2673e-05	0	0	0	0.000106683	4.2673e-05	0	0	0	0	0	0	0	0.000448067	0	0	0	0	4.2673e-05	0	0	0	0	0	0.000170692	0	0	0	0	0.000106683	0	0	0	2.13365e-05	0	0	4.2673e-05	0	0	0.000106683	0
Myxococcia	0	0.000170692	0	0	0.000106683	2.13365e-05	0	0	0.000277375	0	0	0	0.000128019	0.00307246	0.000170692	4.2673e-05	0	6.40096e-05	0	4.2673e-05	2.13365e-05	4.2673e-05	0.000682769	0	0	0	0	0	0	0	0	0	0	0	0	0	0	0.000149356	0	0	0	6.40096e-05	0	0	0	0	0	0.000128019	0
p__unidentified_Bacteria;c__Acidobacteriae	0	0	0	0	0	0	0	0	0.000128019	0	0	0	0.00599556	0	0.0013442	0	0	0	0	2.13365e-05	0.000128019	0.00119485	4.2673e-05	0	0	0	0	0	0	0	0	0	0	0	0	0	0	0.000341384	0	0	0	8.53461e-05	0	0	0	0	0	0.00755313	0
p__unidentified_Bacteria;c__Clostridia	0	0.00209098	2.13365e-05	0	6.40096e-05	6.40096e-05	0.00125885	0.000149356	0.00151489	2.13365e-05	0.000170692	0.000256038	0.000341384	0	0	0.000682769	0.000106683	0.000128019	4.2673e-05	2.13365e-05	0	0	6.40096e-05	0.000149356	0.00174959	0	0	0	0	0	0	0.00281642	0	0	0	0.000128019	0.000106683	0	0	0	4.2673e-05	0	4.2673e-05	0	0	0	0	0.00106683	0.000384057
unidentified_Gemmatimonadetes	0	4.2673e-05	0	0	0	0	0	0	6.40096e-05	0	0	0	2.13365e-05	0	0.00183494	0	0	0	0	0	0	0	4.2673e-05	0	0	0	0	0	0	0	0	0	0	0	0	0	0	0.000277375	0	0	0	0.000298711	0	0	0	0	0	0.000192029	0
Acidimicrobiia	0	0.00113084	0	0	0	0	0	0	0.00151489	0	0	4.2673e-05	0.00055475	6.40096e-05	8.53461e-05	0	6.40096e-05	0.000234702	0	0.000128019	0	4.2673e-05	4.2673e-05	0.00224033	0.000234702	0	0.000149356	0	0	4.2673e-05	0	0	0.000341384	4.2673e-05	4.2673e-05	4.2673e-05	0	6.40096e-05	6.40096e-05	4.2673e-05	0	0	0	4.2673e-05	4.2673e-05	0	2.13365e-05	0.000256038	0
Desulfovibrionia	4.2673e-05	0.00475804	6.40096e-05	0	0	0	0.00172826	0.000661432	0.000725442	0.000725442	8.53461e-05	0.000128019	0.00217632	2.13365e-05	0.000192029	0.000234702	0	0.000149356	0.000213365	0.000320048	6.40096e-05	0.000149356	0.000213365	0.000192029	0.00142955	0	0.000106683	0	0	0	2.13365e-05	0.00192029	4.2673e-05	0	0	0	8.53461e-05	0	0	0	0	0	4.2673e-05	4.2673e-05	0.00177093	0	2.13365e-05	0.00125885	0.000170692
p__unidentified_Bacteria;c__Alphaproteobacteria	0.000170692	0.00138687	4.2673e-05	0	0.000170692	0.000384057	0.000128019	6.40096e-05	0.00305112	6.40096e-05	4.2673e-05	0.000128019	0.00499275	0.00541948	0.000384057	0.000234702	0.000256038	0.000106683	0	0.000192029	0.000106683	0.000810788	0.000192029	0.000704105	6.40096e-05	4.2673e-05	0	0	0	0	0.000149356	0.000192029	0	4.2673e-05	0.000106683	0.000128019	0	0.000618759	0	0.000106683	0	0.000298711	0	0.000149356	8.53461e-05	0	0.00106683	0.00812921	0.00211232
Ktedonobacteria	0	2.13365e-05	0	0	0	0	0	0	8.53461e-05	0	0	0	0.00516344	0	0.0013442	0	0	0	0	0	2.13365e-05	0.000277375	0	0	0	0	0	0	0	0	0	0	0	0	0	0	0	0.000597423	0	0	0	0.000106683	0	0	0	0	0	0.00527012	0
p__unidentified_Bacteria;c__Bacteroidia	0	0.00162158	0	0	0	0	0	0	0.00541948	0	0	0	0.00115217	0	0.00100282	0.000106683	0.00273107	2.13365e-05	4.2673e-05	0.000192029	0	2.13365e-05	0	0.000469403	0	0	0	0	0	0	0	2.13365e-05	0	6.40096e-05	4.2673e-05	0	0	0	0	0	0	2.13365e-05	0.000149356	0	0	0	0.000106683	0.00228301	0
BD7-11	0	0.000106683	0	0	2.13365e-05	2.13365e-05	0	6.40096e-05	2.13365e-05	0	6.40096e-05	2.13365e-05	0	0	0	0	0.000106683	2.13365e-05	4.2673e-05	6.40096e-05	0	0	0	2.13365e-05	4.2673e-05	0	0	0	4.2673e-05	6.40096e-05	8.53461e-05	0	2.13365e-05	0	0	0	0	0	0	4.2673e-05	0	0	0	0.000149356	2.13365e-05	0	2.13365e-05	0	0
unidentified_Bacteria	0	0.00189895	0	0	0	0	4.2673e-05	0	0.00277375	0	0	0	0.000405394	4.2673e-05	0.00115217	0	4.2673e-05	0	0	0	0	0.000213365	0	6.40096e-05	0.000298711	0	0	0	0	0	0	0	0	0	0	0	0	0.000405394	0	0	0	0.000170692	0	0	0	0	0	0.000512076	0
Polyangia	0.000106683	0.00196296	0.000832124	4.2673e-05	2.13365e-05	2.13365e-05	2.13365e-05	2.13365e-05	0.00219766	0.000234702	0	0.000405394	0.00147222	0.000789451	8.53461e-05	0	0.000170692	8.53461e-05	4.2673e-05	2.13365e-05	6.40096e-05	0	0	0.000128019	0	0	0	0	0	0	2.13365e-05	0	4.2673e-05	0	0	0	0	4.2673e-05	2.13365e-05	0.00145088	0	0	0	4.2673e-05	2.13365e-05	0	0.000341384	0.00149356	0.000298711
Rhodothermia	0	0	0	0	0	0	0	0	0	0	0	0	0	0	0	0	0	0	0	0	0	0	0	0.000512076	0	0	0	0	0	0	0	0	0	0	0	0	0	0	0	0	0	0	0	0	0	0	0	0	0
Anaerolineae	0	0.000469403	0	0	0	0	0	0	0.0011095	6.40096e-05	0	6.40096e-05	0	0	0.00106683	2.13365e-05	0	0	0	0	0	0	0	4.2673e-05	0	0	0	0	0	0	0	0	0	0	0	0	0	0	0	0	0	0	0	0	0	0	4.2673e-05	4.2673e-05	2.13365e-05
Deinococci	0	0	0	0	0	0	0	0	2.13365e-05	0	0	0	0.00264573	0.000170692	8.53461e-05	0.000362721	4.2673e-05	0	0	4.2673e-05	4.2673e-05	0	0	6.40096e-05	0.000640096	0	0.000106683	0	0	4.2673e-05	0.000106683	0	0.00277375	0	0	0	0	0	0	0	0	0	0	0	0	0	0	0.000810788	0.000341384
Thermoleophilia	4.2673e-05	0.00140821	8.53461e-05	0.000128019	0	0	0	0	0.00106683	0.000704105	0	0	0.000597423	0.000128019	0.00055475	0.000128019	0	6.40096e-05	0	0	4.2673e-05	0.000256038	2.13365e-05	4.2673e-05	2.13365e-05	0	0	0	0	0	0	2.13365e-05	0	0	0	0	0	0.000576086	0	0	0	0.000170692	0	0	0	0	2.13365e-05	0.000576086	0.000170692
Oligoflexia	0	0	8.53461e-05	4.2673e-05	0.000149356	0	0	0	0.000170692	0	0.000106683	0.000128019	2.13365e-05	8.53461e-05	0.000256038	0.000106683	0	0	0	0	0.000149356	0	4.2673e-05	0	0	0	0	0	0	0	0	0	8.53461e-05	0	2.13365e-05	0	0	2.13365e-05	0	4.2673e-05	0	6.40096e-05	0	0	0	0	2.13365e-05	0.000106683	0
Blastocatellia	0	0.0011095	0	0	0	0	0	0	0.00098148	0	0	0	0	0	6.40096e-05	0	0	0	0	0	0	0.000149356	2.13365e-05	0	0	0	0	0	0	0	0	0	0	0	0	0	0	0	0	0	0	0	0	0	0	0	0	0	0.000106683
AD3	0	0	0	0	0	0	0	0	0	0	0	0	0.00290177	0	6.40096e-05	0	0	0	0	0	0	0.000128019	0	0	0	0	0	0	0	0	0	0	0	0	0	0	0	0	0	0	0	0	0	0	0	0	0	0.0026884	0
TK10	0	0.000170692	0	0	0	0	0	0	0.000192029	0	0	0	0.000298711	0	6.40096e-05	0	0	0	0	0	0	2.13365e-05	0	0	0	0	4.2673e-05	0	0	0	0	0	6.40096e-05	0	0	0	0	0.000106683	0	0	0	2.13365e-05	0	4.2673e-05	4.2673e-05	0	0	0.000192029	0
p__unidentified_Bacteria;c__Rhodothermia	0	0	0	0	0	0	0	0	0	0	0	0	0	0	0	0	0	0	0	0	0	0	0	0.000810788	0	0	0	0	0	0	0	0	0	0	0	0	0	0	0	0	0	0	0	0	0	0	0	0	0
p__unidentified_Bacteria;c__Gammaproteobacteria	8.53461e-05	0.00204831	0.000192029	4.2673e-05	0.000106683	0	4.2673e-05	0	0.0018136	0	0	0.000192029	0.00162158	6.40096e-05	8.53461e-05	4.2673e-05	0.000106683	0.000298711	4.2673e-05	4.2673e-05	0	6.40096e-05	0	0.000106683	4.2673e-05	0	0	0	0	0	0	0	0	0	4.2673e-05	2.13365e-05	0	0	0	0	0	0.000448067	0	2.13365e-05	4.2673e-05	0	0.000170692	0.000618759	4.2673e-05
Vicinamibacteria	0	0.0018136	0	0	0	0	0	0	0.00256038	0	0	0	2.13365e-05	0	0	4.2673e-05	0	0	0	0	0	0.000106683	0	0	0	0	0	0	0	2.13365e-05	0	0	0	0	0	0	0	0	0	0	0	0	0	0	0	0	0	0.000192029	0
Babeliae	0	2.13365e-05	0	0	0	0	0	0	0	0.000149356	0	4.2673e-05	4.2673e-05	0	0	0	0	0	0	0	4.2673e-05	0	0	0	0	0	0	0	0	0	0	0	0	0	0.00253905	0.000106683	0	0	0	0	0	0	0	0	0	0	0	6.40096e-05	0
Halobacteria	0	0	0	0	0	0	0	0	0	0	0	0	0	0	0	0	0	0	0	0	0	0	0	0.000192029	0	0	0	0	0	0	0	0	0	0	0	0	0	0	0	0	0	0	0	0	0	0	0	0	0
Vampirivibrionia	2.13365e-05	0	2.13365e-05	4.2673e-05	2.13365e-05	0	8.53461e-05	2.13365e-05	2.13365e-05	0	6.40096e-05	0.000213365	2.13365e-05	0	8.53461e-05	4.2673e-05	2.13365e-05	0.000128019	0	0.000106683	2.13365e-05	0	4.2673e-05	0.000128019	0	0	0	0	0	0	8.53461e-05	0	2.13365e-05	4.2673e-05	4.2673e-05	0	0	0	0.000149356	2.13365e-05	0	0	0	4.2673e-05	6.40096e-05	0	4.2673e-05	6.40096e-05	0
Spirochaetia	0	4.2673e-05	0	0	0	0	0	0	0.00102415	0	0	0	0.00174959	0	0.000106683	0.00174959	0	0.000298711	0	4.2673e-05	0	0	0	0	4.2673e-05	0	0	0	0	0	0	0	0	0	0	0	0	2.13365e-05	4.2673e-05	0	0	0	0	0	0.000192029	0	0	0.00232568	0
unidentified_Bacillota	0.000149356	0.000192029	0	0	6.40096e-05	0.000106683	0.00113084	0.000448067	0.000213365	0.000192029	2.13365e-05	6.40096e-05	0.000234702	2.13365e-05	0	0.000128019	0	8.53461e-05	0	0.000192029	0	0	6.40096e-05	0	0.000277375	0	0	0	0	0	0.00202697	0.000362721	4.2673e-05	0	0	0	0.000128019	0	0	0	8.53461e-05	0	8.53461e-05	0	0	0	0.000192029	0.000170692	0
unidentified_Gracilibacteria	0	0	0	0	0	0	0	0	0.0019843	0	0	0	0	0	0	4.2673e-05	0	0	0	0	0	0	0	0	0.000170692	0	0	0	0	0	0	0	0	0	0	2.13365e-05	0	0	4.2673e-05	0	0	0	0	0	0	0	0	0	0
p__unidentified_Bacteria;c__Thermoleophilia	0	0.00055475	0	0.000106683	0	0	0	0	0.000512076	0	0.000448067	0.000192029	0.000362721	0	0.000405394	2.13365e-05	2.13365e-05	0	0	0	0.000106683	0.00042673	0	0	0	0	0	0	0	0	0	4.2673e-05	0	0	0	0	0	0.000106683	0	0	0	4.2673e-05	0	0	0	2.13365e-05	4.2673e-05	0.000384057	0
p__unidentified_Bacteria;c__Desulfovibrionia	4.2673e-05	0.000682769	0	0	0	0	0	0	0.000832124	0	0	0	0	0	0	0	0	0	0	0	0	0	0	0	0.000768115	0	0	0	0	0	0	8.53461e-05	0	0	0	0	0	0	0	0	0	0	0	0	0	0	0	0	0
p__unidentified_Bacteria;c__Coriobacteriia	0.000320048	0	0	0	0.000106683	4.2673e-05	0.000192029	8.53461e-05	0	0	0	0	0.000106683	0	0	6.40096e-05	0	0	0.000192029	0	0.000128019	0	0	0	0	0	0	0	0	0	0	4.2673e-05	0	2.13365e-05	6.40096e-05	2.13365e-05	0	0.000106683	0	0	0	0.00136554	0	0	0	0	0	6.40096e-05	2.13365e-05
Limnochordia	0	2.13365e-05	0	0	0	0	0	0	2.13365e-05	0.00170692	0	6.40096e-05	4.2673e-05	0	4.2673e-05	0	0	0	0	0	0	0	0	0	2.13365e-05	0	0	0	0	0	0	0	0	0	0	0	0	0	0	0	0	0	0	0	0	0	0	0	0
unidentified_Elusimicrobia	0	0	0	0	0	0	0	0	0	0	0	0.000170692	0.000106683	0	0	4.2673e-05	0	0	0	0	0	2.13365e-05	0	0	0	0	0	0	0	0	0	0	0	0	0	0	0	0	0	0	0	0	0	0	0	0	0.000106683	0.000106683	0
unidentified_Deferribacteres	0	0.000106683	0	0	0	0	0	0	0.000128019	0	0	0	0	0	0	8.53461e-05	2.13365e-05	0	0	0	0	0	2.13365e-05	0	0.000234702	0	0	0	0	0	0	0.00170692	0	0	0	0	0	0	0	0	0	0	0	0	0	0	0	4.2673e-05	4.2673e-05
p__Actinobacteriota;c__Acidimicrobiia	0	0.000597423	0	0	0	0	0	0	0.000810788	0	0	0	0.000789451	2.13365e-05	0.000298711	0	0	0	0	0	4.2673e-05	0.000128019	0	4.2673e-05	0	0	0	0	0	0	0	0	0	0	0	0	0	4.2673e-05	0	0	0	0	0	0	0	0	0	0.00117351	2.13365e-05
Holophagae	0	4.2673e-05	0	0	0	0	0	0	0.000213365	0	0	0	4.2673e-05	2.13365e-05	0.000170692	4.2673e-05	0	0	0	0	0	0.000192029	4.2673e-05	2.13365e-05	0	0	0	0	0	0	0	2.13365e-05	0	0	0	0	0	0	0	0	0	0	0	0	0	0	0	0.000277375	0
Nitrospira	0	0.000320048	0	0	0	0	0	0	0.000384057	2.13365e-05	0	0	0.000213365	0	0.000106683	0	0	0	0	0	0	0	0	0	0	0	0	0	0	0	0	0	8.53461e-05	0	0	0	0	0	0	0	0	0	0	0	0	0	0	0.000213365	0
Bdellovibrionia	4.2673e-05	8.53461e-05	0.000192029	0	4.2673e-05	0	0	0	0.000170692	0	0	2.13365e-05	0.000170692	0.00104549	0	0.000576086	4.2673e-05	0	0	0	0	4.2673e-05	0	2.13365e-05	4.2673e-05	0	0	0	0	0	0	0	0	0	0	0	0	2.13365e-05	0	0	0	6.40096e-05	0	0	0	0	0.000405394	0.000768115	0.00100282
p__unidentified_Bacteria;c__Vicinamibacteria	0	0.000810788	0	0	0	0	0	0	0.000896134	0	0	0	8.53461e-05	0	2.13365e-05	0	0	0	0	0	4.2673e-05	0.000128019	0	0	0	0	0	0	0	0	0	0	0	0	0	0	0	0	0	0	0	0	0	0	0	0	0	0.000106683	0
p__unidentified_Bacteria;c__Bacilli	0	6.40096e-05	0	0	0	0	0	0	4.2673e-05	0.00102415	0	0	0.000682769	0	2.13365e-05	0.000149356	0	0	0	0	0	0	0	0	0	0	0	0	0	0	0	0.000341384	0	0	0	0	0	0	0	0	0	0	0	0	0	0	0	0.000341384	0
Subgroup_5	0	0.00049074	0	0	0	0	0	0	0.000384057	0	0	0	8.53461e-05	0	8.53461e-05	0	0	0	0	0	0	2.13365e-05	0	0	0	0	0	0	0	0	0	0	0	0	0	0	0	0	0	0	0	0	0	0	0	0	0	0.000213365	0
Dehalococcoidia	0	0.000405394	0	0	0	0	0	0	0.000640096	0	0	0	0	0	0	0	0	0	0	0	0	0	0	8.53461e-05	0	0	0	0	0	0	0	0	0	0	0	0	0	0	0	0	0	0	0	0	0	0	0	0	0
Desulfitobacteriia	0	0	0	0	0	0	0	0	0	0	0	0	0	0	2.13365e-05	0	0	0	0	0	0	0	0	0	0.000832124	0	0	0	0	0	0	0	0	0	0	0	0	0	0	0	0	0	0	0	0	0	0	0	0
p__unidentified_Bacteria;c__Blastocatellia	0	0.000362721	0	0	0	0	0	0	0.000192029	0	0	0	0	0	6.40096e-05	0	0	0	0	0	0	0	0	0	0	0	0	0	0	0	0	0	0	0	0	0	0	0	0	0	0	0	0	0	0	0	0	0	0
p__unidentified_Bacteria;c__Anaerolineae	0	0.000640096	0	0	0	0	2.13365e-05	0	0.000576086	0.000128019	0	0	0	0	0	0	0	0	0	0	0	0	0	0.000170692	0	0	0	0	0	0	0	0	0	0	0	0	0	0	0	0	0	0	0	0	0	0	0	0	0
p__unidentified_Bacteria;c__Cyanobacteriia	0	0	0	0	0	0	0	0	2.13365e-05	0	0	0	0	0	0	0	0	0	0	0	0.000128019	0	0	0	0	0	0	0	0	0	0	0	0	0	0	0	0	0	0	2.13365e-05	0	0	0	0	0	0	0	0	0
Desulfobacteria	0	0	0	0	0	0	0	0	0	0	0	0	0	0	0	0	0	0	0	0	0	0	0	0	0	0	0	0	0	0	0	0	0	0	0	0	0	0	0	0	0	0	0	0	0	0	0	0	0
Methanobacteria	0	0	0	0	0	0	0	0	0	0	0	0	0	0	0	0	0	0	0	0	0	0	0	0	0	0	0	0	0	0	0	0	0	0	0	0	0	0	0	0	0	0	0	0	0	0	0	0	0
Methylomirabilia	0	0.000661432	0	0	0	0	0	0	0.000277375	0	0	0	0	0	6.40096e-05	0	0	0	0	0	0	0.000213365	0	0	0	0	0	0	0	0	0	0	0	0	0	0	0	0	0	0	0	0	0	0	0	0	0	0	0
Chloroflexia	0	0.000192029	0	0	0	0	4.2673e-05	0	0.000682769	0.000298711	0	0	0.000298711	0.000128019	2.13365e-05	4.2673e-05	0	0	0	0	0	0	0	4.2673e-05	0	0	0	0	0	0	0	0	0	0	0	0	0	0.000149356	0	0	0	0.000106683	0	0	0	0	0	0.000597423	0.000213365
Desulfuromonadia	0	0.000170692	0	0	0	0	0	0	0.000106683	0	0	0	4.2673e-05	0	0	0	0	0	0	0	0	0	0	0.000234702	0	0	0	0	0	0	0	0	0	0	0	0	0	0	0	0	0	0	0	0	0	0	0	4.2673e-05	0
p__unidentified_Bacteria;c__Ktedonobacteria	0	0	0	0	0	0	0	0	0	0	0	0	0.000597423	0	2.13365e-05	0	0	0	0	0	0	4.2673e-05	0	0	0	0	0	0	0	0	0	0	0	0	0	0	0	0	0	0	0	2.13365e-05	0	0	0	0	0	0.000640096	0
MB-A2-108	0	0.000640096	0	0	0	0	0	0	0.000405394	0	0	0	0	0	0	0	0	0	0	0	0	0.000213365	0	0	0	0	0	0	0	0	0	0	0	0	0	0	0	0	0	0	0	0	0	0	0	0	0	0	0
KD4-96	0	0.000277375	0	0	0	0	0	0	0.000640096	0	0	0	0	0	4.2673e-05	0	0	0	0	0	0	0.000106683	0	2.13365e-05	0	0	0	0	0	0	0	0	0	0	0	0	0	0	0	0	0	0	0	0	0	0	0	0.000149356	0
BD2-11_terrestrial_group	0	0.000128019	0	0	0	0	0	0	0.000213365	0	0	0	0	0	0	0	0	0	0	0	0	0	0	8.53461e-05	0	0	0	0	0	0	0	0	0	0	0	0	0	0	0	0	0	0	0	0	0	0	0	0	0
bacteriap25	0	0.000512076	0	0	0	0	0	0	0.000192029	0	0	0	0	0	0	0	0	0	0	0	0	0	0	0	0	0	0	0	0	0	0	0	0	0	0	0	0	0	0	0	0	0	0	0	0	0	0	0	0
Entotheonellia	0	0.00049074	0	0	0	0	0	0	0.000106683	0	0	0	0	0	0	0	0	0	0	0	0	4.2673e-05	0	0	0	0	0	0	0	0	0	0	0	0	0	0	0	0	0	0	0	0	0	0	0	0	0	0	0
Thermoanaerobaculia	0	0.000128019	0	0	0	0	0	0	0.000362721	0	0	0	0	0	0	0	0	0	0	0	0	2.13365e-05	0	4.2673e-05	0	0	0	0	0	0	0	0	0	0	0	0	0	0	0	0	0	0	0	0	0	0	0	0	0
unidentified_Latescibacteria	0	0.000448067	0	0	0	0	0	0	0.000128019	0	0	0	0	0	0	0	0	0	0	0	0	0	0	0	0	0	0	0	0	0	0	0	0	0	0	0	0	0	0	0	0	0	0	0	0	0	0	0	0
p__unidentified_Bacteria;c__Polyangia	0	2.13365e-05	0	0	0	0	0	0	0.00042673	0	0	0	2.13365e-05	0	2.13365e-05	0	0	0	0	0	0	0	0	6.40096e-05	0	0	0	0	0	0	0	0	0	0	0	0	0	0	0	0	0	0	0	0	0	0	0	8.53461e-05	2.13365e-05
Syntrophobacteria	0	4.2673e-05	0	0	0	0	0	0	0	0	0	0	0	0	2.13365e-05	0	0	0	0	0	0	0	0	0	0	0	0	0	0	0	0	0	0	0	0	0	0	0	0	0	0	0	0	0	0	0	0	0	0
Gitt-GS-136	0	0.000384057	0	0	0	0	0	0	0.000256038	0	0	0	4.2673e-05	0	2.13365e-05	0	0	0	0	0	0	0	0	2.13365e-05	0	0	0	0	0	0	0	0	0	0	0	0	0	0	0	0	0	0	0	0	0	0	0	0	0
Pla4_lineage	0	0	0	0	0	0	0	0	0.000106683	0	0	0	2.13365e-05	0	0	0	0	0	0	0	0	0	0	0	0	0	0	0	0	0	0	0	0	0	0	0	0	0	0	0	0	0	0	0	0	0	0	2.13365e-05	0
S0134_terrestrial_group	0	6.40096e-05	0	0	0	0	0	0	0.000341384	0	0	0	4.2673e-05	0	4.2673e-05	0	0	0	0	0	0	0	0	0	0	0	0	0	0	0	0	0	0	0	0	0	0	0	0	0	0	0	0	0	0	0	0	2.13365e-05	0
Desulfobulbia	0	2.13365e-05	0	0	0	0	0	0	0	0	0	0	0	0	0	0	0	0	0	0	0	0	0	0.000149356	0	0	0	0	0	0	0	0	0	0	0	0	0	0	0	0	0	0	0	0	0	0	0	0	0
Subgroup_22	0	0.000320048	0	0	0	0	0	0	0.000213365	0	0	0	0	0	0	0	0	0	0	0	0	0	0	0	0	0	0	0	0	0	0	0	0	0	0	0	0	0	0	0	0	0	0	0	0	0	0	0	0
Nanoarchaeia	0	0	0	0	0	0	0	0	0	0	0	0	0	0	0	0	0	0	0	0	0	0	0	2.13365e-05	0	0	0	0	0	0	0	0	0	0	0	0	0	0	0	0	0	0	0	0	0	0	0	0	0
JG30-KF-CM66	0	0.000149356	0	0	0	0	4.2673e-05	0	0.000128019	0	0	0	4.2673e-05	0	2.13365e-05	0	0	0	0	0	0	2.13365e-05	0	0	0	0	0	0	0	0	0	0	0	0	0	0	0	0	0	0	0	0	0	0	0	0	0	0.000128019	0
Lineage_IIa	0	0	0	0	0	0	0	0	8.53461e-05	0	0	0	2.13365e-05	0	0	0	0	0	0	0	6.40096e-05	0	0	0	0	0	0	0	0	0	0	0	0	0	0	0	0	0	0	0	0	0	0	0	0	0	0	0	0
p__unidentified_Archaea;c__Halobacteria	0	0	0	0	0	0	0	0	0	0	0	0	0	0	0	0	0	0	0	0	0	0	0	4.2673e-05	0	0	0	0	0	0	0	0	0	0	0	0	0	0	0	0	0	0	0	0	0	0	0	0	0
unidentified_Candidatus_Nomurabacteria	0	0	0	0	0	0	0	0	2.13365e-05	0	0	0	0	0	0	0	0	0	0	0	0	0	0	0	0	0	0	0	0	0	0	0	0	0	0	0	0	0	0	0	0	0	0	0	0	0	0	0	0
unidentified_Kapabacteria	0	4.2673e-05	0	0	0	0	0	0	0.000298711	0	0	0	0.000106683	0	2.13365e-05	0	0	0	0	0	0	0	0	0	0	0	0	0	0	0	0	0	0	0	0	0	0	0	0	0	0	0	0	0	0	0	0	6.40096e-05	0
p__unidentified_Bacteria;c__Verrucomicrobiae	0	0.000149356	0	0	0	0	0	0	6.40096e-05	0	0	0	6.40096e-05	0	2.13365e-05	0	0	0	0	0	0	0	0	0	0	0	0	0	0	0	0	0	0	0	0	0	0	0	0	0	0	0	0	0	0	0	0	0.000213365	0
Subgroup_21	0	0	0	0	0	0	0	0	0	0	0	0	0	0	0	0	0	0	0	0	0	0	0	0	0	0	0	0	0	0	0	0	0	0	0	0	0	0	0	0	0	0	0	0	0	0	0	0	0
SHA-26	0	0	0	0	0	0	0	0	0	0	0	0	8.53461e-05	0	0	0	0	0	0	0	0	0	0	0	0	0	0	0	0	0	0	0	0	0	0	0	0	0	0	0	0	0	0	0	0	0	0	0.000277375	0
unidentified_Candidatus_Jorgensenbacteria	0	0	0	0	0	0	0	0	0	0	0	0	0	0	0	0	0	0	0	0	0	0	0	0	0	0	0	0	0	0	0	0	0	0	0	0	0	0	0	0	0	0	0	0	0	0	0	4.2673e-05	0
p__unidentified_Bacteria;c__Myxococcia	0	4.2673e-05	0	0	0	0	0	0	0	0	0	0	8.53461e-05	0	2.13365e-05	0	0	0	0	0	0	2.13365e-05	0	0	0	0	0	0	0	0	0	0	0	0	0	0	0	0	0	0	0	0	0	0	0	0	0	2.13365e-05	0
Longimicrobia	0	0	0	0	0	0	0	0	0.000234702	0	0	0	4.2673e-05	0	0	0	0	0	0	0	0	0	0	0	0	0	0	0	0	0	0	0	0	0	0	0	0	0	0	0	0	6.40096e-05	0	0	0	0	0	4.2673e-05	0
Subgroup_11	0	0.000213365	0	0	0	0	0	0	8.53461e-05	0	0	0	0	0	0	0	0	0	0	0	0	0	0	0	0	0	0	0	0	0	0	0	0	0	0	0	0	0	0	0	0	0	0	0	0	0	0	0	0
Rubrobacteria	0	0	0	0	0	0	0	0	0	0	0	0	2.13365e-05	0	2.13365e-05	2.13365e-05	0	0	0	0	4.2673e-05	0	0	0	0	0	0	0	0	0	0	0	0	0	0	0	0	0	0	0	0	0	0	0	0	0	0	0	0
Phycisphaerae	0	2.13365e-05	0	0	0	0	0	0	0.000234702	0	0	0	4.2673e-05	0	0	0	0	0	0	0	0	0	0	0	0	0	0	0	0	0	0	0	0	0	0	0	0	0	0	0	0	0	0	0	0	0	0	0	0
Sumerlaeia	0	0	0	0	0	0	0	0	4.2673e-05	0	0	0	0	0	0	0	0	0	0	0	0	0	0	2.13365e-05	0	0	0	0	0	0	0	0	0	0	0	0	0	0	0	0	0	0	0	0	0	0	0	0	0
Nanosalinia	0	0	0	0	0	0	0	0	0	0	0	0	0	0	0	0	0	0	0	0	0	0	0	0	0	0	0	0	0	0	0	0	0	0	0	0	0	0	0	0	0	0	0	0	0	0	0	0	0
PAUC43f_marine_benthic_group	0	0	0	0	0	0	0	0	0	0	0	0	0	0	0	0	0	0	0	0	0	0	0	0.000192029	0	0	0	0	0	0	0	0	0	0	0	0	0	0	0	0	0	0	0	0	0	0	0	0	0
Fimbriimonadia	0	0	0	0	0	0	0	0	0.000192029	0	0	0	0.000128019	0	2.13365e-05	0	0	4.2673e-05	0	0	0	4.2673e-05	0	0	0	0	0	0	0	0	0	0	0	0	0	0	0	0	0	0	0	0	0	0	0	0	0	0.000106683	0
unidentified_Planctomycetes	0	0.000170692	0	0	0	0	0	0	0.000128019	0	0	0	0	0	0	0	0	0	0	0	0	0	0	0	0	0	0	0	0	0	0	0	0	0	0	0	0	0	0	0	0	0	0	0	0	0	2.13365e-05	0	0
Microgenomatia	0	0	0	0	0	0	0	0	0	0	0	0	4.2673e-05	0	2.13365e-05	0	0	0	0	0	0	0	0	0	0	0	0	0	0	0	0	0	0	0	0	0	0	0	0	0	0	0	0	0	0	0	0	8.53461e-05	0
Fibrobacteria	0	4.2673e-05	0	0	0	0	0	0	0	0	0	0	0	0	0	0	0	0	0	0	0	0	0	0	0	0	0	0	0	0	0	0	0	0	0	0	0	0	0	0	0	0	0	0	0	0	0	2.13365e-05	0
p__unidentified_Bacteria;c__Negativicutes	0	4.2673e-05	0	0	0	0	0	0	0	0	0	0	0	0	0	0	0	0	0	0	0	0	0	0	0	0	0	0	0	0	0	0	0	0	0	0	0	0	0	0	0	0	0	0	0	0	0	0	0
Desulfobaccia	0	0	0	0	0	0	0	0	0	0	0	0	0	0	0	0	0	0	0	0	0	2.13365e-05	0	0	0	0	0	0	0	0	0	0	0	0	0	0	0	0	0	0	0	0	0	0	0	0	0	0	0
p__unidentified_Bacteria;c__Spirochaetia	0	0	0	0	0	0	0	0	0	0	0	0	0	0	0	0	0	0.000128019	0	0	0	0	0	0	0	0	0	0	0	0	0	0	0	0	0	0	0	0	0	0	0	0	0	0	0	0	0	0	0
Thermoanaerobacteria	0	0	0	0	0	0	0	0	0	0	0	0	0	0	0	0	0	0	0	0	0	0	0	0	0	0	0	0	0	0	0	0	0	0	0	0	0	0	0	0	0	0	0	0	0	0	0	0	0
p__unidentified_Bacteria;c__Chloroflexia	0	0.000106683	0	0	0	0	0	0	0.000106683	0	0	0	0	0	0	4.2673e-05	0	0	0	0	0	8.53461e-05	0	0	0	0	0	0	0	0	0	0	0	0	0	0	0	0	0	0	0	0	0	0	0	0	0	0	0
Bathyarchaeia	0	0	0	0	0	0	0	0	0	0	0	0	0	0	0	0	0	0	0	0	0	0	0	0	0	0	0	0	0	0	0	0	0	0	0	0	0	0	0	0	0	0	0	0	0	0	0	0	0
p__unidentified_Bacteria;c__Deinococci	0	0	0	0	0	0	0	0	0	0	0	0	0.000149356	0	0	0	0	0	0	0	0	0	0	0	0	0	0	0	0	0	0	0	0	0	0	0	0	0	0	0	0	0	0	0	0	0	0	0	0
p__unidentified_Bacteria;c__Synergistia	0	0	0	0	0	0	0	0	0	0	0	0	0	0	0	0	0	0	0	0	0	0	0	0	0	0	0	0	0	0	0	0	0	0	0	0	0	0	0	0	0	0	0	0	0	0	0	0	0
BRH-c20a	0	0	0	0	0	0	0	0	0	0	0	0	0	0	0	0	0	0	0	0	0	0	0	0	0	0	0	0	0	0	0	0	0	0	0	0	0	0	0	0	0	0	0	0	0	0	0	0	0
Thermoplasmata	0	0	0	0	0	0	0	0	0	0	0	0	0	0	0	0	0	0	0	0	0	0	0	0	0	0	0	0	0	0	0	0	0	0	0	0	0	0	0	0	0	0	0	0	0	0	0	2.13365e-05	0
AKAU4049	0	0	0	0	0	0	0	0	0.000128019	0	0	0	0	0	0	0	0	0	0	0	0	0	0	0	0	0	0	0	0	0	0	0	0	0	0	0	0	0	0	0	0	0	0	0	0	0	0	0	0
Lineage_IIb	0	8.53461e-05	0	0	0	0	0	0	2.13365e-05	0	0	0	0	0	0	0	0	0	0	0	0	2.13365e-05	0	0	0	0	0	0	0	0	0	0	0	0	0	0	0	0	0	0	0	0	0	0	0	0	0	0	0
Leptospirillia	0	8.53461e-05	0	0	0	0	0	0	0.000128019	0	0	0	0	0	0	0	0	0	0	0	0	0	0	0	0	0	0	0	0	0	0	0	0	0	0	0	0	0	0	0	0	0	0	0	0	0	0	0	0
Subgroup_18	0	8.53461e-05	0	0	0	0	0	0	0.000128019	0	0	0	0	0	4.2673e-05	0	0	0	0	0	0	0	0	0	0	0	0	0	0	0	0	0	0	0	0	0	0	0	0	0	0	0	0	0	0	0	0	0	0
p__unidentified_Bacteria;c__Microgenomatia	0	0	0	0	0	0	0	0	0	0	0	0	0	0	0	0	0	0	0	0	0	0	0	0	0	0	0	0	0	0	0	0	0	0	0	0	0	0	0	0	0	0	0	0	0	0	0	0	0
p__unidentified_Bacteria;c__Oligoflexia	0	0	0	0	0	0	0	0	0	0	0	0	0	0	0	0	0	0	0	0	0	0	0	0	0	0	0	0	0	0	0	0	0	0	0	0	0	0	0	0	0	0	0	0	0	0	0	0	0
Chthonomonadetes	0	0	0	0	0	0	0	0	0	0	0	0	0	0	2.13365e-05	0	0	0	0	0	4.2673e-05	0	0	0	0	0	0	0	0	0	0	0	0	0	0	0	0	0	0	0	0	0	0	0	0	0	0	0	0
unidentified_SAR324_clade(Marine_group_B)	0	2.13365e-05	0	0	0	0	0	0	0	0	0	0	0	0	0	0	0	0	0	0	0	0	0	0	0	0	0	0	0	0	0	0	0	0	0	0	0	0	0	0	0	0	0	0	0	0	0	0	0
unidentified_Kryptonia	0	4.2673e-05	0	0	0	0	0	0	0	0	0	0	0	0	2.13365e-05	0	0	0	0	0	0	0	0	0	0	0	0	0	0	0	0	0	0	0	0	0	0	0	0	0	0	0	0	0	0	0	0	0	0
Hydrogenedentia	0	0	0	0	0	0	0	0	0	0	0	0	0	0	0	0	0	0	0	0	0	0	0	0	0	0	0	0	0	0	0	0	0	0	0	0	0	0	0	0	0	0	0	0	0	0	0	0	0
OLB14	0	2.13365e-05	0	0	0	0	0	0	2.13365e-05	0	0	0	4.2673e-05	0	0	0	0	0	0	0	0	0	0	0	0	0	0	0	0	0	0	0	0	0	0	0	0	0	0	0	0	0	0	0	0	0	0	4.2673e-05	0
Abditibacteria	0	0	0	0	0	0	0	0	0	0	0	0	0	0	0	0	0	0	0	0	0	0	0	0	0.000106683	0	0	0	0	0	0	0	0	0	0	0	0	0	0	0	0	0	0	0	0	0	0	0	0
Dadabacteriia	0	0	0	0	0	0	0	0	0	0	0	0	0	0	0	0	0	0	0	0	0	0	0	0	0	0	0	0	0	0	0	0	0	0	0	0	0	0	0	0	0	0	0	0	0	0	0	0	0
unidentified_Berkelbacteria	0	0	0	0	0	0	0	0	0	0	0	0	0	0	0	0	0	0	0	0	0	0	0	0	0	0	0	0	0	0	0	0	0	0	0	0	0	0	0	0	0	0	0	0	0	0	0	0	0
p__unidentified_Bacteria;c__Desulfitobacteriia	0	0	0	0	0	0	0	0	0	0	0	0	0	0	0	0	0	0	0	0	0	0	0	0	0	0	0	0	0	0	0	0	0	0	0	0	0	0	0	0	0	0	0	0	0	0	0	0	0
WWE3	0	0	0	0	0	0	0	0	2.13365e-05	0	0	0	0	0	0	0	0	0	0	0	0	0	0	0	0	0	0	0	0	0	0	0	0	0	0	0	0	0	0	0	0	0	0	0	0	0	0	0	0
Sulfobacillia	0	0	0	0	0	0	0	0	0	0	0	0	0	0	0	0	0	0	0	0	0	0	0	0	0	0	0	0	0	0	0	0	0	0	0	0	0	0	0	0	0	0	0	0	0	0	0	0.000106683	0
Brachyspirae	0	0	0	0	0	0	0	0	0	0	0	0	0	0	0	0.000106683	0	0	0	0	0	0	0	0	0	0	0	0	0	0	0	0	0	0	0	0	0	0	0	0	0	0	0	0	0	0	0	0	0
Aminicenantia	0	0	0	0	0	0	0	0	0	0	0	0	0	0	0	0	0	0	0	0	0	0	0	0	0	0	0	0	0	0	0	0	0	0	0	0	0	0	0	0	0	0	0	0	0	0	0	0	0
Ignavibacteria	0	0	0	0	0	0	0	0	0	0	0	0	0	0	0	0	0	0	0	2.13365e-05	0	0	0	0	0	0	0	0	0	0	0	0	0	0	0	0	0	0	0	0	0	0	0	0	0	0	0	0	0
Methanomicrobia	0	0	0	0	0	0	0	0	0	0	0	0	0	0	0	0	0	0	0	0	0	0	0	0	0	0	0	0	0	0	0	0	0	0	0	0	0	0	0	0	0	0	0	0	0	0	0	0	0
MVP-15	0	0	0	0	0	0	0	0	0	0	0	0	0	0	0	0	0	0	0	0	0	0	0	0	0	0	0	0	0	0	0	0	0	0	0	0	0	0	0	0	0	0	0	0	0	0	0	0	0
Subgroup_26	0	0	0	0	0	0	0	0	0	0	0	0	0	0	0	0	0	0	0	0	0	0	0	0	0	0	0	0	0	0	0	0	0	0	0	0	0	0	0	0	0	0	0	0	0	0	0	0	0
p__Candidatus_Pacebacteria;c__Microgenomatia	0	0	0	0	0	0	0	0	0	0	0	0	0	0	0	0	0	0	0	0	0	0	0	0	0	0	0	0	0	0	0	0	0	0	0	0	0	0	0	0	0	0	0	0	0	0	0	0	0
Leptospirae	0	0	0	0	0	0	0	0	0	0	0	0	0	0	0	0	0	0	0	0	0	0	0	0	0	0	0	0	0	0	0	0	0	0	0	0	0	0	0	0	0	0	0	0	0	0	0	0	0
Armatimonadia	0	0	0	0	0	0	0	0	0	0	0	0	0	0	0	0	0	0	0	0	0	0	0	0	0	0	0	0	0	0	0	0	0	0	0	0	0	0	0	0	0	0	0	0	0	0	0	2.13365e-05	0
Syntrophorhabdia	0	0	0	0	0	0	0	0	0	0	0	0	0	0	0	0	0	0	0	0	0	0	0	0	0	0	0	0	0	0	0	0	0	0	0	0	0	0	0	0	0	0	0	0	0	0	0	0	0
Kiritimatiellae	0	0	0	0	0	0	0	0	0	0	0	0	0	0	0	0	0	0	0	2.13365e-05	0	0	0	0	0	0	0	0	0	0	0	0	0	0	0	0	0	0	0	0	0	0	0	0	0	0	0	0	0
Halanaerobiia	0	0	0	0	0	0	0	0	0	0	0	0	0	0	0	0	0	0	0	0	0	0	0	0	0	0	0	0	0	0	0	0	0	0	0	0	0	0	0	0	0	0	0	0	0	0	0	0	0
Thermovenabulia	0	0	0	0	0	0	0	0	0	0	0	0	0	0	0	0	0	0	0	0	0	0	0	2.13365e-05	0	0	0	0	0	0	0	0	0	0	0	0	0	0	0	0	0	0	0	0	0	0	0	0	0
Dethiobacteria	0	0	0	0	0	0	0	0	0	0	0	0	0	0	0	0	0	0	0	0	0	0	0	0	0	0	0	0	0	0	0	0	0	0	0	0	0	0	0	0	0	0	0	0	0	0	0	0	0
OM190	0	0	0	0	0	0	0	0	0	0	0	0	0	0	0	0	0	0	0	0	0	0	0	0	0	0	0	0	0	0	0	0	0	0	0	0	0	0	0	0	0	0	0	0	0	0	0	0	0
ABY1	0	2.13365e-05	0	0	0	0	0	0	0	0	0	0	0	0	0	0	0	0	0	0	0	0	0	0	0	0	0	0	0	0	0	0	0	0	0	0	0	0	0	0	0	0	0	0	0	0	0	0	0
p__unidentified_Bacteria;c__Halanaerobiia	0	0	0	0	0	0	0	0	0	0	0	0	0	0	0	0	0	0	0	0	0	0	0	0	0	0	0	0	0	0	0	0	0	0	0	0	0	0	0	0	0	0	0	0	0	0	0	0	0
p__Candidatus_Woesebacteria;c__Microgenomatia	0	0	0	0	0	0	0	0	0	0	0	0	0	0	0	0	0	0	0	0	0	0	0	0	0	0	0	0	0	0	0	0	0	0	0	0	0	0	0	0	0	0	0	0	0	0	0	0	0
p__unidentified_Bacteria;c__Phycisphaerae	0	0	0	0	0	0	0	0	2.13365e-05	0	0	0	0	0	0	0	0	0	0	0	0	0	0	2.13365e-05	0	0	0	0	0	0	0	0	0	0	0	0	0	0	0	0	0	0	0	0	0	0	0	0	0
P2-11E	0	2.13365e-05	0	0	0	0	0	0	0	0	0	0	0	0	0	0	0	0	0	0	0	0	0	0	0	0	0	0	0	0	0	0	0	0	0	0	0	0	0	0	0	0	0	0	0	0	0	0	0
Methanosarcinia	0	0	0	0	0	0	0	0	0	0	0	0	0	0	0	0	0	0	0	0	0	0	0	0	0	0	0	0	0	0	0	0	0	0	0	0	0	0	0	4.2673e-05	0	0	0	0	0	0	0	0	0
Desulfotomaculia	0	0	0	0	0	0	0	0	0	0	0	0	0	0	0	0	0	0	0	0	0	0	0	0	0	0	0	0	0	0	0	0	0	0	0	0	0	0	0	0	0	0	0	0	0	0	0	0	0
Thermodesulfovibrionia	0	0	0	0	0	0	0	0	0	0	0	0	0	0	0	0	0	0	0	0	0	0	0	0	0	0	0	0	0	0	0	0	0	0	0	0	0	0	0	0	0	0	0	0	0	0	0	0	0
Calditrichia	0	0	0	0	0	0	0	0	0	0	0	0	0	0	0	0	0	0	0	0	0	0	0	0	0	0	0	0	0	0	0	0	0	0	0	0	0	0	0	0	0	0	0	0	0	0	0	0	0
Lineage_IIc	0	4.2673e-05	0	0	0	0	0	0	0	0	0	0	0	0	0	0	0	0	0	0	0	0	0	0	0	0	0	0	0	0	0	0	0	0	0	0	0	0	0	0	0	0	0	0	0	0	0	0	0
Syntrophia	0	0	0	0	0	0	0	0	0	0	0	0	0	0	0	0	0	0	0	0	0	0	0	0	0	0	0	0	0	0	0	0	0	0	0	0	0	0	0	0	0	0	0	0	0	0	0	0	0
unidentified_Candidatus_Azambacteria	0	2.13365e-05	0	0	0	0	0	0	0	0	0	0	0	0	0	0	0	0	0	0	0	0	0	0	0	0	0	0	0	0	0	0	0	0	0	0	0	0	0	0	0	0	0	0	0	0	0	0	0
p__unidentified_Bacteria;c__Dehalococcoidia	0	0	0	0	0	0	0	0	0	0	0	0	0	0	0	0	0	0	0	0	0	0	0	0	0	0	0	0	0	0	0	0	0	0	0	0	0	0	0	0	0	0	0	0	0	0	0	0	0
Syntrophomonadia	0	0	0	0	0	0	0	0	0	0	0	0	0	0	0	0	0	0	0	0	0	0	0	0	0	0	0	0	0	0	0	0	0	0	0	0	0	0	0	0	0	0	0	0	0	0	0	0	0
Methanocellia	0	0	0	0	0	0	0	0	0	0	0	0	0	0	0	0	0	0	0	0	0	0	0	0	0	0	0	0	0	0	0	0	0	0	0	0	0	0	0	0	0	0	0	0	0	0	0	0	0
p__unidentified_Bacteria;c__Fusobacteriia	0	0	0	0	0	0	0	0	0	0	0	0	0	0	0	0	0	0	0	0	0	0	0	0	0	0	0	0	0	0	0	0	0	0	0	0	0	0	0	0	0	0	0	0	0	0	0	0	0
c5LKS83	0	0	0	0	0	0	0	0	0	0	0	0	0	0	0	0	0	0	0	0	0	0	0	0	0	0	0	0	0	0	0	0	0	0	0	0	0	0	0	0	0	0	0	0	0	0	0	0	0
Candidatus_Peribacteria	0	0	0	0	0	0	0	0	0	0	0	0	0	0	2.13365e-05	0	0	0	0	0	0	0	0	0	0	0	0	0	0	0	0	0	0	0	0	0	0	0	0	0	0	0	0	0	0	0	0	0	0
Others	0.00381924	0.0153623	0.0111163	0.00358454	0.00241103	0.0203124	0.00409661	0.00539814	0.0123325	0.0387044	0.00354186	0.00247504	0.0256892	0.0705812	0.0943288	0.0468763	0.0539601	0.0461082	0.00360587	0.0029231	0.0256678	0.00623026	0.039878	0.0139541	0.042161	0.0893573	0.0235128	0.0306606	0.0800119	0.01325	0.0526159	0.0299778	0.073931	0.00119485	0.0811855	0.036016	0.0127379	0.0685969	0.0103482	0.0182427	0.0208244	0.0745285	0.0287616	0.0193736	0.0253264	0.000128019	0.0055475	0.0250064	0.0599983
[truncated: 135 more columns]
