# Supplementary material for: The relationship between pelvic floor functions and vaginal microbiota in 6–8 weeks postpartum women
Source: Front Microbiol. 2022 Nov 3;13:975406. doi: 10.3389/fmicb.2022.975406 (PMC9669797; doi:10.3389/fmicb.2022.975406)
Supplement: Supplementary file 5 [file Table_4.XLSX]

## Sheet: Genus level
Taxa	mean(group PI)	variance(group PI)	standard error(group PI)	mean(group PII)	variance(group PII)	standard error(group PII)	p value	q value
k__Bacteria;p__Actinobacteria;c__unidentified_Actinobacteria;o__Bifidobacteriales;f__Bifidobacteriaceae;g__Gardnerella;	0.125559	0.0466592	0.0288652	0.0848987	0.0293579	0.0152041	0.217782	0.474126
k__Bacteria;p__Bacillota;c__Bacilli;o__Lactobacillales;f__Lactobacillaceae;g__Lactobacillus;	0.240121	0.0906817	0.0402407	0.0675049	0.0274015	0.0146888	0.000999001	0.00855412
k__Bacteria;p__Actinobacteriota;c__Coriobacteriia;o__Coriobacteriales;f__Atopobiaceae;g__Atopobium;	0.0308149	0.0128206	0.0151308	0.0448904	0.0125934	0.00995793	0.448551	0.70343
k__Bacteria;p__Bacteroidota;c__Bacteroidia;o__Bacteroidales;f__Prevotellaceae;g__Prevotella;	0.121736	0.0242465	0.020808	0.154173	0.0206803	0.0127608	0.190809	0.432926
k__Bacteria;p__Proteobacteria;c__Gammaproteobacteria;o__Burkholderiales;f__Burkholderiaceae;g__Ralstonia;	0.0912403	0.0158895	0.0168446	0.127307	0.0191525	0.0122804	0.0939061	0.281283
k__Bacteria;p__Proteobacteria;c__Gammaproteobacteria;o__Pseudomonadales;f__Moraxellaceae;g__Acinetobacter;	0.0207585	0.0076942	0.0117216	0.0116213	0.00112335	0.0029741	0.498501	0.750951
k__Bacteria;p__Proteobacteria;c__Gammaproteobacteria;o__Burkholderiales;f__Alcaligenaceae;g__Castellaniella;	0.0233086	0.00191429	0.00584669	0.0292003	0.00456993	0.00599864	0.493506	0.750184
k__Bacteria;p__Bacillota;c__Bacilli;o__Lactobacillales;f__Streptococcaceae;g__Streptococcus;	0.0395392	0.00771423	0.0117369	0.0341359	0.00394375	0.00557253	0.677323	0.871808
k__Bacteria;p__Bacteroidota;c__Bacteroidia;o__Chitinophagales;f__Chitinophagaceae;g__Vibrionimonas;	0.02755	0.0029054	0.00720292	0.0590659	0.00935306	0.00858173	0.00799201	0.0484398
k__Bacteria;p__Actinobacteria;c__unidentified_Actinobacteria;o__Bifidobacteriales;f__Bifidobacteriaceae;g__Bifidobacterium;	0.00869539	0.00106325	0.00435736	0.0110006	0.00159394	0.0035427	0.673327	0.868631
k__Bacteria;p__Bacillota;c__Bacilli;o__Brevibacillales;f__Brevibacillaceae;g__Brevibacillus;	0.00524955	0.000262036	0.00216315	0.0104147	0.00158395	0.00353158	0.28971	0.575491
k__Bacteria;p__Proteobacteria;c__Gammaproteobacteria;o__Pseudomonadales;f__Pseudomonadaceae;g__Pseudomonas;	0.0200178	0.00237222	0.00650854	0.0199592	0.00167024	0.00362649	0.991009	1
k__Bacteria;p__Actinobacteria;c__unidentified_Actinobacteria;o__Bifidobacteriales;f__Bifidobacteriaceae;g__Alloscardovia;	0.00222509	7.62871e-05	0.00116716	0.00532976	0.000976407	0.00277277	0.476523	0.732371
k__Bacteria;p__Bacillota;c__Negativicutes;o__Veillonellales-Selenomonadales;f__Veillonellaceae;g__Dialister;	0.0204267	0.000840777	0.00387477	0.0331852	0.002022	0.00399014	0.028971	0.123032
k__Bacteria;p__Bacteroidota;c__Bacteroidia;o__Bacteroidales;f__Prevotellaceae;g__Prevotella_7;	0.00485292	0.000798991	0.00377726	0.00101861	4.73731e-06	0.000193136	0.475524	0.731707
k__Bacteria;p__Proteobacteria;c__Alphaproteobacteria;o__Rhizobiales;f__Beijerinckiaceae;g__Methylobacterium-Methylorubrum;	0.00845955	0.000356553	0.0025233	0.0104754	0.000851104	0.00258875	0.602398	0.809256
k__Bacteria;p__Bacillota;c__Clostridia;o__Peptostreptococcales-Tissierellales;f__Family_XI;g__Finegoldia;	0.0058523	0.000143241	0.00159934	0.00958615	0.000480425	0.00194496	0.16983	0.412163
k__Bacteria;p__Bacillota;c__Bacilli;o__Lactobacillales;f__Lactobacillaceae;g__Lactiplantibacillus;	0.000797071	2.84562e-05	0.000712844	0.00303315	0.000265838	0.00144679	0.146853	0.371013
k__Bacteria;p__Bacillota;c__Clostridia;o__Peptostreptococcales-Tissierellales;f__Family_XI;g__Fenollaria;	0.00727232	0.000151145	0.00164287	0.0161057	0.000963189	0.00275394	0.00699301	0.0442548
k__Bacteria;p__Bacteroidota;c__Bacteroidia;o__Bacteroidales;f__Porphyromonadaceae;g__Porphyromonas;	0.00814826	0.000201116	0.00189509	0.0202695	0.00100408	0.00281179	0.000999001	0.00855412
k__Bacteria;p__Bacillota;c__Clostridia;o__Peptostreptococcales-Tissierellales;f__Peptostreptococcaceae;g__Peptostreptococcus;	0.00122799	2.76984e-06	0.000222399	0.00531666	0.000383595	0.00173794	0.004995	0.03324
k__Bacteria;p__Bacteroidota;c__Bacteroidia;o__Bacteroidales;f__Bacteroidaceae;g__Bacteroides;	0.0108012	0.000749584	0.00365861	0.00889649	0.000195036	0.00123924	0.652348	0.855006
k__Bacteria;p__Proteobacteria;c__Gammaproteobacteria;o__Enterobacterales;f__Enterobacteriaceae;g__Klebsiella;	0.000671719	2.12051e-06	0.000194592	0.00258357	0.000183155	0.0012009	0.0549451	0.201517
k__Bacteria;p__Proteobacteria;c__Gammaproteobacteria;o__Burkholderiales;f__Comamonadaceae;g__Diaphorobacter;	0.00277756	3.79887e-05	0.000823632	0.00298174	0.000162299	0.00113046	0.943057	1
k__Bacteria;p__Proteobacteria;c__Alphaproteobacteria;o__Sphingomonadales;f__Sphingomonadaceae;g__Sphingomonas;	0.00195153	2.12951e-05	0.00061666	0.00573566	0.000381139	0.00173237	0.0699301	0.238205
k__Bacteria;p__Bacillota;c__Clostridia;o__Peptostreptococcales-Tissierellales;f__Family_XI;g__Peptoniphilus;	0.0049695	5.42621e-05	0.000984361	0.0112561	0.000362261	0.00168892	0.002997	0.0213764
k__Bacteria;p__Bacillota;c__Bacilli;o__Lactobacillales;f__Aerococcaceae;g__Aerococcus;	0.00228072	4.48676e-05	0.000895101	0.00413878	0.000268523	0.00145408	0.322677	0.575491
k__Bacteria;p__Bacillota;c__Clostridia;o__Peptostreptococcales-Tissierellales;f__Family_XI;g__Anaerococcus;	0.00911298	9.92433e-05	0.00133124	0.0182898	0.000509774	0.00200349	0.001998	0.0152628
k__Bacteria;p__Bacillota;c__Bacilli;o__Lactobacillales;f__Lactobacillaceae;g__Ligilactobacillus;	0.00320086	0.000213249	0.00195141	0.00237272	0.000124529	0.000990223	0.761239	0.935638
k__Bacteria;p__Proteobacteria;c__Gammaproteobacteria;o__Enterobacterales;f__Enterobacteriaceae;g__Escherichia-Shigella;	0.00268954	3.18644e-05	0.000754325	0.0040741	0.000146671	0.00107466	0.341658	0.587325
k__Bacteria;p__Actinobacteria;c__unidentified_Actinobacteria;o__Propionibacteriales;f__Propionibacteriaceae;g__Cutibacterium;	0.00197172	2.6264e-05	0.000684835	0.00292495	0.000108132	0.000922732	0.507493	0.756907
k__Bacteria;p__Proteobacteria;c__Gammaproteobacteria;o__Xanthomonadales;f__Xanthomonadaceae;g__Stenotrophomonas;	0.00289415	2.74643e-05	0.00070031	0.00346391	9.38525e-05	0.000859649	0.734266	0.915359
k__Bacteria;p__Fusobacteriota;c__Fusobacteriia;o__Fusobacteriales;f__Fusobacteriaceae;g__Cetobacterium;	0.000780307	3.39618e-05	0.000778756	0.000820868	7.07831e-05	0.000746557	0.96004	1
k__Bacteria;p__Bacteroidota;c__Bacteroidia;o__Bacteroidales;f__Muribaculaceae;g__unidentified_Muribaculaceae;	0.00100167	8.43102e-06	0.000388013	0.0033668	0.000130059	0.00101197	0.0529471	0.195299
k__Bacteria;p__Fusobacteriota;c__Fusobacteriia;o__Fusobacteriales;f__Fusobacteriaceae;g__Fusobacterium;	0.00219271	2.71714e-05	0.000696566	0.0078174	0.000272208	0.00146403	0.00599401	0.0388857
k__Bacteria;p__Campylobacterota;c__Campylobacteria;o__Campylobacterales;f__Helicobacteraceae;g__Helicobacter;	0.00148632	9.97202e-05	0.00133444	0.000281407	4.22084e-06	0.000182305	0.613387	0.820603
k__Bacteria;p__Bacillota;c__Clostridia;o__Lachnospirales;f__Lachnospiraceae;g__Blautia;	0.00299359	7.90422e-05	0.00118805	0.00312807	8.04248e-05	0.00079578	0.919081	1
k__Bacteria;p__Campylobacterota;c__Campylobacteria;o__Campylobacterales;f__Campylobacteraceae;g__Campylobacter;	0.00315895	0.000106572	0.00137952	0.00591106	0.000106868	0.000917321	0.100899	0.298763
k__Bacteria;p__Actinobacteria;c__unidentified_Actinobacteria;o__Actinomycetales;f__Actinomycetaceae;g__Mobiluncus;	0.000994815	1.1108e-05	0.000445373	0.00292999	6.12523e-05	0.000694479	0.032967	0.133167
k__Bacteria;p__Actinobacteria;c__unidentified_Actinobacteria;o__Bifidobacteriales;f__Bifidobacteriaceae;g__Scardovia;	0.00118684	7.78059e-05	0.00117872	6.21615e-06	2.43601e-09	4.37963e-06	0.282717	0.57298
k__Bacteria;p__Proteobacteria;c__Gammaproteobacteria;o__Burkholderiales;f__Alcaligenaceae;g__Parapusillimonas;	0.00480072	0.000110615	0.00140544	0.00422077	8.56641e-05	0.000821292	0.736264	0.915719
k__Bacteria;p__Bacillota;c__Negativicutes;o__Veillonellales-Selenomonadales;f__Veillonellaceae;g__Veillonella;	0.00325534	0.000112663	0.00141839	0.00169516	2.13754e-05	0.000410256	0.356643	0.601079
k__Bacteria;p__Proteobacteria;c__Alphaproteobacteria;o__Caulobacterales;f__Caulobacteraceae;g__Brevundimonas;	0.00214851	6.84556e-05	0.00110563	0.0014319	9.18835e-06	0.000268978	0.659341	0.86198
k__Bacteria;p__Actinobacteria;c__unidentified_Actinobacteria;o__Corynebacteriales;f__Corynebacteriaceae;g__Lawsonella;	0.00120932	7.33604e-06	0.00036194	0.0024784	3.80178e-05	0.000547132	0.037962	0.144144
k__Bacteria;p__Bacillota;c__Negativicutes;o__Veillonellales-Selenomonadales;f__Veillonellaceae;g__Anaeroglobus;	0.000196601	2.83904e-07	7.12019e-05	0.00101894	3.09504e-05	0.000493664	0.0639361	0.225856
k__Bacteria;p__Bacillota;c__Bacilli;o__Lactobacillales;f__Lactobacillaceae;g__Weissella;	0.000375675	1.7687e-06	0.000177719	0.00127482	2.73694e-05	0.000464228	0.036963	0.144144
k__Bacteria;p__Bacillota;c__Clostridia;o__Oscillospirales;f__Ruminococcaceae;g__Faecalibacterium;	0.00357387	4.83203e-05	0.000928904	0.00450083	7.79381e-05	0.000783381	0.452547	0.706456
k__Bacteria;p__Bacillota;c__Bacilli;o__Erysipelotrichales;f__Erysipelotrichaceae;g__ZOR0006;	0.000493026	1.32939e-05	0.000487227	0.000455963	2.02407e-05	0.000399219	0.849151	0.99932
k__Bacteria;p__Bacillota;c__Bacilli;o__Mycoplasmatales;f__Mycoplasmataceae;g__Ureaplasma;	0.00286862	6.30452e-05	0.00106104	0.0015448	2.57849e-05	0.00045059	0.278721	0.567554
k__Bacteria;p__Bacillota;c__Clostridia;o__Lachnospirales;f__Lachnospiraceae;g__Moryella;	0.00121199	2.03211e-05	0.000602393	0.00199001	3.8435e-05	0.000550125	0.374625	0.624053
k__Bacteria;p__Synergistota;c__Synergistia;o__Synergistales;f__Synergistaceae;g__Jonquetella;	0.000293377	1.14954e-06	0.000143274	0.000814316	1.95282e-05	0.000392129	0.284715	0.575491
k__Bacteria;p__Actinobacteria;c__unidentified_Actinobacteria;o__Corynebacteriales;f__Corynebacteriaceae;g__Corynebacterium;	0.00228186	1.05218e-05	0.000433462	0.00357563	3.6739e-05	0.000537851	0.0659341	0.226989
k__Bacteria;p__Bacillota;c__Negativicutes;o__Veillonellales-Selenomonadales;f__Veillonellaceae;g__Megasphaera;	0.00124019	1.5535e-05	0.000526698	0.0010297	1.62795e-05	0.000358029	0.804196	0.96399
k__Bacteria;p__Proteobacteria;c__Gammaproteobacteria;o__Enterobacterales;f__Enterobacteriaceae;g__Citrobacter;	0.00274898	3.79917e-05	0.000823665	0.00225344	1.23394e-05	0.000311706	0.62038	0.825681
k__Bacteria;p__Cyanobacteria;c__Cyanobacteriia;o__Chloroplast;f__unidentified_Chloroplast;g__unidentified_Chloroplast;	0.00195267	5.26798e-05	0.000969902	0.00106481	1.52314e-05	0.000346312	0.402597	0.653778
k__Bacteria;p__Bacillota;c__Clostridia;o__Peptostreptococcales-Tissierellales;f__Family_XI;g__Ezakiella;	0.00178008	3.81954e-05	0.00082587	0.00298762	3.5075e-05	0.000525529	0.221778	0.476725
k__Bacteria;p__Actinobacteria;c__unidentified_Actinobacteria;o__Actinomycetales;f__Actinomycetaceae;g__Arcanobacterium;	0.000180598	3.15842e-07	7.51001e-05	0.000591374	1.25555e-05	0.000314424	0.220779	0.476725
k__Bacteria;p__Proteobacteria;c__Alphaproteobacteria;o__Sphingomonadales;f__Sphingomonadaceae;g__Novosphingobium;	0.00131715	1.97293e-06	0.000187699	0.00255433	1.70004e-05	0.000365871	0.000999001	0.00855412
k__Bacteria;p__Proteobacteria;c__Gammaproteobacteria;o__Enterobacterales;f__Erwiniaceae;g__Pantoea;	0.000852318	4.02078e-06	0.000267955	0.00138671	1.68256e-05	0.000363985	0.271728	0.557713
k__Bacteria;p__Bacteroidota;c__Bacteroidia;o__Bacteroidales;f__Tannerellaceae;g__Parabacteroides;	0.00144136	2.66179e-05	0.000689435	0.00115352	1.09095e-05	0.000293089	0.726274	0.915359
k__Bacteria;p__Bacillota;c__Bacilli;o__Lactobacillales;f__Lactobacillaceae;g__Limosilactobacillus;	0.00180179	1.92755e-05	0.000586691	0.000977616	1.25186e-05	0.000313962	0.260739	0.538583
k__Bacteria;p__Proteobacteria;c__Gammaproteobacteria;o__Burkholderiales;f__Sutterellaceae;g__Sutterella;	0.000848127	6.95285e-06	0.000352361	0.000982152	1.13144e-05	0.000298479	0.858142	1
k__Bacteria;p__Proteobacteria;c__Gammaproteobacteria;o__Burkholderiales;f__Hydrogenophilaceae;g__Tepidiphilus;	0.000766972	2.02255e-05	0.000600974	0.000169852	2.11433e-07	4.08023e-05	0.508492	0.756907
k__Bacteria;p__Bacteroidota;c__Bacteroidia;o__Bacteroidales;f__Prevotellaceae;g__Prevotella_9;	0.000797452	3.23071e-06	0.00024019	0.00139662	1.8282e-05	0.000379412	0.245754	0.515047
k__Bacteria;p__Bacillota;c__Negativicutes;o__Veillonellales-Selenomonadales;f__Veillonellaceae;g__Negativicoccus;	0.000208031	2.39828e-07	6.54419e-05	0.000707129	1.25617e-05	0.000314501	0.123876	0.331793
k__Bacteria;p__Verrucomicrobiota;c__Verrucomicrobiae;o__Verrucomicrobiales;f__Akkermansiaceae;g__Akkermansia;	0.00106378	2.4016e-05	0.000654871	0.000375993	1.03574e-06	9.03073e-05	0.396603	0.646484
k__Bacteria;p__unidentified_Bacteria;c__Saccharimonadia;o__Saccharimonadales;f__Saccharimonadaceae;g__Candidatus_Saccharimonas;	0.000609996	1.74505e-05	0.000558227	3.9817e-05	1.18896e-08	9.6757e-06	0.380619	0.62756
k__Bacteria;p__Bacillota;c__Clostridia;o__Peptostreptococcales-Tissierellales;f__Family_XI;g__Parvimonas;	0.000568847	3.01197e-06	0.000231916	0.000804908	1.02678e-05	0.00028434	0.581419	0.795982
k__Bacteria;p__Proteobacteria;c__Gammaproteobacteria;o__Burkholderiales;f__Oxalobacteraceae;g__Massilia;	0.000715154	1.53764e-05	0.000524002	0.000164812	2.56938e-07	4.49792e-05	0.404595	0.655373
k__Bacteria;p__Bacillota;c__Bacilli;o__Lactobacillales;f__Lactobacillaceae;g__Leuconostoc;	9.10612e-05	3.38911e-07	7.77944e-05	0.000529381	7.90193e-06	0.000249439	0.0859141	0.269866
k__Bacteria;p__Proteobacteria;c__Gammaproteobacteria;o__Burkholderiales;f__Comamonadaceae;g__Comamonas;	0.00203649	9.80715e-06	0.000418483	0.00203369	1.61033e-05	0.000356087	0.996004	1
k__Bacteria;p__Bacillota;c__Clostridia;o__Oscillospirales;f__Oscillospiraceae;g__UCG-002;	0.000430159	1.50908e-06	0.000164158	0.000500316	6.49943e-06	0.000226222	0.904096	1
k__Bacteria;p__Proteobacteria;c__Gammaproteobacteria;o__Enterobacterales;f__Orbaceae;g__Gilliamella;	0.000503694	1.42076e-05	0.000503694	1.68004e-06	1.77809e-10	1.18324e-06	0.4995	0.751579
k__Bacteria;p__Bacillota;c__Clostridia;o__Lachnospirales;f__Lachnospiraceae;g__Howardella;	0.00137849	8.56212e-06	0.000391018	0.00132522	9.75099e-06	0.000277091	0.909091	1
k__Bacteria;p__Proteobacteria;c__Gammaproteobacteria;o__Enterobacterales;f__Morganellaceae;g__Providencia;	0.000506742	1.70536e-06	0.000174507	0.000581294	6.6967e-06	0.00022963	0.899101	1
k__Bacteria;p__Fusobacteriota;c__Fusobacteriia;o__Fusobacteriales;f__Leptotrichiaceae;g__Sneathia;	0.00010935	1.15981e-07	4.55093e-05	0.000697217	1.04719e-05	0.000287151	0.0909091	0.279437
k__Bacteria;p__Bacillota;c__Bacilli;o__Paenibacillales;f__Paenibacillaceae;g__Paenibacillus;	0.000672481	9.6348e-06	0.000414789	0.000732666	4.96786e-06	0.00019778	0.915085	1
k__Bacteria;p__Bacillota;c__Clostridia;o__Lachnospirales;f__Lachnospiraceae;g__Catonella;	4.41971e-05	4.48602e-08	2.83033e-05	0.000271663	4.33489e-06	0.000184751	0.372627	0.621527
k__Bacteria;p__Bacillota;c__Bacilli;o__Staphylococcales;f__Staphylococcaceae;g__Staphylococcus;	0.00159986	1.41419e-05	0.000502527	0.0015868	1.3985e-05	0.00033184	0.978022	1
k__Bacteria;p__Proteobacteria;c__Gammaproteobacteria;o__Enterobacterales;f__Pasteurellaceae;g__Haemophilus;	0.000451877	1.75472e-06	0.000177015	0.000616911	5.72034e-06	0.000212231	0.632368	0.838179
k__Bacteria;p__Proteobacteria;c__Gammaproteobacteria;o__Burkholderiales;f__Burkholderiaceae;g__Burkholderia-Caballeronia-Paraburkholderia;	0.00280499	1.0915e-05	0.000441486	0.00429469	1.81605e-05	0.000378148	0.010989	0.0611136
k__Bacteria;p__Proteobacteria;c__Gammaproteobacteria;o__Enterobacterales;f__Succinivibrionaceae;g__Succinivibrio;	0.000388629	6.7067e-06	0.000346067	8.2154e-05	1.41409e-07	3.33685e-05	0.624376	0.829289
k__Bacteria;p__Bacillota;c__Clostridia;o__Peptostreptococcales-Tissierellales;f__Anaerovoracaceae;g__S5-A14a;	0.000147832	1.70773e-07	5.52225e-05	0.000438323	3.29701e-06	0.000161123	0.0769231	0.251573
k__Bacteria;p__Bacteroidota;c__Bacteroidia;o__Bacteroidales;f__Rikenellaceae;g__Alistipes;	0.000494931	1.06684e-06	0.000138024	0.000803228	4.26568e-06	0.00018327	0.204795	0.45981
k__Bacteria;p__Proteobacteria;c__Gammaproteobacteria;o__Burkholderiales;f__Sutterellaceae;g__Parasutterella;	0.000774592	6.0874e-06	0.000329702	0.00083918	4.74138e-06	0.000193219	0.873127	1
k__Bacteria;p__Bacillota;c__Clostridia;o__Peptostreptococcales-Tissierellales;f__Peptostreptococcaceae;g__Criibacterium;	0.000348242	1.29903e-06	0.000152305	0.00058499	4.63358e-06	0.00019101	0.383616	0.631695
k__Bacteria;p__Proteobacteria;c__Gammaproteobacteria;o__Pseudomonadales;f__Moraxellaceae;g__Enhydrobacter;	0.000616092	2.60719e-06	0.000215771	0.000713009	5.1146e-06	0.00020068	0.731269	0.915359
k__Bacteria;p__Bacillota;c__Clostridia;o__Oscillospirales;f__Ruminococcaceae;g__Subdoligranulum;	0.00115827	7.50538e-06	0.000366094	0.0010759	7.32896e-06	0.000240226	0.842158	0.994717
k__Bacteria;p__Bacteroidota;c__Bacteroidia;o__Bacteroidales;f__Prevotellaceae;g__Alloprevotella;	0.000513601	4.76289e-06	0.000291636	0.000295687	7.70168e-07	7.78737e-05	0.559441	0.774933
k__Bacteria;p__Actinobacteria;c__unidentified_Actinobacteria;o__Propionibacteriales;f__Propionibacteriaceae;g__Propionimicrobium;	0.000182884	3.95831e-07	8.40738e-05	0.000304591	2.05226e-06	0.00012712	0.579421	0.794933
k__Bacteria;p__Proteobacteria;c__Gammaproteobacteria;o__Enterobacterales;f__Enterobacteriaceae;g__Enterobacter;	0.000219461	2.80047e-07	7.07166e-05	0.000533749	3.37522e-06	0.000163023	0.0949051	0.283617
k__Bacteria;p__Bacillota;c__Bacilli;o__Erysipelotrichales;f__Erysipelotrichaceae;g__Solobacterium;	0.000174121	2.37718e-07	6.51534e-05	0.000278719	2.08941e-06	0.000128265	0.651349	0.854564
k__Bacteria;p__Proteobacteria;c__Gammaproteobacteria;o__Xanthomonadales;f__Xanthomonadaceae;g__Vulcaniibacterium;	0.000379104	7.73456e-07	0.000117523	0.000776347	6.0057e-06	0.00021746	0.151848	0.379129
k__Bacteria;p__Bacillota;c__Negativicutes;o__Acidaminococcales;f__Acidaminococcaceae;g__Phascolarctobacterium;	0.000558179	4.36933e-06	0.000279327	0.000334328	6.91557e-07	7.37925e-05	0.542458	0.773569
k__Bacteria;p__Bacillota;c__Bacilli;o__Entomoplasmatales;f__Entomoplasmataceae;g__[Mycoplasma]_group;	1.90505e-05	5.52386e-09	9.93179e-06	0.000196733	2.08919e-06	0.000128259	0.134865	0.35087
k__Bacteria;p__Proteobacteria;c__Alphaproteobacteria;o__Rhizobiales;f__Rhizobiaceae;g__Ochrobactrum;	0.000109731	7.13402e-08	3.56922e-05	0.00024663	1.83309e-06	0.000120141	0.348651	0.59147
k__Bacteria;p__Proteobacteria;c__Alphaproteobacteria;o__Rickettsiales;f__Mitochondria;g__unidentified_Mitochondria;	0.000500265	4.63711e-06	0.00028776	0.00024915	1.4731e-06	0.0001077	0.508492	0.756907
k__Bacteria;p__Bacillota;c__Bacilli;o__Bacillales;f__Bacillaceae;g__Bacillus;	0.000753255	5.14507e-06	0.000303111	0.000693185	1.63268e-06	0.000113383	0.875125	1
k__Bacteria;p__Bacillota;c__Clostridia;o__Lachnospirales;f__Lachnospiraceae;g__Lachnospiraceae_NK4A136_group;	0.000404632	1.04458e-06	0.000136577	0.000499308	2.53261e-06	0.000141215	0.664336	0.866321
k__Bacteria;p__Acidobacteriota;c__Acidobacteriae;o__Acidobacteriales;f__Acidobacteriaceae_(Subgroup_1);g__Terriglobus;	0.000252609	3.40077e-06	0.000246431	2.35206e-05	6.37949e-09	7.08747e-06	0.786214	0.947714
k__Bacteria;p__Bacillota;c__Clostridia;o__Oscillospirales;f__Hungateiclostridiaceae;g__Fastidiosipila;	0.00027928	2.71034e-07	6.95693e-05	0.000580454	3.7613e-06	0.000172095	0.14985	0.377108
k__Bacteria;p__Actinobacteria;c__unidentified_Actinobacteria;o__Micrococcales;f__Micrococcaceae;g__Rothia;	0.000142116	1.6386e-07	5.40932e-05	0.000211853	1.49598e-06	0.000108533	0.831169	0.986249
k__Bacteria;p__Bacillota;c__Clostridia;o__Clostridiales;f__Clostridiaceae;g__Clostridium_sensu_stricto_1;	0.000482739	3.54037e-06	0.000251438	0.000718049	3.9132e-06	0.000175535	0.437562	0.693972
k__Bacteria;p__Chlamydiae;c__unidentified_Chlamydiae;o__Chlamydiales;f__Chlamydiaceae;g__Chlamydia;	7.62019e-07	3.25176e-11	7.62019e-07	0.000112731	1.40478e-06	0.000105173	0.0559441	0.2046
k__Bacteria;p__Bacillota;c__Clostridia;o__Oscillospirales;f__Oscillospiraceae;g__UCG-005;	6.85817e-05	3.39815e-08	2.46336e-05	0.000138603	1.38532e-06	0.000104441	0.957043	1
k__Bacteria;p__Bacillota;c__Negativicutes;o__Veillonellales-Selenomonadales;f__Selenomonadaceae;g__Megamonas;	0.000247275	9.32226e-07	0.000129023	0.000776347	4.34993e-06	0.000185071	0.035964	0.141986
k__Bacteria;p__Bacillota;c__Bacilli;o__Erysipelotrichales;f__Erysipelotrichaceae;g__[Clostridium]_innocuum_group;	0.00036234	3.15146e-06	0.000237226	0.000235206	1.23815e-06	9.87382e-05	0.713287	0.903683
k__Bacteria;p__Proteobacteria;c__Gammaproteobacteria;o__Burkholderiales;f__Neisseriaceae;g__Neisseria;	0.00024918	8.67554e-07	0.000124467	0.000374649	2.31004e-06	0.000134868	0.521479	0.766775
k__Bacteria;p__Actinobacteriota;c__Coriobacteriia;o__Coriobacteriales;f__Eggerthellaceae;g__DNF00809;	0.000288424	2.3234e-06	0.000203689	0.000196733	1.303e-06	0.000101291	0.882118	1
k__Bacteria;p__Bacillota;c__Bacilli;o__Lactobacillales;f__Streptococcaceae;g__Lactococcus;	9.06802e-05	8.00945e-08	3.78188e-05	0.000325424	1.92384e-06	0.000123079	0.0869131	0.271682
k__Bacteria;p__Bacillota;c__Clostridia;o__Peptostreptococcales-Tissierellales;f__Family_XI;g__W5053;	0.000318905	1.76367e-06	0.000177466	0.000717377	4.19728e-06	0.000181795	0.137862	0.35525
k__Bacteria;p__Actinobacteria;c__unidentified_Actinobacteria;o__Micrococcales;f__Micrococcaceae;g__Micrococcus;	0.000167644	1.75699e-07	5.60133e-05	0.000227646	1.29567e-06	0.000101006	0.768232	0.938304
k__Bacteria;p__Bacillota;c__Bacilli;o__Entomoplasmatales;f__Spiroplasmataceae;g__Spiroplasma;	9.22042e-05	4.5265e-07	8.99057e-05	0.000321224	2.88688e-06	0.000150769	0.215784	0.472165
k__Bacteria;p__Bacillota;c__Clostridia;o__Lachnospirales;f__Lachnospiraceae;g__Agathobacter;	0.000926234	5.02576e-06	0.000299576	0.000797347	2.45045e-06	0.000138906	0.702298	0.893267
k__Bacteria;p__Bacteroidota;c__Bacteroidia;o__Flavobacteriales;f__Weeksellaceae;g__Apibacter;	0.000212984	2.54029e-06	0.000212984	1.68004e-07	3.58462e-12	1.68004e-07	0.579421	0.794933
k__Archaea;p__Crenarchaeota;c__Nitrososphaeria;o__Nitrosopumilales;f__Nitrosopumilaceae;g__Candidatus_Nitrosotenuis;	5.71514e-06	5.87535e-10	3.23909e-06	9.44183e-05	1.01846e-06	8.95511e-05	0.591409	0.798649
k__Bacteria;p__Bacillota;c__Clostridia;o__Oscillospirales;f__Ruminococcaceae;g__Ruminococcus;	0.000780307	3.43187e-06	0.000247555	0.00099324	4.7661e-06	0.000193722	0.496503	0.750845
k__Bacteria;p__Bacillota;c__Clostridia;o__Peptostreptococcales-Tissierellales;f__Peptostreptococcaceae;g__Romboutsia;	0.000824885	4.93718e-06	0.000296924	0.000671176	2.25807e-06	0.000133342	0.643357	0.848193
k__Bacteria;p__Proteobacteria;c__Gammaproteobacteria;o__Pseudomonadales;f__Pseudomonadaceae;g__Azotobacter;	0.000262515	2.00271e-06	0.00018911	0.000244446	1.00425e-06	8.89241e-05	0.945055	1
k__Bacteria;p__Bacillota;c__Clostridia;o__Peptostreptococcales-Tissierellales;f__Peptostreptococcaceae;g__Clostridioides;	0.00030595	2.20823e-06	0.000198577	0.000220253	1.02355e-06	8.97746e-05	0.719281	0.910384
k__Bacteria;p__Myxococcota;c__Myxococcia;o__Myxococcales;f__Anaeromyxobacteraceae;g__Anaeromyxobacter;	3.00997e-05	9.18402e-09	1.28063e-05	0.000104499	8.38065e-07	8.12339e-05	0.771229	0.940006
k__Bacteria;p__Actinobacteria;c__unidentified_Actinobacteria;o__Actinomycetales;f__Actinomycetaceae;g__Actinomyces;	0.000352053	3.40392e-07	7.79643e-05	0.000681761	1.63804e-06	0.000113569	0.024975	0.1108
k__Bacteria;p__Bacillota;c__Clostridia;o__Lachnospirales;f__Lachnospiraceae;g__Lachnoclostridium;	0.000541033	2.22992e-06	0.00019955	0.000561974	7.66775e-07	7.7702e-05	0.927073	1
k__Bacteria;p__Proteobacteria;c__Gammaproteobacteria;o__Burkholderiales;f__Oxalobacteraceae;g__Herbaspirillum;	6.55336e-05	1.77875e-07	5.6359e-05	0.000121299	8.16697e-07	8.01915e-05	0.786214	0.947714
k__Bacteria;p__Bacillota;c__Bacilli;o__Paenibacillales;f__Paenibacillaceae;g__Ammoniphilus;	0.000416062	1.30667e-06	0.000152753	0.0005109	1.54809e-06	0.000110407	0.635365	0.840426
k__Bacteria;p__Proteobacteria;c__Gammaproteobacteria;o__Coxiellales;f__Coxiellaceae;g__Coxiella;	1.02873e-05	2.61545e-09	6.83407e-06	0.000138435	1.18289e-06	9.65096e-05	0.509491	0.756907
k__Bacteria;p__Bacteroidota;c__Bacteroidia;o__Sphingobacteriales;f__Lentimicrobiaceae;g__Lentimicrobium;	2.74327e-05	1.49439e-08	1.63357e-05	8.88742e-05	6.66661e-07	7.2452e-05	0.778222	0.94514
k__Bacteria;p__Bacillota;c__Bacilli;o__Exiguobacterales;f__Exiguobacteraceae;g__Exiguobacterium;	3.9244e-05	1.19486e-08	1.46071e-05	0.000136923	7.91548e-07	7.89472e-05	0.424575	0.679215
k__Bacteria;p__Bacillota;c__Clostridia;o__Lachnospirales;f__Lachnospiraceae;g__Anaerostipes;	0.000405013	1.21451e-06	0.000147267	0.000410938	1.16274e-06	9.5684e-05	0.972028	1
k__Bacteria;p__Bacillota;c__Bacilli;o__Erysipelotrichales;f__Erysipelatoclostridiaceae;g__Erysipelatoclostridium;	0.000262896	1.42128e-06	0.000159311	0.000220253	6.96101e-07	7.40345e-05	0.785215	0.947714
k__Bacteria;p__Desulfobacterota;c__Desulfovibrionia;o__Desulfovibrionales;f__Desulfovibrionaceae;g__Bilophila;	0.000164596	1.89759e-07	5.82113e-05	0.000216557	6.31652e-07	7.0524e-05	0.724276	0.914912
k__Bacteria;p__Proteobacteria;c__Gammaproteobacteria;o__Burkholderiales;f__Rhodocyclaceae;g__Uliginosibacterium;	0.000161167	1.27333e-06	0.000150792	2.18405e-05	8.49408e-09	8.17817e-06	0.672328	0.868631
k__Bacteria;p__Gemmatimonadetes;c__unidentified_Gemmatimonadetes;o__Gemmatimonadales;f__Gemmatimonadaceae;g__Gemmatimonas;	4.41971e-05	5.02735e-08	2.99623e-05	0.000196229	8.07529e-07	7.97402e-05	0.0789211	0.251573
k__Bacteria;p__Bacillota;c__Bacilli;o__Erysipelotrichales;f__Erysipelatoclostridiaceae;g__Erysipelotrichaceae_UCG-003;	0.000468641	1.9366e-06	0.000185963	0.000368433	1.19732e-06	9.70966e-05	0.61039	0.81829
k__Bacteria;p__Proteobacteria;c__Alphaproteobacteria;o__Rhizobiales;f__Rhizobiaceae;g__Allorhizobium-Neorhizobium-Pararhizobium-Rhizobium;	0.000506742	7.07888e-07	0.000112432	0.000715865	1.27827e-06	0.000100325	0.18981	0.431417
k__Bacteria;p__Bacillota;c__Clostridia;o__Lachnospirales;f__Lachnospiraceae;g__Tyzzerella;	0.000244227	1.22362e-06	0.000147819	9.71064e-05	1.23999e-07	3.12469e-05	0.436563	0.693239
k__Bacteria;p__Proteobacteria;c__Gammaproteobacteria;o__Xanthomonadales;f__Xanthomonadaceae;g__Xanthomonas;	0.000156976	1.12862e-06	0.000141965	1.96565e-05	6.68856e-09	7.25712e-06	0.581419	0.795982
k__Bacteria;p__Actinobacteria;c__unidentified_Actinobacteria;o__Frankiales;f__Acidothermaceae;g__Acidothermus;	0.000295282	1.96673e-06	0.000187404	0.000195557	5.85533e-07	6.79006e-05	0.613387	0.820603
k__Bacteria;p__Actinobacteria;c__unidentified_Actinobacteria;o__Propionibacteriales;f__Nocardioidaceae;g__Marmoricola;	3.31478e-05	5.85894e-09	1.02286e-05	0.00016414	5.66346e-07	6.67788e-05	0.027972	0.122094
k__Bacteria;p__Actinobacteriota;c__Coriobacteriia;o__Coriobacteriales;f__Coriobacteriaceae;g__Collinsella;	0.000360435	1.22006e-06	0.000147603	0.000226302	5.67969e-07	6.68745e-05	0.48951	0.746113
k__Bacteria;p__Proteobacteria;c__Gammaproteobacteria;o__Enterobacterales;f__Enterobacteriaceae;g__Cedecea;	9.56333e-05	6.59858e-08	3.43266e-05	0.000177076	5.48308e-07	6.57068e-05	0.330669	0.575491
k__Bacteria;p__Bacillota;c__Clostridia;o__Lachnospirales;f__Lachnospiraceae;g__Dorea;	0.000174883	1.27013e-07	4.76244e-05	0.000285103	8.629e-07	8.24287e-05	0.282717	0.57298
k__Bacteria;p__Bacillota;c__Bacilli;o__Lactobacillales;f__Lactobacillaceae;g__Latilactobacillus;	7.62019e-07	3.25176e-11	7.62019e-07	0.000268471	1.50732e-06	0.000108943	0.016983	0.0849809
k__Bacteria;p__Proteobacteria;c__Alphaproteobacteria;o__Sphingomonadales;f__Sphingomonadaceae;g__Erythrobacter;	7.62019e-07	1.59632e-11	5.33908e-07	7.35858e-05	4.41262e-07	5.89449e-05	0.015984	0.0802932
k__Bacteria;p__Bacillota;c__Clostridia;o__Lachnospirales;f__Lachnospiraceae;g__[Eubacterium]_hallii_group;	0.000306712	4.75353e-07	9.21328e-05	0.000383049	1.14601e-06	9.49934e-05	0.564436	0.780178
k__Bacteria;p__Bacillota;c__Clostridia;o__Lachnospirales;f__Lachnospiraceae;g__Roseburia;	0.00035472	6.09875e-07	0.000104358	0.000591374	1.50402e-06	0.000108824	0.121878	0.32712
k__Bacteria;p__Proteobacteria;c__Gammaproteobacteria;o__Enterobacterales;f__Enterobacteriaceae;g__Plesiomonas;	0.000110112	6.78977e-07	0.000110112	6.82097e-05	4.16587e-07	5.72732e-05	0.895105	1
k__Bacteria;p__Bacillota;c__Clostridia;o__Lachnospirales;f__Lachnospiraceae;g__[Eubacterium]_ruminantium_group;	2.36226e-05	1.28078e-08	1.51232e-05	0.000155908	5.04808e-07	6.30465e-05	0.036963	0.144144
k__Bacteria;p__Bacillota;c__Clostridia;o__Peptostreptococcales-Tissierellales;f__Family_XI;g__Murdochiella;	0.000308237	9.75138e-07	0.000131959	0.000218573	3.84306e-07	5.50094e-05	0.566434	0.781267
k__Bacteria;p__Proteobacteria;c__Gammaproteobacteria;o__Enterobacterales;f__Pectobacteriaceae;g__Pectobacterium;	5.33413e-05	8.76392e-08	3.95599e-05	0.000157084	9.4082e-07	8.60699e-05	0.37962	0.626713
k__Bacteria;p__Proteobacteria;c__Gammaproteobacteria;o__Burkholderiales;f__Rhodocyclaceae;g__Methyloversatilis;	1.90505e-06	1.03909e-10	1.36217e-06	5.93054e-05	3.64941e-07	5.36055e-05	0.134865	0.35087
k__Bacteria;p__Bacillota;c__Bacilli;o__Mycoplasmatales;f__Mycoplasmataceae;g__Mycoplasma;	1.82884e-05	4.39402e-09	8.85803e-06	0.000129531	4.36562e-07	5.86301e-05	0.048951	0.18212
k__Bacteria;p__Proteobacteria;c__Gammaproteobacteria;o__Pseudomonadales;f__Moraxellaceae;g__Moraxella;	0.000282328	1.15313e-06	0.000143498	0.000227478	7.5845e-07	7.7279e-05	0.761239	0.935638
k__Bacteria;p__Bacillota;c__Clostridia;o__Lachnospirales;f__Lachnospiraceae;g__[Ruminococcus]_gnavus_group;	0.000437399	1.57267e-06	0.000167581	0.000414802	9.03143e-07	8.43289e-05	0.925075	1
k__Bacteria;p__Bacteroidota;c__Bacteroidia;o__Bacteroidales;f__Rikenellaceae;g__Rikenellaceae_RC9_gut_group;	0.000148213	2.04454e-07	6.04232e-05	0.000138603	3.90102e-07	5.54227e-05	0.927073	1
k__Bacteria;p__Proteobacteria;c__Alphaproteobacteria;o__Sphingomonadales;f__Sphingomonadaceae;g__Sandaracinobacter;	4.95312e-05	1.11562e-07	4.46339e-05	6.21615e-05	3.15624e-07	4.9852e-05	0.82018	0.978606
k__Bacteria;p__Bacteroidota;c__Bacteroidia;o__Cytophagales;f__Spirosomaceae;g__Arcicella;	0	0	0	4.95612e-05	3.11952e-07	4.95612e-05	0.000999001	0.00855412
k__Bacteria;p__Proteobacteria;c__Gammaproteobacteria;o__Burkholderiales;f__Nitrosomonadaceae;g__MND1;	0.00019241	1.01903e-06	0.000134896	8.45061e-05	1.92132e-07	3.88953e-05	0.496503	0.750845
k__Bacteria;p__Bacillota;c__Bacilli;o__Erysipelotrichales;f__Erysipelotrichaceae;g__Faecalibaculum;	0.000103635	3.48346e-07	7.88699e-05	6.31695e-05	3.09918e-07	4.93994e-05	0.841159	0.994447
k__Bacteria;p__Proteobacteria;c__Alphaproteobacteria;o__Rhodobacterales;f__Rhodobacteraceae;g__Paracoccus;	0.000629427	1.44055e-06	0.000160387	0.00041077	4.30953e-07	5.82523e-05	0.215784	0.472165
k__Bacteria;p__unidentified_Bacteria;c__Acidimicrobiia;o__Actinomarinales;f__unidentified_Actinomarinales;g__unidentified_Actinomarinales;	4.0768e-05	5.31609e-08	3.08107e-05	0.000281407	1.06799e-06	9.17028e-05	0.035964	0.141986
k__Bacteria;p__Proteobacteria;c__Gammaproteobacteria;o__Burkholderiales;f__Comamonadaceae;g__Rhodoferax;	7.23918e-06	7.49532e-10	3.65848e-06	7.56018e-05	3.09169e-07	4.93396e-05	0.0979021	0.291897
k__Bacteria;p__Campylobacterota;c__Campylobacteria;o__Campylobacterales;f__Sulfurovaceae;g__Sulfurovum;	1.52404e-06	8.04073e-11	1.19827e-06	4.78812e-05	2.79007e-07	4.68711e-05	0.631369	0.837715
k__Bacteria;p__Actinobacteria;c__unidentified_Actinobacteria;o__Actinomycetales;f__Actinomycetaceae;g__Varibaculum;	0.000140973	4.88303e-08	2.95291e-05	0.000437987	1.12284e-06	9.4028e-05	0.00999001	0.0568154
k__Bacteria;p__Bacillota;c__Clostridia;o__Peptococcales;f__Peptococcaceae;g__Peptococcus;	0.000112779	5.6032e-08	3.16318e-05	0.00025755	4.19436e-07	5.74686e-05	0.027972	0.122094
k__Bacteria;p__Bacillota;c__Negativicutes;o__Veillonellales-Selenomonadales;f__Selenomonadaceae;g__Mitsuokella;	0.000208031	9.17352e-07	0.000127989	6.45136e-05	4.90906e-08	1.96606e-05	0.40959	0.661804
k__Bacteria;p__Proteobacteria;c__Gammaproteobacteria;o__Enterobacterales;f__Yersiniaceae;g__Rahnella1;	0.000108969	6.09711e-07	0.000104344	8.73621e-06	3.26155e-09	5.06769e-06	0.584416	0.798649
k__Bacteria;p__Bacillota;c__Clostridia;o__Lachnospirales;f__Lachnospiraceae;g__Fusicatenibacter;	0.000417205	8.36163e-07	0.000122194	0.000367425	8.47344e-07	8.16823e-05	0.733267	0.915359
k__Bacteria;p__Proteobacteria;c__Gammaproteobacteria;o__Pseudomonadales;f__Halomonadaceae;g__Halomonas;	0.000108588	1.88394e-07	5.80016e-05	0.000235038	6.17727e-07	6.97423e-05	0.183816	0.425917
k__Bacteria;p__Bacillota;c__Bacilli;o__Lactobacillales;f__Carnobacteriaceae;g__Carnobacterium;	4.95312e-06	4.46822e-10	2.82471e-06	0.000176572	7.09143e-07	7.47248e-05	0.108891	0.309017
k__Bacteria;p__Proteobacteria;c__Alphaproteobacteria;o__Rhizobiales;f__Rhizobiaceae;g__Mesorhizobium;	0.000155452	5.88837e-07	0.000102542	0.000113571	9.02681e-08	2.66603e-05	0.825175	0.981961
k__Bacteria;p__Bacillota;c__Clostridia;o__Clostridia_UCG-014;f__unidentified_Clostridia_UCG-014;g__unidentified_Clostridia_UCG-014;	7.42968e-05	7.44121e-08	3.64525e-05	0.000142971	3.7811e-07	5.45641e-05	0.348651	0.59147
k__Bacteria;p__Proteobacteria;c__Gammaproteobacteria;o__Enterobacterales;f__Yersiniaceae;g__Serratia;	1.82884e-05	2.90412e-09	7.20134e-06	6.77056e-05	2.6812e-07	4.59476e-05	0.490509	0.746754
k__Bacteria;p__Proteobacteria;c__Gammaproteobacteria;o__Burkholderiales;f__Rhodocyclaceae;g__Dechloromonas;	1.33353e-05	2.21105e-09	6.28356e-06	6.53536e-05	2.47747e-07	4.41674e-05	0.171828	0.412204
k__Bacteria;p__Bacillota;c__Clostridia;o__Christensenellales;f__Christensenellaceae;g__Christensenellaceae_R-7_group;	0.000186695	1.57834e-07	5.30892e-05	0.000253518	5.60327e-07	6.64231e-05	0.447552	0.70343
k__Bacteria;p__Proteobacteria;c__Gammaproteobacteria;o__Burkholderiales;f__Hydrogenophilaceae;g__Hydrogenophilus;	0.000164215	5.1466e-07	9.58663e-05	7.94659e-05	8.17326e-08	2.53686e-05	0.505495	0.756907
k__Bacteria;p__Bacillota;c__Clostridia;o__Peptostreptococcales-Tissierellales;f__Peptostreptococcaceae;g__Filifactor;	2.09555e-05	3.30246e-09	7.67936e-06	0.000133731	3.22752e-07	5.04118e-05	0.013986	0.0716506
k__Bacteria;p__Bacteroidota;c__Bacteroidia;o__Bacteroidales;f__Prevotellaceae;g__Prevotellaceae_NK3B31_group;	2.78137e-05	1.26794e-08	1.50472e-05	5.57774e-05	2.10028e-07	4.06665e-05	0.847153	0.998789
k__Bacteria;p__Bacteroidota;c__Bacteroidia;o__Bacteroidales;f__Barnesiellaceae;g__Barnesiella;	5.60084e-05	4.25708e-08	2.75716e-05	0.000204293	5.58101e-07	6.6291e-05	0.0599401	0.214952
k__Bacteria;p__Acidobacteriota;c__Acidobacteriae;o__Solibacterales;f__Solibacteraceae;g__Candidatus_Solibacter;	0.000169168	4.72759e-07	9.18811e-05	0.000284599	7.13092e-07	7.49326e-05	0.347652	0.59133
k__Bacteria;p__Bacillota;c__Clostridia;o__Monoglobales;f__Monoglobaceae;g__Monoglobus;	0.000200411	2.1608e-07	6.21174e-05	0.000216893	2.95699e-07	4.82529e-05	0.861139	1
k__Bacteria;p__Proteobacteria;c__Alphaproteobacteria;o__Rhodobacterales;f__Rhodobacteraceae;g__Amaricoccus;	8.00119e-06	1.30056e-09	4.81915e-06	4.55291e-05	1.67924e-07	3.63625e-05	0.413586	0.666592
k__Bacteria;p__Bacillota;c__Clostridia;o__Lachnospirales;f__Lachnospiraceae;g__Lachnospira;	0.000163453	1.32275e-07	4.86009e-05	0.000286447	4.82363e-07	6.1629e-05	0.136863	0.353381
k__Bacteria;p__Actinobacteria;c__unidentified_Actinobacteria;o__Micrococcales;f__Micrococcaceae;g__Kocuria;	0.000220604	5.29134e-07	9.72051e-05	0.000146164	1.85879e-07	3.82572e-05	0.472527	0.729705
k__Bacteria;p__Proteobacteria;c__Gammaproteobacteria;o__Burkholderiales;f__Comamonadaceae;g__Pelomonas;	0.000458735	4.55744e-07	9.02124e-05	0.000667312	9.00997e-07	8.42286e-05	0.103896	0.306233
k__Bacteria;p__Proteobacteria;c__Gammaproteobacteria;o__Enterobacterales;f__Morganellaceae;g__Morganella;	0.000129924	3.85342e-07	8.29525e-05	0.000132051	3.21236e-07	5.02933e-05	0.99001	1
k__Bacteria;p__Bacillota;c__Clostridia;o__Clostridiales;f__Clostridiaceae;g__Clostridium_sensu_stricto_8;	7.92499e-05	1.13344e-07	4.49888e-05	4.82172e-05	1.54713e-07	3.49029e-05	0.696304	0.887392
k__Bacteria;p__Proteobacteria;c__Alphaproteobacteria;o__Reyranellales;f__Reyranellaceae;g__Reyranella;	7.04867e-05	2.28438e-08	2.01972e-05	0.000180604	2.10706e-07	4.0732e-05	0.015984	0.0802932
k__Bacteria;p__Synergistota;c__Synergistia;o__Synergistales;f__Synergistaceae;g__Pyramidobacter;	0.000104016	3.33093e-07	7.71238e-05	7.74499e-05	1.00601e-07	2.81449e-05	0.806194	0.965488
k__Bacteria;p__Proteobacteria;c__Gammaproteobacteria;o__Enterobacterales;f__Aeromonadaceae;g__Aeromonas;	9.86814e-05	3.16381e-07	7.51642e-05	0.000106515	2.42e-07	4.36522e-05	0.907093	1
k__Bacteria;p__Proteobacteria;c__Gammaproteobacteria;o__Burkholderiales;f__Burkholderiaceae;g__Cupriavidus;	0.000314714	2.1359e-07	6.17584e-05	0.000484524	5.11648e-07	6.34722e-05	0.0579421	0.210121
k__Bacteria;p__Proteobacteria;c__Alphaproteobacteria;o__Caulobacterales;f__Caulobacteraceae;g__Caulobacter;	0.000129543	7.04037e-08	3.54571e-05	0.000255366	3.52332e-07	5.26713e-05	0.0599401	0.214952
k__Bacteria;p__Bacillota;c__Bacilli;o__Erysipelotrichales;f__Erysipelotrichaceae;g__Ileibacterium;	3.04807e-06	4.04401e-10	2.68728e-06	3.32648e-05	1.40532e-07	3.32648e-05	0.938062	1
k__Bacteria;p__Bacillota;c__Bacilli;o__Lactobacillales;f__Enterococcaceae;g__Enterococcus;	0.000208793	3.1155e-07	7.45881e-05	0.000264438	4.75192e-07	6.11692e-05	0.586414	0.798649
k__Bacteria;p__Bacillota;c__Bacilli;o__Erysipelotrichales;f__Erysipelotrichaceae;g__Turicibacter;	0.000129543	1.57894e-07	5.30993e-05	0.000168508	3.19958e-07	5.01932e-05	0.66034	0.86198
k__Bacteria;p__Proteobacteria;c__Gammaproteobacteria;o__Pseudomonadales;f__Cellvibrionaceae;g__Cellvibrio;	7.77259e-05	3.0878e-07	7.42559e-05	5.22493e-05	1.24952e-07	3.13668e-05	0.68032	0.874336
k__Bacteria;p__Bacillota;c__Bacilli;o__Staphylococcales;f__Gemellaceae;g__Gemella;	0.000124209	1.82316e-07	5.70582e-05	0.000157084	2.54278e-07	4.47459e-05	0.681319	0.874336
k__Bacteria;p__Actinobacteria;c__unidentified_Actinobacteria;o__Actinomycetales;f__Actinomycetaceae;g__Flaviflexus;	0.000328811	8.14326e-07	0.000120588	0.000197405	2.32407e-07	4.27782e-05	0.330669	0.575491
k__Bacteria;p__Proteobacteria;c__Gammaproteobacteria;o__Xanthomonadales;f__Rhodanobacteraceae;g__Chujaibacter;	0.000140973	5.46755e-07	9.88103e-05	3.39368e-05	5.0376e-08	1.99164e-05	0.377622	0.626713
k__Bacteria;p__Proteobacteria;c__Gammaproteobacteria;o__Enterobacterales;f__Enterobacteriaceae;g__Kosakonia;	3.84819e-05	2.03358e-08	1.90562e-05	0.000114075	2.33371e-07	4.28669e-05	0.136863	0.353381
k__Bacteria;p__Bacteroidota;c__Bacteroidia;o__Flavobacteriales;f__Weeksellaceae;g__Cloacibacterium;	7.96309e-05	5.66409e-08	3.18032e-05	0.000131379	2.88435e-07	4.76565e-05	0.442557	0.700174
k__Bacteria;p__Bacillota;c__Bacilli;o__Lactobacillales;f__Carnobacteriaceae;g__Atopostipes;	8.76321e-06	8.57136e-10	3.91229e-06	6.58576e-05	1.57212e-07	3.51837e-05	0.0679321	0.232011
k__Bacteria;p__Myxococcota;c__Polyangia;o__Polyangiales;f__Sandaracinaceae;g__Sandaracinus;	6.85817e-06	5.4807e-10	3.12841e-06	3.9313e-05	1.17703e-07	3.04432e-05	0.262737	0.541843
k__Bacteria;p__Bacillota;c__Clostridia;o__Oscillospirales;f__Ruminococcaceae;g__UBA1819;	0.000123066	2.9404e-07	7.24618e-05	5.19133e-05	3.26664e-08	1.6038e-05	0.424575	0.679215
k__Bacteria;p__Bacillota;c__Bacilli;o__Staphylococcales;f__Staphylococcaceae;g__Jeotgalicoccus;	6.85817e-06	3.82526e-10	2.61358e-06	4.2505e-05	1.17233e-07	3.03825e-05	0.113886	0.315514
k__Bacteria;p__Proteobacteria;c__Gammaproteobacteria;o__Enterobacterales;f__Vibrionaceae;g__Vibrio;	0.000349767	1.05508e-06	0.000137261	0.000111219	2.10285e-07	4.06914e-05	0.110889	0.313256
k__Bacteria;p__Bacillota;c__Clostridia;o__Oscillospirales;f__Oscillospiraceae;g__NK4A214_group;	0.000111255	2.42584e-07	6.58168e-05	0.000124659	1.46347e-07	3.39461e-05	0.878122	1
k__Bacteria;p__Bacillota;c__Bacilli;o__Lactobacillales;f__Carnobacteriaceae;g__Alloiococcus;	6.47716e-06	8.26392e-10	3.84148e-06	4.0321e-05	1.06645e-07	2.8978e-05	0.177822	0.420455
k__Bacteria;p__Bacillota;c__Clostridia;o__Lachnospirales;f__Lachnospiraceae;g__Coprococcus;	0.000182884	8.72064e-08	3.94621e-05	0.000238062	3.54727e-07	5.28501e-05	0.396603	0.646484
k__Bacteria;p__Bacteroidota;c__Bacteroidia;o__Cytophagales;f__Spirosomaceae;g__Flectobacillus;	3.81009e-06	8.12941e-10	3.81009e-06	2.92327e-05	1.02364e-07	2.83904e-05	0.79021	0.950756
k__Bacteria;p__Acidobacteriota;c__Acidobacteriae;o__Bryobacterales;f__Bryobacteraceae;g__Bryobacter;	0.000273184	4.26615e-07	8.72819e-05	0.000283927	4.05947e-07	5.6537e-05	0.915085	1
k__Bacteria;p__Proteobacteria;c__Gammaproteobacteria;o__Pseudomonadales;f__Halomonadaceae;g__Chromohalobacter;	3.81009e-07	8.12941e-12	3.81009e-07	3.04087e-05	9.76073e-08	2.77229e-05	0.0629371	0.223219
k__Bacteria;p__Deinococcota;c__Deinococci;o__Deinococcales;f__Deinococcaceae;g__Deinococcus;	0.000132591	2.54106e-07	6.73618e-05	5.09052e-05	1.04794e-07	2.87254e-05	0.355644	0.600964
k__Bacteria;p__Proteobacteria;c__Gammaproteobacteria;o__Competibacterales;f__Competibacteraceae;g__Candidatus_Competibacter;	6.51526e-05	2.18542e-07	6.24703e-05	7.39218e-06	7.03667e-10	2.35387e-06	0.752248	0.927557
k__Bacteria;p__Bacteroidota;c__Bacteroidia;o__Flavobacteriales;f__Flavobacteriaceae;g__Flavobacterium;	1.63834e-05	4.46955e-09	8.93383e-06	4.50251e-05	9.86385e-08	2.7869e-05	0.487512	0.743946
k__Bacteria;p__Bacillota;c__Bacilli;o__Lactobacillales;f__Carnobacteriaceae;g__Granulicatella;	9.52523e-05	1.69401e-07	5.50002e-05	0.000131715	2.54563e-07	4.47709e-05	0.617383	0.824241
k__Bacteria;p__Proteobacteria;c__Alphaproteobacteria;o__Rhizobiales;f__Xanthobacteraceae;g__Bradyrhizobium;	0.000192029	1.30267e-07	4.82306e-05	0.000323408	3.05344e-07	4.90335e-05	0.0599401	0.214952
k__Bacteria;p__Proteobacteria;c__Alphaproteobacteria;o__Sphingomonadales;f__Sphingomonadaceae;g__Porphyrobacter;	7.62019e-06	6.69272e-10	3.45706e-06	4.1329e-05	9.50653e-08	2.73596e-05	0.115884	0.315514
k__Bacteria;p__Proteobacteria;c__Gammaproteobacteria;o__Burkholderiales;f__Neisseriaceae;g__Snodgrassella;	6.28665e-05	1.74011e-07	5.57435e-05	4.97292e-05	9.9938e-08	2.8052e-05	0.97003	1
k__Bacteria;p__Actinobacteriota;c__Thermoleophilia;o__Solirubrobacterales;f__Solirubrobacteraceae;g__Parviterribacter;	3.81009e-07	8.12941e-12	3.81009e-07	3.17528e-05	9.22191e-08	2.69469e-05	0.0779221	0.251573
k__Bacteria;p__Bacteroidota;c__Bacteroidia;o__Bacteroidales;f__Prevotellaceae;g__Prevotellaceae_UCG-001;	5.44843e-05	3.15514e-08	2.37364e-05	9.99624e-05	1.30849e-07	3.20984e-05	0.315684	0.575491
k__Bacteria;p__Bacteroidota;c__Bacteroidia;o__Chitinophagales;f__Chitinophagaceae;g__Flavisolibacter;	4.45781e-05	7.82243e-08	3.73746e-05	7.82899e-05	1.26682e-07	3.15832e-05	0.595405	0.803205
k__Bacteria;p__Proteobacteria;c__Gammaproteobacteria;o__Burkholderiales;f__Chitinibacteraceae;g__Chitinilyticum;	3.00997e-05	5.07357e-08	3.00997e-05	3.15848e-05	8.88588e-08	2.64514e-05	0.84016	0.994176
k__Bacteria;p__Bacteroidota;c__Rhodothermia;o__Balneolales;f__Balneolaceae;g__Aliifodinibius;	5.86754e-05	7.90185e-08	3.75639e-05	9.52583e-05	1.59877e-07	3.54806e-05	0.502498	0.754331
k__Bacteria;p__Bacillota;c__Clostridia;o__Lachnospirales;f__Lachnospiraceae;g__Lachnoanaerobaculum;	2.78137e-05	1.43017e-08	1.59809e-05	5.67854e-05	9.48086e-08	2.73226e-05	0.468531	0.726139
k__Bacteria;p__Actinobacteria;c__unidentified_Actinobacteria;o__Frankiales;f__Geodermatophilaceae;g__Geodermatophilus;	4.1911e-06	2.55264e-10	2.13501e-06	3.61209e-05	7.77715e-08	2.47462e-05	0.0899101	0.277026
k__Bacteria;p__Myxococcota;c__Myxococcia;o__Myxococcales;f__Myxococcaceae;g__Cystobacter;	5.75324e-05	1.68424e-07	5.48413e-05	4.2001e-06	4.84436e-10	1.95306e-06	0.568432	0.783186
k__Bacteria;p__Actinobacteria;c__unidentified_Actinobacteria;o__Micrococcales;f__Dermabacteraceae;g__Brachybacterium;	4.72452e-05	1.62186e-08	1.70182e-05	6.21615e-05	9.52769e-08	2.739e-05	0.769231	0.938636
k__Bacteria;p__Bacillota;c__Clostridia;o__Peptostreptococcales-Tissierellales;f__Anaerovoracaceae;g__Family_XIII_UCG-001;	1.37163e-05	8.01708e-10	3.78368e-06	4.65371e-05	7.36808e-08	2.40866e-05	0.130869	0.3448
k__Bacteria;p__Bdellovibrionota;c__Oligoflexia;o__Oligoflexales;f__Oligoflexaceae;g__Oligoflexus;	3.42908e-06	2.28067e-10	2.01807e-06	2.43606e-05	6.73963e-08	2.30365e-05	0.849151	0.99932
k__Bacteria;p__Bacillota;c__Clostridia;o__Lachnospirales;f__Lachnospiraceae;g__[Eubacterium]_eligens_group;	5.82944e-05	1.23908e-08	1.4875e-05	0.000216221	2.34368e-07	4.29583e-05	0.001998	0.0152628
k__Bacteria;p__Bacillota;c__Bacilli;o__Erysipelotrichales;f__Erysipelotrichaceae;g__Dubosiella;	7.77259e-05	1.53864e-07	5.24173e-05	8.1986e-05	1.08641e-07	2.92479e-05	0.929071	1
k__Bacteria;p__Bacillota;c__Clostridia;o__Oscillospirales;f__Butyricicoccaceae;g__Butyricicoccus;	0.000241179	3.65537e-07	8.07926e-05	0.000136251	1.22679e-07	3.10801e-05	0.273726	0.560922
k__Bacteria;p__Proteobacteria;c__Alphaproteobacteria;o__Rhodospirillales;f__Rhodospirillaceae;g__Caenispirillum;	0	0	0	4.33451e-05	1.12373e-07	2.97461e-05	0.001998	0.0152628
k__Bacteria;p__Actinobacteria;c__unidentified_Actinobacteria;o__Actinomycetales;f__Actinomycetaceae;g__Actinotignum;	1.06683e-05	7.11841e-10	3.56531e-06	7.29138e-05	1.09342e-07	2.93421e-05	0.004995	0.03324
k__Bacteria;p__Proteobacteria;c__Gammaproteobacteria;o__Burkholderiales;f__Rhodocyclaceae;g__Thauera;	0.000108588	1.38251e-07	4.96866e-05	8.1314e-05	1.09763e-07	2.93986e-05	0.633367	0.838642
k__Bacteria;p__Synergistota;c__Synergistia;o__Synergistales;f__Synergistaceae;g__Cloacibacillus;	5.71514e-06	6.04089e-10	3.2844e-06	3.09128e-05	6.08709e-08	2.18929e-05	0.243756	0.51169
k__Bacteria;p__Desulfobacterota;c__Desulfovibrionia;o__Desulfovibrionales;f__Desulfovibrionaceae;g__Desulfovibrio;	0.000209174	2.78502e-07	7.05213e-05	0.000113403	8.91974e-08	2.65017e-05	0.206793	0.460293
k__Bacteria;p__Proteobacteria;c__Alphaproteobacteria;o__Rhodospirillales;f__Magnetospirillaceae;g__Telmatospirillum;	2.66706e-06	1.99688e-10	1.88835e-06	2.85607e-05	5.63294e-08	2.10604e-05	0.140859	0.358847
k__Bacteria;p__Bacillota;c__Bacilli;o__Bacillales;f__Planococcaceae;g__Planomicrobium;	1.56214e-05	6.74579e-09	1.09754e-05	8.43381e-05	1.24101e-07	3.12597e-05	0.0769231	0.251573
k__Bacteria;p__Actinobacteria;c__unidentified_Actinobacteria;o__Micrococcales;f__Brevibacteriaceae;g__Brevibacterium;	2.97187e-05	3.30557e-09	7.68297e-06	4.43531e-05	5.83121e-08	2.14278e-05	0.786214	0.947714
k__Bacteria;p__Proteobacteria;c__Gammaproteobacteria;o__Pseudomonadales;f__Marinobacteraceae;g__Marinobacter;	2.66706e-05	1.66413e-08	1.72385e-05	7.35858e-05	1.08108e-07	2.91761e-05	0.223776	0.476725
k__Bacteria;p__Bacillota;c__Bacilli;o__Lactobacillales;f__Lactobacillaceae;g__Levilactobacillus;	1.90505e-05	7.64283e-09	1.16824e-05	8.55141e-05	8.73315e-08	2.62231e-05	0.020979	0.100684
k__Bacteria;p__Bacillota;c__Bacilli;o__Lactobacillales;f__Lactobacillaceae;g__Lacticaseibacillus;	5.48653e-05	1.17302e-07	4.57677e-05	1.78084e-05	2.36847e-09	4.31849e-06	0.735265	0.915359
k__Bacteria;p__Acidobacteriota;c__Acidobacteriae;o__Acidobacteriales;f__Acidobacteriaceae_(Subgroup_1);g__Occallatibacter;	8.306e-05	1.91662e-07	5.85024e-05	2.62086e-05	2.45992e-08	1.39174e-05	0.388611	0.637666
k__Bacteria;p__Proteobacteria;c__Alphaproteobacteria;o__Rickettsiales;f__Rickettsiaceae;g__Rickettsia;	3.04807e-06	3.05075e-10	2.33404e-06	2.43606e-05	5.03064e-08	1.99026e-05	0.302697	0.575491
k__Bacteria;p__Actinobacteria;c__unidentified_Actinobacteria;o__Micrococcales;f__Intrasporangiaceae;g__Knoellia;	0.000138687	1.32783e-07	4.86942e-05	0.000102314	8.4187e-08	2.57466e-05	0.557443	0.773569
k__Bacteria;p__Actinobacteria;c__unidentified_Actinobacteria;o__Propionibacteriales;f__Nocardioidaceae;g__Nocardioides;	3.69579e-05	7.92115e-09	1.18932e-05	8.3834e-05	6.61061e-08	2.28149e-05	0.0789211	0.251573
k__Bacteria;p__Proteobacteria;c__Alphaproteobacteria;o__Acetobacterales;f__Acetobacteraceae;g__Roseomonas;	9.14422e-05	1.35013e-07	4.91014e-05	3.25928e-05	2.75665e-08	1.47329e-05	0.296703	0.575491
k__Bacteria;p__Proteobacteria;c__Alphaproteobacteria;o__Rhizobiales;f__Rhizobiaceae;g__Aureimonas;	1.71454e-05	1.74516e-09	5.58244e-06	4.51931e-05	5.08693e-08	2.00136e-05	0.161838	0.397968
k__Bacteria;p__Proteobacteria;c__Alphaproteobacteria;o__Azospirillales;f__Azospirillaceae;g__Azospirillum;	2.28606e-06	2.92659e-10	2.28606e-06	2.63766e-05	4.7414e-08	1.9322e-05	0.270729	0.556547
k__Bacteria;p__Bacillota;c__Clostridia;o__Lachnospirales;f__Lachnospiraceae;g__Oribacterium;	3.84819e-05	8.51593e-09	1.23317e-05	3.67929e-05	4.75529e-08	1.93503e-05	0.97003	1
k__Bacteria;p__Proteobacteria;c__Alphaproteobacteria;o__Acetobacterales;f__Acetobacteraceae;g__Craurococcus-Caldovatus;	1.79074e-05	2.51258e-09	6.69832e-06	3.34328e-05	4.62733e-08	1.90881e-05	0.69031	0.880622
k__Bacteria;p__Bacillota;c__Clostridia;o__Peptostreptococcales-Tissierellales;f__Fusibacteraceae;g__Fusibacter;	5.71514e-06	6.53753e-10	3.41675e-06	2.58726e-05	4.5746e-08	1.89791e-05	0.478521	0.733695
k__Bacteria;p__Proteobacteria;c__Gammaproteobacteria;o__Burkholderiales;f__Oxalobacteraceae;g__Undibacterium;	0	0	0	1.84805e-05	4.33739e-08	1.84805e-05	7.72369e-18	3.32376e-15
k__Bacteria;p__Fusobacteriota;c__Fusobacteriia;o__Fusobacteriales;f__Leptotrichiaceae;g__Leptotrichia;	2.13365e-05	3.344e-09	7.7275e-06	5.46013e-05	6.35081e-08	2.23621e-05	0.203796	0.458364
k__Bacteria;p__Actinobacteriota;c__Coriobacteriia;o__Coriobacteriales;f__Eggerthellaceae;g__Enterorhabdus;	6.89627e-05	1.08878e-07	4.40937e-05	1.96565e-05	4.68692e-09	6.07494e-06	0.363636	0.611269
k__Bacteria;p__Actinobacteria;c__unidentified_Actinobacteria;o__Corynebacteriales;f__Dietziaceae;g__Dietzia;	8.1536e-05	1.43578e-07	5.0635e-05	1.86485e-05	2.70975e-09	4.61915e-06	0.371628	0.620663
k__Bacteria;p__Bacillota;c__Clostridia;o__Oscillospirales;f__Oscillospiraceae;g__Flavonifractor;	0.000133353	2.1354e-07	6.17512e-05	6.63616e-05	2.93109e-08	1.51919e-05	0.335664	0.580111
k__Bacteria;p__Bacillota;c__Bacilli;o__Erysipelotrichales;f__Erysipelatoclostridiaceae;g__Asteroleplasma;	3.81009e-06	3.32862e-10	2.43803e-06	2.72167e-05	4.2314e-08	1.82532e-05	0.255744	0.531264
k__Bacteria;p__Spirochaetota;c__Spirochaetia;o__Spirochaetales;f__Spirochaetaceae;g__Treponema;	0.000130305	1.95486e-07	5.90832e-05	5.19133e-05	6.25827e-08	2.21986e-05	0.242757	0.510423
k__Bacteria;p__Acidobacteriota;c__Acidobacteriae;o__Acidobacteriales;f__Acidobacteriaceae_(Subgroup_1);g__Acidipila-Silvibacterium;	6.93437e-05	1.10621e-07	4.44452e-05	3.52809e-05	5.0882e-08	2.00161e-05	0.503497	0.754952
k__Bacteria;p__Bacillota;c__Clostridia;o__Peptostreptococcales-Tissierellales;f__Family_XI;g__Gallicola;	8.3822e-06	3.91985e-10	2.6457e-06	5.19133e-05	6.21202e-08	2.21164e-05	0.048951	0.18212
k__Bacteria;p__Actinobacteria;c__unidentified_Actinobacteria;o__Micrococcales;f__Micrococcaceae;g__Arthrobacter;	5.86754e-05	2.92889e-08	2.28696e-05	5.54414e-05	4.91397e-08	1.96704e-05	0.938062	1
k__Bacteria;p__Proteobacteria;c__Alphaproteobacteria;o__Rhodobacterales;f__Rhodobacteraceae;g__Pseudorhodobacter;	3.81009e-07	8.12941e-12	3.81009e-07	1.93205e-05	3.81138e-08	1.73236e-05	4.2814e-17	1.38182e-14
k__Bacteria;p__Bacillota;c__Clostridia;o__Lachnospirales;f__Lachnospiraceae;g__Lachnospiraceae_UCG-010;	9.86814e-05	1.37974e-07	4.96369e-05	2.26806e-05	8.24321e-09	8.0565e-06	0.17982	0.424402
k__Bacteria;p__Bacillota;c__Bacilli;o__Lactobacillales;f__Lactobacillaceae;g__Companilactobacillus;	3.31478e-05	2.88365e-08	2.26922e-05	4.93932e-05	4.9244e-08	1.96913e-05	0.641359	0.847486
k__Bacteria;p__Bacteroidota;c__Bacteroidia;o__Bacteroidales;f__Marinifilaceae;g__Butyricimonas;	5.10552e-05	7.84462e-08	3.74276e-05	4.0153e-05	1.635e-08	1.13464e-05	0.845155	0.997345
k__Bacteria;p__Actinobacteriota;c__Thermoleophilia;o__Solirubrobacterales;f__Solirubrobacteraceae;g__Solirubrobacter;	9.90624e-06	1.6383e-09	5.40882e-06	2.67127e-05	3.52272e-08	1.66547e-05	0.494505	0.750184
k__Bacteria;p__Proteobacteria;c__Alphaproteobacteria;o__Caulobacterales;f__Hyphomonadaceae;g__SWB02;	2.24795e-05	9.64163e-09	1.31214e-05	3.19208e-05	3.43377e-08	1.64431e-05	0.834166	0.988761
k__Bacteria;p__Gracilibacteria;c__unidentified_Gracilibacteria;o__Absconditabacteriales_(SR1);f__unidentified_Absconditabacteriales_(SR1);g__unidentified_Absconditabacteriales_(SR1);	3.84819e-05	7.0413e-08	3.54595e-05	6.21615e-06	1.23647e-09	3.12025e-06	0.62038	0.825681
k__Bacteria;p__Bacteroidota;c__Bacteroidia;o__Bacteroidales;f__Tannerellaceae;g__Macellibacteroides;	7.62019e-06	1.08313e-09	4.39792e-06	3.81369e-05	3.41047e-08	1.63872e-05	0.023976	0.106735
k__Bacteria;p__unidentified_Bacteria;c__Saccharimonadia;o__Saccharimonadales;f__Saccharimonadaceae;g__TM7x;	1.33353e-05	2.39315e-09	6.53719e-06	3.44408e-05	4.856e-08	1.95541e-05	0.494505	0.750184
k__Bacteria;p__Bacteroidota;c__Bacteroidia;o__Flavobacteriales;f__Flavobacteriaceae;g__Salinimicrobium;	1.21923e-05	4.66599e-09	9.12804e-06	7.42578e-05	8.0108e-08	2.51152e-05	0.041958	0.158606
k__Bacteria;p__Proteobacteria;c__Alphaproteobacteria;o__Rickettsiales;f__Anaplasmataceae;g__Anaplasma;	0	0	0	1.54564e-05	3.03402e-08	1.54564e-05	3.12259e-15	4.03126e-13
k__Bacteria;p__Proteobacteria;c__Alphaproteobacteria;o__Rickettsiales;f__Anaplasmataceae;g__Ehrlichia;	0	0	0	1.54564e-05	3.03402e-08	1.54564e-05	3.12259e-15	4.03126e-13
k__Bacteria;p__Proteobacteria;c__Gammaproteobacteria;o__Enterobacterales;f__Alteromonadaceae;g__Rheinheimera;	2.32416e-05	1.16424e-08	1.44187e-05	3.83049e-05	3.57863e-08	1.67864e-05	0.6004	0.807412
k__Bacteria;p__Proteobacteria;c__Gammaproteobacteria;o__Burkholderiales;f__Rhodocyclaceae;g__Azonexus;	4.34351e-05	6.96936e-08	3.52779e-05	4.53611e-06	2.86372e-10	1.50163e-06	0.390609	0.639945
k__Bacteria;p__Actinobacteria;c__unidentified_Actinobacteria;o__Micrococcales;f__Dermacoccaceae;g__Dermacoccus;	6.55336e-05	8.14786e-08	3.81441e-05	1.14243e-05	6.01067e-09	6.87954e-06	0.232767	0.494248
k__Bacteria;p__Bacteroidota;c__Bacteroidia;o__Bacteroidales;f__Prevotellaceae;g__Paraprevotella;	3.42908e-05	8.47055e-09	1.22988e-05	6.04815e-05	5.36018e-08	2.05441e-05	0.326673	0.575491
k__Bacteria;p__Bacillota;c__Clostridia;o__Oscillospirales;f__Oscillospiraceae;g__Colidextribacter;	0.000105159	1.23908e-07	4.70387e-05	6.31695e-05	2.90303e-08	1.5119e-05	0.438561	0.694703
k__Bacteria;p__Proteobacteria;c__Alphaproteobacteria;o__Sphingomonadales;f__Sphingomonadaceae;g__Sphingosinicella;	7.62019e-05	8.20249e-08	3.82718e-05	3.9985e-05	2.29574e-08	1.3445e-05	0.425574	0.679971
k__Bacteria;p__Bacillota;c__Clostridia;o__Clostridiales;f__Clostridiaceae;g__Proteiniclasticum;	7.62019e-07	3.25176e-11	7.62019e-07	1.94885e-05	2.75029e-08	1.47159e-05	3.71967e-16	6.86013e-14
k__Bacteria;p__Bacillota;c__Bacilli;o__Lactobacillales;f__Aerococcaceae;g__Facklamia;	1.71454e-05	2.0597e-09	6.06468e-06	2.95687e-05	2.97937e-08	1.53165e-05	0.66034	0.86198
k__Bacteria;p__Bacteroidota;c__Bacteroidia;o__Cytophagales;f__Microscillaceae;g__Chryseolinea;	6.40096e-05	1.12785e-07	4.48779e-05	2.15045e-05	2.81205e-08	1.48802e-05	0.344655	0.58818
k__Bacteria;p__Proteobacteria;c__Gammaproteobacteria;o__Burkholderiales;f__Nitrosomonadaceae;g__IS-44;	4.0768e-05	6.42689e-08	3.38771e-05	1.46164e-05	8.19229e-09	8.03157e-06	0.614386	0.821089
k__Bacteria;p__Bacillota;c__Bacilli;o__Erysipelotrichales;f__Erysipelotrichaceae;g__Allobaculum;	4.61021e-05	6.4989e-08	3.40664e-05	7.22418e-06	1.36733e-09	3.28122e-06	0.37962	0.626713
k__Bacteria;p__Bacillota;c__Bacilli;o__Lactobacillales;f__Lactobacillaceae;g__Amylolactobacillus;	1.90505e-06	2.03235e-10	1.90505e-06	1.59604e-05	2.67582e-08	1.45153e-05	2.8748e-10	1.11985e-08
k__Bacteria;p__Bacteroidota;c__Bacteroidia;o__Sphingobacteriales;f__Sphingobacteriaceae;g__Sphingobacterium;	3.73389e-05	5.22168e-08	3.05359e-05	3.27608e-05	2.71833e-08	1.46302e-05	0.992008	1
k__Bacteria;p__Gemmatimonadetes;c__unidentified_Gemmatimonadetes;o__Gemmatimonadales;f__Gemmatimonadaceae;g__Roseisolibacter;	1.52404e-06	6.38528e-11	1.06782e-06	3.12488e-05	3.65628e-08	1.69675e-05	0.0569431	0.20708
k__Bacteria;p__Actinobacteriota;c__Coriobacteriia;o__Coriobacteriales;f__Atopobiaceae;g__Olsenella;	5.71514e-05	5.74622e-08	3.2033e-05	2.11685e-05	5.30757e-09	6.46467e-06	0.314685	0.575491
k__Bacteria;p__Proteobacteria;c__Gammaproteobacteria;o__Xanthomonadales;f__Rhodanobacteraceae;g__Dyella;	0.000132972	9.74889e-08	4.17238e-05	0.000136419	6.95889e-08	2.34082e-05	0.945055	1
k__Bacteria;p__Proteobacteria;c__Gammaproteobacteria;o__Burkholderiales;f__Comamonadaceae;g__Hydrogenophaga;	2.59086e-05	1.3901e-08	1.57554e-05	2.85607e-05	2.4043e-08	1.37592e-05	0.933067	1
k__Bacteria;p__Deferribacteres;c__unidentified_Deferribacteres;o__Deferribacterales;f__Deferribacteraceae;g__Mucispirillum;	4.0387e-05	5.28696e-08	3.07262e-05	1.22643e-05	2.48955e-09	4.4275e-06	0.553447	0.773569
k__Bacteria;p__Proteobacteria;c__Gammaproteobacteria;o__Burkholderiales;f__Nitrosomonadaceae;g__Ellin6067;	5.06742e-05	6.30983e-08	3.35672e-05	5.84654e-05	3.64574e-08	1.6943e-05	0.827173	0.983315
k__Bacteria;p__Bacillota;c__Clostridia;o__Peptostreptococcales-Tissierellales;f__Peptostreptococcaceae;g__Terrisporobacter;	3.9244e-05	1.28922e-08	1.51729e-05	7.45938e-05	7.02517e-08	2.35194e-05	0.242757	0.510423
k__Bacteria;p__Proteobacteria;c__Gammaproteobacteria;o__Burkholderiales;f__Alcaligenaceae;g__Bordetella;	6.59146e-05	4.91216e-08	2.96171e-05	5.47693e-05	3.00433e-08	1.53806e-05	0.795205	0.955823
k__Bacteria;p__Bacteroidota;c__Bacteroidia;o__Chitinophagales;f__Chitinophagaceae;g__Sediminibacterium;	9.14422e-06	8.25357e-10	3.83908e-06	6.98897e-05	7.36827e-08	2.40869e-05	0.030969	0.129809
k__Bacteria;p__Bacteroidota;c__Bacteroidia;o__Chitinophagales;f__Chitinophagaceae;g__Flaviaesturariibacter;	2.97187e-05	4.94593e-08	2.97187e-05	2.52006e-06	8.39257e-11	8.12916e-07	0.854146	1
k__Bacteria;p__Bacillota;c__Clostridia;o__Lachnospirales;f__Lachnospiraceae;g__[Eubacterium]_fissicatena_group;	3.54339e-05	5.01149e-08	2.9915e-05	1.79764e-05	8.99962e-09	8.41803e-06	0.759241	0.935286
k__Bacteria;p__Bacillota;c__Bacilli;o__Erysipelotrichales;f__Erysipelatoclostridiaceae;g__Candidatus_Stoquefichus;	3.69579e-05	4.94893e-08	2.97277e-05	3.19208e-06	6.3647e-10	2.23865e-06	0.307692	0.575491
k__Bacteria;p__Proteobacteria;c__Gammaproteobacteria;o__unidentified_Gammaproteobacteria;f__unidentified_Gammaproteobacteria;g__Acidibacter;	8.2679e-05	8.59848e-08	3.91847e-05	7.92979e-05	4.3161e-08	1.8435e-05	0.928072	1
k__Bacteria;p__Proteobacteria;c__Gammaproteobacteria;o__Enterobacterales;f__Pasteurellaceae;g__Frederiksenia;	0	0	0	1.51204e-05	2.13107e-08	1.29538e-05	8.49151e-15	9.13545e-13
k__Bacteria;p__Acidobacteriota;c__Acidobacteriae;o__Acidobacteriales;f__Koribacteraceae;g__Candidatus_Koribacter;	4.57211e-05	3.59799e-08	2.53475e-05	8.73621e-05	8.58136e-08	2.59942e-05	0.286713	0.575491
k__Bacteria;p__Bacteroidota;c__Bacteroidia;o__Flavobacteriales;f__Weeksellaceae;g__Chryseobacterium;	9.83004e-05	1.07565e-07	4.38271e-05	3.69609e-05	1.48385e-08	1.08092e-05	0.233766	0.495554
k__Bacteria;p__Bacillota;c__Clostridia;o__Oscillospirales;f__Ruminococcaceae;g__[Eubacterium]_siraeum_group;	7.31538e-05	5.23428e-08	3.05727e-05	7.42578e-05	4.13975e-08	1.80545e-05	0.979021	1
k__Bacteria;p__Bacillota;c__Bacilli;o__Bacillales;f__Planococcaceae;g__Sporosarcina;	1.86695e-05	4.88459e-09	9.33943e-06	1.34403e-05	1.91262e-08	1.22719e-05	0.0701509	0.238329
k__Bacteria;p__Actinobacteria;c__unidentified_Actinobacteria;o__Micrococcales;f__Microbacteriaceae;g__Glaciibacter;	2.74327e-05	4.21429e-08	2.74327e-05	0	0	0	0.47952	0.734355
k__Bacteria;p__Bacillota;c__Clostridia;o__Oscillospirales;f__Ruminococcaceae;g__Anaerotruncus;	4.53401e-05	4.47973e-08	2.82834e-05	2.16725e-05	8.85191e-09	8.34866e-06	0.512488	0.760484
k__Bacteria;p__Bacillota;c__Bacilli;o__Lactobacillales;f__Lactobacillaceae;g__Lentilactobacillus;	3.04807e-06	2.38857e-10	2.06526e-06	1.20963e-05	1.80696e-08	1.19281e-05	1.61175e-05	0.000244796
k__Bacteria;p__Proteobacteria;c__Gammaproteobacteria;o__Xanthomonadales;f__Xanthomonadaceae;g__Lysobacter;	5.25793e-05	5.4778e-08	3.12759e-05	3.81369e-05	2.59753e-08	1.43014e-05	0.681319	0.874336
k__Bacteria;p__Proteobacteria;c__Alphaproteobacteria;o__Acetobacterales;f__Acetobacteraceae;g__Gluconobacter;	2.66706e-06	1.16916e-10	1.44492e-06	2.80567e-05	2.94805e-08	1.52358e-05	0.0769231	0.251573
k__Bacteria;p__Actinobacteria;c__unidentified_Actinobacteria;o__Actinomycetales;f__Actinomycetaceae;g__Actinobaculum;	3.04807e-06	4.04401e-10	2.68728e-06	1.32723e-05	1.75807e-08	1.17657e-05	3.38633e-06	5.98869e-05
k__Bacteria;p__Proteobacteria;c__Alphaproteobacteria;o__Rhizobiales;f__Stappiaceae;g__Labrenzia;	0	0	0	1.27683e-05	1.76337e-08	1.17834e-05	1.35937e-12	8.35688e-11
k__Bacteria;p__Proteobacteria;c__Gammaproteobacteria;o__Burkholderiales;f__Comamonadaceae;g__Tepidimonas;	6.09615e-06	4.4224e-10	2.81019e-06	2.06645e-05	1.87297e-08	1.21441e-05	1.58502e-07	3.58994e-06
k__Bacteria;p__Proteobacteria;c__Gammaproteobacteria;o__Enterobacterales;f__Succinivibrionaceae;g__Anaerobiospirillum;	0	0	0	2.53686e-05	2.57231e-08	1.42318e-05	0.00699301	0.0442548
k__Bacteria;p__Bacillota;c__Bacilli;o__Erysipelotrichales;f__Erysipelatoclostridiaceae;g__Catenibacterium;	5.90564e-05	4.77925e-08	2.92137e-05	1.42803e-05	2.4067e-09	4.35321e-06	0.121878	0.32712
k__Bacteria;p__Bacillota;c__Clostridia;o__Lachnospirales;f__Lachnospiraceae;g__ASF356;	2.89567e-05	3.86452e-08	2.62696e-05	1.96565e-05	1.79975e-08	1.19043e-05	0.762238	0.935638
k__Bacteria;p__Actinobacteriota;c__Coriobacteriia;o__Coriobacteriales;f__Eggerthellaceae;g__Slackia;	2.70517e-05	1.12983e-08	1.4204e-05	7.25778e-05	4.02226e-08	1.77964e-05	0.0739261	0.248538
k__Bacteria;p__Proteobacteria;c__Gammaproteobacteria;o__Xanthomonadales;f__Xanthomonadaceae;g__Arenimonas;	2.28606e-06	1.60223e-10	1.69149e-06	1.34403e-05	1.66115e-08	1.14367e-05	1.29101e-07	3.08648e-06
k__Bacteria;p__Bacteroidota;c__Bacteroidia;o__Bacteroidales;f__Dysgonomonadaceae;g__Proteiniphilum;	3.00997e-05	3.77404e-08	2.59603e-05	6.38416e-06	6.81533e-10	2.31655e-06	0.586414	0.798649
k__Bacteria;p__Myxococcota;c__Polyangia;o__Haliangiales;f__Haliangiaceae;g__Haliangium;	8.49651e-05	5.93558e-08	3.25565e-05	8.1314e-05	2.81583e-08	1.48902e-05	0.921079	1
k__Bacteria;p__Actinobacteria;c__unidentified_Actinobacteria;o__Corynebacteriales;f__Mycobacteriaceae;g__Mycobacterium;	8.3822e-05	6.22589e-08	3.33432e-05	4.0825e-05	9.02562e-09	8.43018e-06	0.234765	0.496394
k__Bacteria;p__Proteobacteria;c__Gammaproteobacteria;o__Burkholderiales;f__Oxalobacteraceae;g__Duganella;	0	0	0	1.37763e-05	1.6689e-08	1.14634e-05	1.89731e-13	1.36079e-11
k__Bacteria;p__Proteobacteria;c__Gammaproteobacteria;o__Xanthomonadales;f__Rhodanobacteraceae;g__Dokdonella;	2.85757e-05	3.54476e-08	2.51594e-05	1.99925e-05	4.34832e-09	5.85139e-06	0.857143	1
k__Bacteria;p__Verrucomicrobiota;c__Verrucomicrobiae;o__Chthoniobacterales;f__Chthoniobacteraceae;g__Candidatus_Udaeobacter;	1.60024e-05	4.95392e-09	9.40547e-06	9.86184e-05	6.83299e-08	2.31955e-05	0.00599401	0.0388857
k__Bacteria;p__Actinobacteria;c__unidentified_Actinobacteria;o__Propionibacteriales;f__Propionibacteriaceae;g__Propionibacterium;	6.47716e-06	1.17403e-09	4.57875e-06	2.46966e-05	2.36037e-08	1.36329e-05	0.325674	0.575491
k__Bacteria;p__Bacillota;c__Clostridia;o__Peptostreptococcales-Tissierellales;f__Family_XI;g__Helcococcus;	5.33413e-06	6.00098e-10	3.27354e-06	1.34403e-05	1.54842e-08	1.10419e-05	0.000690347	0.00641179
k__Bacteria;p__Bacteroidota;c__Bacteroidia;o__Flavobacteriales;f__Flavobacteriaceae;g__Capnocytophaga;	1.90505e-06	1.37018e-10	1.56421e-06	2.72167e-05	2.84253e-08	1.49607e-05	0.13986	0.358847
k__Bacteria;p__Actinobacteriota;c__Thermoleophilia;o__Gaiellales;f__Gaiellaceae;g__Gaiella;	2.97187e-05	1.28078e-08	1.51232e-05	4.63691e-05	3.05095e-08	1.54994e-05	0.474525	0.731707
k__Bacteria;p__Bacillota;c__Negativicutes;o__Veillonellales-Selenomonadales;f__Selenomonadaceae;g__Selenomonas;	4.53401e-05	4.02283e-08	2.68023e-05	1.36083e-05	4.45614e-09	5.92349e-06	0.363636	0.611269
k__Bacteria;p__Bacillota;c__Clostridia;o__Lachnospirales;f__Lachnospiraceae;g__GCA-900066575;	4.95312e-05	3.94013e-08	2.65254e-05	1.81444e-05	2.09615e-09	4.06265e-06	0.344655	0.58818
k__Bacteria;p__Proteobacteria;c__Gammaproteobacteria;o__Burkholderiales;f__Nitrosomonadaceae;g__mle1-7;	3.58149e-05	3.7481e-08	2.58709e-05	1.94885e-05	6.90836e-09	7.3754e-06	0.588412	0.798649
k__Bacteria;p__Proteobacteria;c__Gammaproteobacteria;o__Xanthomonadales;f__Xanthomonadaceae;g__Luteimonas;	4.1911e-06	3.04927e-10	2.33348e-06	2.30166e-05	1.52949e-08	1.09742e-05	0.0809191	0.256675
k__Bacteria;p__Proteobacteria;c__Alphaproteobacteria;o__Dongiales;f__Dongiaceae;g__Dongia;	4.64831e-05	4.75296e-08	2.91332e-05	2.48646e-05	1.53972e-08	1.10108e-05	0.5005	0.752206
k__Bacteria;p__Bacteroidota;c__Bacteroidia;o__Cytophagales;f__Hymenobacteraceae;g__Pontibacter;	3.81009e-06	4.32189e-10	2.77807e-06	2.94007e-05	1.94812e-08	1.23853e-05	0.0849151	0.268033
k__Bacteria;p__Proteobacteria;c__Alphaproteobacteria;o__Rhizobiales;f__Hyphomicrobiaceae;g__Hyphomicrobium;	3.65769e-05	3.32366e-08	2.43621e-05	9.91224e-06	3.0335e-09	4.88731e-06	0.395604	0.646484
k__Bacteria;p__Bacillota;c__Bacilli;o__Lactobacillales;f__Carnobacteriaceae;g__Alkalibacterium;	8.3822e-06	1.68323e-09	5.48249e-06	3.15848e-05	2.36934e-08	1.36588e-05	0.160839	0.396266
k__Bacteria;p__Bacillota;c__Bacilli;o__Bacillales;f__Bacillaceae;g__Anoxybacillus;	1.44784e-05	6.52422e-09	1.07937e-05	1.17603e-05	1.25569e-08	9.94351e-06	0.298022	0.575491
k__Bacteria;p__Proteobacteria;c__Alphaproteobacteria;o__Caulobacterales;f__Caulobacteraceae;g__PMMR1;	3.46718e-05	3.02708e-08	2.32497e-05	5.71214e-06	2.73473e-09	4.6404e-06	0.292707	0.575491
k__Bacteria;p__Bacillota;c__Clostridia;o__Oscillospirales;f__Butyricicoccaceae;g__UCG-008;	3.12428e-05	2.96484e-08	2.30095e-05	1.47844e-05	3.39276e-09	5.16862e-06	0.59041	0.798649
k__Bacteria;p__Proteobacteria;c__Gammaproteobacteria;o__Burkholderiales;f__Oxalobacteraceae;g__Oxalobacter;	8.00119e-06	1.15157e-09	4.53472e-06	2.06645e-05	1.33029e-08	1.02346e-05	1.15765e-05	0.000182259
k__Bacteria;p__Proteobacteria;c__Gammaproteobacteria;o__Pseudomonadales;f__Moraxellaceae;g__[Agitococcus]_lubricus_group;	0	0	0	9.57623e-06	1.16464e-08	9.57623e-06	1.82516e-09	5.35519e-08
k__Bacteria;p__Bacillota;c__Clostridia;o__Oscillospirales;f__[Eubacterium]_coprostanoligenes_group;g__unidentified_[Eubacterium]_coprostanoligenes_group;	4.61021e-05	4.1399e-08	2.71895e-05	1.76404e-05	1.17865e-08	9.63365e-06	0.330669	0.575491
k__Archaea;p__Crenarchaeota;c__Nitrososphaeria;o__Nitrosotaleales;f__Nitrosotaleaceae;g__Candidatus_Nitrosotalea;	6.09615e-06	2.08113e-09	6.09615e-06	3.78009e-05	2.56686e-08	1.42167e-05	0.0589411	0.213145
k__Bacteria;p__Bacillota;c__Clostridia;o__Eubacteriales;f__Eubacteriaceae;g__Pseudoramibacter;	2.51466e-05	2.46679e-08	2.0988e-05	4.70411e-06	6.20822e-10	2.21096e-06	0.513487	0.761092
k__Bacteria;p__Bacillota;c__Bacilli;o__Bacillales;f__Bacillaceae;g__Pontibacillus;	1.14303e-06	7.31647e-11	1.14303e-06	1.57924e-05	1.34422e-08	1.0288e-05	8.99568e-12	4.83893e-10
k__Bacteria;p__Proteobacteria;c__Gammaproteobacteria;o__Pseudomonadales;f__Alcanivoracaceae1;g__Alcanivorax;	1.90505e-05	1.0722e-08	1.3837e-05	1.46164e-05	1.09888e-08	9.30194e-06	0.138445	0.356042
k__Bacteria;p__Bacillota;c__Bacilli;o__Staphylococcales;f__Staphylococcaceae;g__Auricoccus-Abyssicoccus;	1.14303e-06	4.00558e-11	8.45744e-07	1.02482e-05	1.04841e-08	9.08579e-06	4.20885e-07	8.90758e-06
k__Bacteria;p__Proteobacteria;c__Alphaproteobacteria;o__Rhizobiales;f__Beijerinckiaceae;g__Methylocella;	5.33413e-06	4.18e-10	2.73208e-06	1.37763e-05	1.11321e-08	9.36238e-06	0.000360592	0.00375423
k__Bacteria;p__Bdellovibrionota;c__Bdellovibrionia;o__Bacteriovoracales;f__Bacteriovoracaceae;g__Peredibacter;	4.91502e-05	2.78598e-08	2.23046e-05	2.83927e-05	1.78273e-08	1.18479e-05	0.450549	0.704188
k__Bacteria;p__Bacteroidota;c__Bacteroidia;o__Bacteroidales;f__Rikenellaceae;g__dgA-11_gut_group;	7.62019e-07	3.25176e-11	7.62019e-07	9.57623e-06	1.00856e-08	8.91146e-06	2.47385e-07	5.3229e-06
k__Bacteria;p__Proteobacteria;c__Gammaproteobacteria;o__Burkholderiales;f__Comamonadaceae;g__Ramlibacter;	5.02932e-05	3.96053e-08	2.65939e-05	5.19133e-05	3.4697e-08	1.65289e-05	0.956044	1
k__Bacteria;p__Bacteroidota;c__Bacteroidia;o__Cytophagales;f__MWH-CFBk5;g__unidentified_MWH-CFBk5;	3.81009e-07	8.12941e-12	3.81009e-07	2.10005e-05	1.15689e-08	9.54432e-06	7.35442e-19	4.74728e-16
k__Bacteria;p__Actinobacteria;c__unidentified_Actinobacteria;o__Corynebacteriales;f__Nocardiaceae;g__Rhodococcus;	4.38161e-05	1.23897e-08	1.48743e-05	2.77207e-05	1.18026e-08	9.64021e-06	0.406593	0.657785
k__Bacteria;p__Bacteroidota;c__Bacteroidia;o__Chitinophagales;f__Saprospiraceae;g__Membranicola;	5.71514e-06	1.3987e-09	4.99768e-06	1.79764e-05	1.27933e-08	1.00367e-05	2.85201e-06	5.11381e-05
k__Bacteria;p__Proteobacteria;c__Gammaproteobacteria;o__Pseudomonadales;f__Halomonadaceae;g__Cobetia;	1.52404e-05	9.48096e-09	1.30116e-05	1.79764e-05	1.60596e-08	1.12451e-05	0.420689	0.67551
k__Bacteria;p__Actinobacteria;c__unidentified_Actinobacteria;o__Micrococcales;f__Microbacteriaceae;g__Microbacterium;	8.95372e-05	3.47216e-08	2.49004e-05	4.60331e-05	1.59512e-08	1.12071e-05	0.113886	0.315514
k__Bacteria;p__Proteobacteria;c__Gammaproteobacteria;o__Steroidobacterales;f__Steroidobacteraceae;g__Steroidobacter;	2.20985e-05	2.14374e-08	1.95656e-05	1.15923e-05	2.92482e-09	4.79897e-06	0.735265	0.915359
k__Archaea;p__Crenarchaeota;c__Nitrososphaeria;o__Nitrosopumilales;f__Nitrosopumilaceae;g__Candidatus_Nitrosopumilus;	1.52404e-06	1.30071e-10	1.52404e-06	9.57623e-06	9.34853e-09	8.57965e-06	8.98224e-06	0.000144951
k__Bacteria;p__Bacteroidota;c__Bacteroidia;o__Cytophagales;f__Hymenobacteraceae;g__Adhaeribacter;	2.05745e-05	1.16372e-08	1.44155e-05	1.12563e-05	9.47222e-09	8.63623e-06	0.00146803	0.0120715
k__Bacteria;p__Bacillota;c__Clostridia;o__Lachnospirales;f__Lachnospiraceae;g__Marvinbryantia;	1.40973e-05	5.71586e-09	1.01029e-05	2.41926e-05	1.62759e-08	1.13206e-05	0.566434	0.781267
k__Bacteria;p__Proteobacteria;c__Alphaproteobacteria;o__Rhizobiales;f__Beijerinckiaceae;g__Microvirga;	8.00119e-06	5.72163e-10	3.19643e-06	2.35206e-05	1.12788e-08	9.42388e-06	0.12987	0.34357
k__Bacteria;p__Actinobacteria;c__unidentified_Actinobacteria;o__Catenulisporales;f__Actinospicaceae;g__Actinospica;	3.54339e-05	3.06965e-08	2.34126e-05	8.2322e-06	3.1943e-09	5.01517e-06	0.356643	0.601079
k__Bacteria;p__Cyanobacteria;c__Cyanobacteriia;o__Cyanobacteriales;f__Chroococcidiopsaceae;g__Aliterella;	1.63834e-05	1.50313e-08	1.63834e-05	8.2322e-06	8.60668e-09	8.2322e-06	0.00137879	0.0115586
k__Bacteria;p__Actinobacteriota;c__Acidimicrobiia;o__IMCC26256;f__unidentified_IMCC26256;g__unidentified_IMCC26256;	3.12428e-05	2.63706e-08	2.17003e-05	1.41123e-05	5.02376e-09	6.28945e-06	0.464535	0.720812
k__Bacteria;p__Actinobacteria;c__unidentified_Actinobacteria;o__Corynebacteriales;f__Nocardiaceae;g__Gordonia;	1.37163e-05	1.1328e-09	4.49761e-06	3.07447e-05	1.29467e-08	1.00967e-05	0.140859	0.358847
k__Bacteria;p__Bacillota;c__Negativicutes;o__Veillonellales-Selenomonadales;f__Selenomonadaceae;g__Anaerovibrio;	3.73389e-05	2.65575e-08	2.17771e-05	3.86409e-06	3.49871e-10	1.65978e-06	0.194805	0.440444
k__Bacteria;p__Bacillota;c__Clostridia;o__Oscillospirales;f__Oscillospiraceae;g__UCG-003;	2.20985e-05	1.77073e-09	5.62319e-06	4.53611e-05	1.74655e-08	1.17271e-05	0.104895	0.308473
k__Bacteria;p__Proteobacteria;c__Gammaproteobacteria;o__Acidithiobacillales;f__Acidithiobacillaceae;g__KCM-B-112;	2.93377e-05	9.8592e-09	1.32687e-05	4.1665e-05	1.48126e-08	1.07997e-05	0.516484	0.763958
k__Bacteria;p__Chloroflexi;c__Anaerolineae;o__Anaerolineales;f__Anaerolineaceae;g__Anaerolinea;	1.06683e-05	3.37711e-09	7.76566e-06	4.0657e-05	2.46371e-08	1.39281e-05	0.0849151	0.268033
k__Bacteria;p__Proteobacteria;c__Gammaproteobacteria;o__Enterobacterales;f__Pseudoalteromonadaceae;g__Pseudoalteromonas;	7.96309e-05	5.64919e-08	3.17614e-05	2.63766e-05	1.31838e-08	1.01887e-05	0.130869	0.3448
k__Bacteria;p__Bacillota;c__Bacilli;o__Erysipelotrichales;f__Erysipelotrichaceae;g__Holdemanella;	2.66706e-05	5.08635e-09	9.53036e-06	4.48571e-05	1.85844e-08	1.20969e-05	0.278721	0.567554
k__Bacteria;p__Proteobacteria;c__Gammaproteobacteria;o__Burkholderiales;f__Rhodocyclaceae;g__Zoogloea;	1.79074e-05	1.71964e-08	1.75236e-05	4.0321e-06	5.328e-10	2.04824e-06	8.87887e-10	3.01648e-08
k__Bacteria;p__Actinobacteria;c__unidentified_Actinobacteria;o__Micrococcales;f__Microbacteriaceae;g__Amnibacterium;	3.65769e-05	1.95295e-08	1.86746e-05	1.79764e-05	5.53107e-09	6.59938e-06	0.433566	0.689328
k__Bacteria;p__Proteobacteria;c__Gammaproteobacteria;o__Burkholderiales;f__Comamonadaceae;g__Delftia;	2.62896e-05	9.25378e-09	1.28548e-05	3.89769e-05	1.49588e-08	1.08529e-05	0.478521	0.733695
k__Bacteria;p__Bacteroidota;c__Bacteroidia;o__Chitinophagales;f__Chitinophagaceae;g__Terrimonas;	3.42908e-05	2.42469e-08	2.08082e-05	1.32723e-05	2.87549e-09	4.75833e-06	0.396603	0.646484
k__Bacteria;p__Bacteroidota;c__Bacteroidia;o__Cytophagales;f__Cyclobacteriaceae;g__Algoriphagus;	7.62019e-07	3.25176e-11	7.62019e-07	1.68004e-05	1.11473e-08	9.36876e-06	1.41186e-13	1.21514e-11
k__Bacteria;p__Bacillota;c__Bacilli;o__Lactobacillales;f__Carnobacteriaceae;g__Trichococcus;	7.62019e-07	1.59632e-11	5.33908e-07	7.72819e-06	7.58506e-09	7.72819e-06	1.09261e-05	0.000174143
k__Bacteria;p__Bacillota;c__Bacilli;o__Bacillales;f__Marinococcaceae;g__Marinococcus;	1.82884e-05	1.0635e-08	1.37808e-05	3.05767e-05	1.6133e-08	1.12708e-05	0.527473	0.773569
k__Bacteria;p__Actinobacteria;c__unidentified_Actinobacteria;o__Micrococcales;f__Microbacteriaceae;g__Agromyces;	2.17175e-05	1.74731e-08	1.76641e-05	8.56821e-06	5.95622e-09	6.84831e-06	0.586414	0.798649
k__Bacteria;p__Proteobacteria;c__Alphaproteobacteria;o__Acetobacterales;f__Acetobacteraceae;g__Asaia;	7.23918e-06	1.11373e-09	4.4596e-06	9.24023e-06	7.36771e-09	7.61666e-06	0.449024	0.70343
k__Bacteria;p__Proteobacteria;c__Gammaproteobacteria;o__Pseudomonadales;f__Halomonadaceae;g__Aidingimonas;	3.81009e-06	4.65298e-10	2.88251e-06	1.83124e-05	1.27883e-08	1.00347e-05	1.04748e-08	2.81729e-07
k__Bacteria;p__Bacillota;c__Clostridia;o__Oscillospirales;f__Oscillospiraceae;g__Oscillibacter;	8.1536e-05	3.79611e-08	2.60361e-05	5.14093e-05	1.30458e-08	1.01352e-05	0.296703	0.575491
k__Bacteria;p__Myxococcota;c__Polyangia;o__Polyangiales;f__Polyangiaceae;g__Pajaroellobacter;	5.02932e-05	3.14274e-08	2.36897e-05	4.0993e-05	1.59091e-08	1.11923e-05	0.706294	0.897308
k__Bacteria;p__Bacteroidota;c__Bacteroidia;o__Bacteroidales;f__Prevotellaceae;g__Prevotellaceae_UCG-003;	1.60024e-05	6.99011e-09	1.11724e-05	2.21765e-05	1.58282e-08	1.11638e-05	0.722278	0.913282
k__Bacteria;p__unidentified_Bacteria;c__Alphaproteobacteria;o__unidentified_Alphaproteobacteria;f__unidentified_Alphaproteobacteria;g__unidentified_Alphaproteobacteria;	1.90505e-05	1.58207e-08	1.68081e-05	1.96565e-05	4.43401e-09	5.90876e-06	0.933106	1
k__Bacteria;p__Bacteroidota;c__Bacteroidia;o__Chitinophagales;f__Chitinophagaceae;g__Taibaiella;	2.01935e-05	1.58661e-08	1.68322e-05	2.85607e-06	2.4108e-10	1.37778e-06	1.01724e-14	1.0102e-12
k__Bacteria;p__Proteobacteria;c__Gammaproteobacteria;o__Burkholderiales;f__Hydrogenophilaceae;g__Thiobacillus;	1.75264e-05	1.57285e-08	1.67591e-05	1.68004e-06	6.21904e-11	6.99777e-07	2.24446e-15	3.622e-13
k__Bacteria;p__Proteobacteria;c__Gammaproteobacteria;o__unidentified_Gammaproteobacteria;f__unidentified_Gammaproteobacteria;g__Candidatus_Berkiella;	1.90505e-06	5.42453e-11	9.84209e-07	1.26003e-05	6.99024e-09	7.41898e-06	1.48086e-07	3.47599e-06
k__Bacteria;p__unidentified_Bacteria;c__Gammaproteobacteria;o__Enterobacterales;f__unidentified_Enterobacterales;g__unidentified_Enterobacterales;	0	0	0	9.57623e-06	6.77602e-09	7.30441e-06	1.82516e-09	5.35519e-08
k__Bacteria;p__Proteobacteria;c__Gammaproteobacteria;o__Pseudomonadales;f__Cellvibrionaceae;g__Marinimicrobium;	2.09555e-05	9.31172e-09	1.2895e-05	3.9313e-05	2.11251e-08	1.28973e-05	0.322677	0.575491
k__Bacteria;p__Bacillota;c__Clostridia;o__Lachnospirales;f__Lachnospiraceae;g__[Eubacterium]_xylanophilum_group;	3.08618e-05	1.52122e-08	1.64817e-05	1.05843e-05	1.18418e-09	3.05356e-06	0.300699	0.575491
k__Bacteria;p__Bacillota;c__Bacilli;o__Staphylococcales;f__Staphylococcaceae;g__Macrococcus;	2.28606e-06	1.1056e-10	1.40509e-06	2.70487e-05	1.25912e-08	9.95707e-06	0.00999001	0.0568154
k__Bacteria;p__Bdellovibrionota;c__Bdellovibrionia;o__Bdellovibrionales;f__Bdellovibrionaceae;g__Bdellovibrio;	3.27668e-05	7.58134e-09	1.16353e-05	3.22568e-05	9.79046e-09	8.7801e-06	0.976024	1
k__Bacteria;p__Chloroflexi;c__Ktedonobacteria;o__Ktedonobacterales;f__Ktedonobacteraceae;g__HSB_OF53-F07;	3.27668e-05	2.21989e-08	1.991e-05	2.16725e-05	5.69409e-09	6.69592e-06	0.604396	0.811096
k__Bacteria;p__Acidobacteriota;c__Acidobacteriae;o__Acidobacteriales;f__Acidobacteriaceae_(Subgroup_1);g__Granulicella;	3.54339e-05	2.41741e-08	2.07769e-05	1.74724e-05	4.01353e-09	5.62162e-06	0.421578	0.676097
k__Bacteria;p__Proteobacteria;c__Gammaproteobacteria;o__Salinisphaerales;f__Solimonadaceae;g__Nevskia;	4.1911e-06	2.55264e-10	2.13501e-06	1.42803e-05	6.67013e-09	7.24712e-06	1.82661e-05	0.000271051
k__Bacteria;p__Proteobacteria;c__Gammaproteobacteria;o__Xanthomonadales;f__Rhodanobacteraceae;g__Rhodanobacter;	2.93377e-05	1.8931e-08	1.83863e-05	1.74724e-05	4.15805e-09	5.72193e-06	0.587413	0.798649
k__Bacteria;p__Proteobacteria;c__Gammaproteobacteria;o__Burkholderiales;f__Alcaligenaceae;g__Achromobacter;	2.05745e-05	3.64139e-09	8.06379e-06	3.84729e-05	1.15621e-08	9.5415e-06	0.177822	0.420455
k__Bacteria;p__Bacillota;c__Clostridia;o__Peptostreptococcales-Tissierellales;f__Anaerovoracaceae;g__Family_XIII_AD3011_group;	2.85757e-05	8.18247e-09	1.20878e-05	3.69609e-05	1.20203e-08	9.72873e-06	0.596404	0.803713
k__Bacteria;p__Bacillota;c__Clostridia;o__Lachnospirales;f__Lachnospiraceae;g__[Ruminococcus]_torques_group;	5.56274e-05	2.5621e-08	2.13896e-05	2.58726e-05	3.78383e-09	5.45838e-06	0.217782	0.474126
k__Bacteria;p__Bacillota;c__Desulfitobacteriia;o__Desulfitobacteriales;f__unidentified_Desulfitobacteriales;g__TC1;	1.52404e-05	1.30071e-08	1.52404e-05	2.01605e-06	1.62105e-10	1.12979e-06	7.93151e-12	4.45199e-10
k__Bacteria;p__Verrucomicrobiota;c__Verrucomicrobiae;o__Opitutales;f__Puniceicoccaceae;g__Cerasicoccus;	2.01935e-05	1.33498e-08	1.54399e-05	4.87212e-06	7.45658e-10	2.42308e-06	2.94926e-10	1.11985e-08
k__Bacteria;p__Proteobacteria;c__Gammaproteobacteria;o__Salinisphaerales;f__Solimonadaceae;g__Polycyclovorans;	1.75264e-05	1.26825e-08	1.5049e-05	3.19208e-06	9.32742e-10	2.71006e-06	3.19179e-11	1.4209e-09
k__Bacteria;p__Proteobacteria;c__Alphaproteobacteria;o__Elsterales;f__Elsteraceae;g__Elstera;	1.52404e-06	4.72984e-11	9.19029e-07	1.02482e-05	5.62086e-09	6.65272e-06	2.36884e-06	4.30728e-05
k__Bacteria;p__Bacillota;c__Clostridia;o__Lachnospirales;f__Lachnospiraceae;g__Sellimonas;	2.85757e-05	1.69398e-08	1.73924e-05	1.00802e-05	2.21717e-09	4.17829e-06	0.347652	0.59133
k__Bacteria;p__Proteobacteria;c__Alphaproteobacteria;o__Rhodobacterales;f__Rhodobacteraceae;g__Rubellimicrobium;	2.97187e-05	1.64001e-08	1.71131e-05	1.76404e-05	3.61375e-09	5.3343e-06	0.553447	0.773569
k__Bacteria;p__Bacteroidota;c__Bacteroidia;o__Sphingobacteriales;f__Sphingobacteriaceae;g__Pedobacter;	3.27668e-05	1.77954e-08	1.78263e-05	1.32723e-05	2.79601e-09	4.6921e-06	0.327672	0.575491
k__Bacteria;p__Proteobacteria;c__Gammaproteobacteria;o__Enterobacterales;f__Alteromonadaceae;g__Alishewanella;	1.71454e-05	1.1744e-08	1.44815e-05	7.05617e-06	1.18549e-09	3.05525e-06	5.66026e-05	0.000723504
k__Bacteria;p__Proteobacteria;c__Alphaproteobacteria;o__Rhizobiales;f__Devosiaceae;g__Devosia;	2.74327e-05	1.15172e-08	1.4341e-05	2.35206e-05	6.34336e-09	7.06737e-06	0.873127	1
k__Bacteria;p__Bacteroidota;c__Bacteroidia;o__Bacteroidales;f__Dysgonomonadaceae;g__Dysgonomonas;	1.14303e-06	7.31647e-11	1.14303e-06	1.36083e-05	6.33494e-09	7.06268e-06	6.28446e-10	2.25368e-08
k__Bacteria;p__Bacteroidota;c__Bacteroidia;o__Cytophagales;f__Cyclobacteriaceae;g__Marinoscillum;	0	0	0	1.52884e-05	9.39325e-09	8.60015e-06	5.03257e-15	5.9064e-13
k__Bacteria;p__Bacillota;c__Clostridia;o__Oscillospirales;f__Butyricicoccaceae;g__UCG-009;	8.76321e-06	1.07234e-09	4.37596e-06	1.37763e-05	5.98706e-09	6.86602e-06	0.0565133	0.206098
k__Bacteria;p__Proteobacteria;c__Gammaproteobacteria;o__Burkholderiales;f__Alcaligenaceae;g__Candidimonas;	1.44784e-05	1.17389e-08	1.44784e-05	0	0	0	2.87027e-20	3.70552e-17
k__Bacteria;p__Actinobacteria;c__unidentified_Actinobacteria;o__Pseudonocardiales;f__Pseudonocardiaceae;g__Actinophytocola;	3.04807e-06	2.05748e-10	1.91679e-06	8.2322e-06	5.28265e-09	6.44947e-06	0.00583505	0.0382389
k__Bacteria;p__Desulfobacterota;c__Desulfobacteria;o__Desulfobacterales;f__Desulfobacteraceae;g__Desulfobacter;	0	0	0	6.21615e-06	4.90735e-09	6.21615e-06	2.14264e-06	4.06376e-05
k__Archaea;p__Euryarchaeota;c__Methanobacteria;o__Methanobacteriales;f__Methanobacteriaceae;g__Methanobrevibacter;	0	0	0	1.36083e-05	7.1804e-09	7.51921e-06	1.79469e-13	1.36079e-11
k__Bacteria;p__Bacillota;c__Bacilli;o__Bacillales;f__Bacillaceae;g__Aeribacillus;	7.62019e-06	1.54666e-09	5.25537e-06	7.89619e-06	4.94849e-09	6.24215e-06	1	1
k__Bacteria;p__Bacillota;c__Clostridia;o__Lachnospirales;f__Lachnospiraceae;g__Shuttleworthia;	6.47716e-06	6.93956e-10	3.52024e-06	2.11685e-05	7.64162e-09	7.75695e-06	2.32789e-07	5.10734e-06
k__Bacteria;p__Bacillota;c__Negativicutes;o__Veillonellales-Selenomonadales;f__Veillonellaceae;g__Allisonella;	2.93377e-05	1.25741e-08	1.49846e-05	6.04815e-06	3.96698e-10	1.76737e-06	0.115884	0.315514
k__Bacteria;p__Proteobacteria;c__Gammaproteobacteria;o__Xanthomonadales;f__Xanthomonadaceae;g__Silanimonas;	2.51466e-05	1.28315e-08	1.51371e-05	8.90422e-06	1.1955e-09	3.06812e-06	0.342657	0.58818
k__Bacteria;p__Proteobacteria;c__Gammaproteobacteria;o__Enterobacterales;f__Alteromonadaceae;g__Catenovulum;	1.52404e-05	1.05736e-08	1.37409e-05	6.72016e-07	1.39971e-11	3.31984e-07	8.83928e-17	2.2823e-14
k__Bacteria;p__Actinobacteriota;c__Thermoleophilia;o__Solirubrobacterales;f__Solirubrobacteraceae;g__Conexibacter;	3.12428e-05	1.22828e-08	1.481e-05	2.90647e-05	1.22098e-08	9.80511e-06	0.912088	1
k__Bacteria;p__Proteobacteria;c__Gammaproteobacteria;o__Enterobacterales;f__Pasteurellaceae;g__Actinobacillus;	1.06683e-05	1.68855e-09	5.49115e-06	8.2322e-06	4.74069e-09	6.10969e-06	0.268149	0.552123
k__Bacteria;p__Proteobacteria;c__Alphaproteobacteria;o__Rhizobiales;f__Rhizobiaceae;g__Martelella;	3.04807e-06	1.56085e-10	1.6695e-06	1.44484e-05	6.49545e-09	7.15159e-06	4.39981e-07	9.16154e-06
k__Bacteria;p__Bacteroidota;c__Bacteroidia;o__Chitinophagales;f__Chitinophagaceae;g__Chitinophaga;	3.12428e-05	1.73816e-08	1.76178e-05	4.70411e-06	6.56953e-10	2.27439e-06	0.207792	0.461326
k__Bacteria;p__Proteobacteria;c__Gammaproteobacteria;o__Burkholderiales;f__Neisseriaceae;g__Eikenella;	1.40973e-05	9.97035e-09	1.33432e-05	6.04815e-06	2.75965e-09	4.66149e-06	0.000335406	0.00352933
k__Bacteria;p__Actinobacteria;c__unidentified_Actinobacteria;o__Micrococcales;f__Micrococcaceae;g__Nesterenkonia;	6.47716e-06	3.29759e-10	2.42663e-06	2.40246e-05	8.66409e-09	8.25961e-06	0.0669331	0.229815
k__Bacteria;p__Proteobacteria;c__Gammaproteobacteria;o__Enterobacterales;f__Pasteurellaceae;g__Aggregatibacter;	1.52404e-05	9.94449e-09	1.33259e-05	1.10883e-05	2.79544e-09	4.69162e-06	0.114534	0.315514
k__Bacteria;p__Proteobacteria;c__Gammaproteobacteria;o__Enterobacterales;f__Shewanellaceae;g__Shewanella;	1.06683e-05	5.09877e-09	9.54198e-06	1.05843e-05	4.69608e-09	6.08087e-06	1	1
k__Bacteria;p__Desulfobacterota;c__Desulfovibrionia;o__Desulfovibrionales;f__Desulfovibrionaceae;g__Mailhella;	7.62019e-07	1.59632e-11	5.33908e-07	6.21615e-06	4.40152e-09	5.88707e-06	0.000169504	0.00198301
k__Bacteria;p__Proteobacteria;c__Gammaproteobacteria;o__Burkholderiales;f__Nitrosomonadaceae;g__GOUTA6;	3.42908e-06	5.26047e-10	3.06491e-06	1.78084e-05	8.0699e-09	7.97135e-06	5.59279e-09	1.60451e-07
k__Bacteria;p__Acidobacteriota;c__Blastocatellia;o__Pyrinomonadales;f__Pyrinomonadaceae;g__RB41;	2.62896e-05	1.59418e-08	1.68723e-05	2.16725e-05	3.32391e-09	5.11591e-06	0.811189	0.969671
k__Bacteria;p__Bacillota;c__Clostridia;o__Lachnospirales;f__Lachnospiraceae;g__Lachnospiraceae_UCG-004;	1.90505e-05	2.29575e-09	6.40277e-06	3.51129e-05	8.07541e-09	7.97408e-06	0.140859	0.358847
k__Bacteria;p__Proteobacteria;c__Gammaproteobacteria;o__Enterobacterales;f__Succinivibrionaceae;g__Succinivibrionaceae_UCG-002;	1.25733e-05	8.85293e-09	1.25733e-05	1.68004e-06	2.42844e-10	1.38281e-06	6.09072e-10	2.24661e-08
k__Bacteria;p__Bacillota;c__Clostridia;o__Lachnospirales;f__Lachnospiraceae;g__Lachnospiraceae_FE2018_group;	1.40973e-05	8.86121e-09	1.25792e-05	5.04012e-06	2.41763e-10	1.37973e-06	2.92132e-05	0.000392857
k__Bacteria;p__Chloroflexi;c__Ktedonobacteria;o__Ktedonobacterales;f__Ktedonobacteraceae;g__Ktedonobacter;	4.1911e-06	3.87699e-10	2.6312e-06	2.03285e-05	7.73095e-09	7.80215e-06	1.00865e-09	3.33888e-08
k__Bacteria;p__Bacillota;c__Negativicutes;o__Acidaminococcales;f__Acidaminococcaceae;g__Acidaminococcus;	4.2673e-05	1.8839e-08	1.83415e-05	3.12488e-05	9.21185e-09	8.51671e-06	0.547453	0.773569
k__Bacteria;p__Bacillota;c__Clostridia;o__Lachnospirales;f__Lachnospiraceae;g__[Ruminococcus]_gauvreauii_group;	2.09555e-05	3.08726e-09	7.42493e-06	2.95687e-05	1.02037e-08	8.96347e-06	0.475524	0.731707
k__Bacteria;p__Actinobacteria;c__unidentified_Actinobacteria;o__Pseudonocardiales;f__Pseudonocardiaceae;g__Amycolatopsis;	7.62019e-07	1.59632e-11	5.33908e-07	1.39443e-05	4.60578e-09	6.02213e-06	4.69025e-11	2.01837e-09
k__Bacteria;p__unidentified_Bacteria;c__Alphaproteobacteria;o__Rhodobacterales;f__Rhodobacteraceae;g__unidentified_Rhodobacteraceae;	5.71514e-06	7.36525e-10	3.6266e-06	2.33526e-05	8.51553e-09	8.18849e-06	0.0789211	0.251573
k__Bacteria;p__Bacteroidota;c__Bacteroidia;o__Bacteroidales;f__Prevotellaceae;g__Prevotellaceae_UCG-004;	1.14303e-06	4.00558e-11	8.45744e-07	7.22418e-06	3.86758e-09	5.51846e-06	0.000150472	0.00178219
k__Bacteria;p__Bacillota;c__Negativicutes;o__Veillonellales-Selenomonadales;f__Selenomonadaceae;g__Centipeda;	1.52404e-06	8.04073e-11	1.19827e-06	8.2322e-06	3.77961e-09	5.45534e-06	7.64336e-05	0.000963788
k__Bacteria;p__Bacillota;c__unidentified_Bacillota;o__Oscillospirales;f__Ruminococcaceae;g__unidentified_Ruminococcaceae;	2.43846e-05	9.45968e-09	1.2997e-05	1.88165e-05	1.63755e-09	3.59083e-06	0.767233	0.937971
k__Bacteria;p__Proteobacteria;c__Gammaproteobacteria;o__Burkholderiales;f__Chitinibacteraceae;g__Chitinibacter;	1.18113e-05	7.81236e-09	1.18113e-05	6.55216e-06	3.7902e-09	5.46297e-06	0.0187504	0.0923922
k__Bacteria;p__unidentified_Bacteria;c__unidentified_Bacteria;o__Gemmatimonadales;f__Gemmatimonadaceae;g__unidentified_Gemmatimonadaceae;	6.09615e-06	6.24339e-10	3.339e-06	2.31846e-05	7.87667e-09	7.87534e-06	0.0769231	0.251573
k__Bacteria;p__Bacillota;c__Clostridia;o__Lachnospirales;f__Lachnospiraceae;g__Lachnospiraceae_ND3007_group;	4.61021e-05	9.63099e-09	1.31142e-05	5.24173e-05	1.50431e-08	1.08834e-05	0.745255	0.920239
k__Bacteria;p__Deinococcota;c__Deinococci;o__Thermales;f__Thermaceae;g__Thermus;	1.33353e-05	7.90578e-09	1.18817e-05	1.14243e-05	3.01905e-09	4.87566e-06	0.455462	0.710147
k__Bacteria;p__Deinococcota;c__Deinococci;o__Deinococcales;f__Trueperaceae;g__Truepera;	4.57211e-06	2.10478e-10	1.93869e-06	1.64644e-05	5.67389e-09	6.68403e-06	1.34707e-06	2.6755e-05
k__Bacteria;p__Bacteroidota;c__Bacteroidia;o__Bacteroidales;f__Muribaculaceae;g__CAG-873;	6.85817e-06	1.11092e-09	4.45397e-06	7.89619e-06	4.22587e-09	5.76841e-06	0.687389	0.878475
k__Bacteria;p__Acidobacteriota;c__Blastocatellia;o__Blastocatellales;f__Blastocatellaceae;g__Tellurimicrobium;	1.52404e-06	8.04073e-11	1.19827e-06	1.71364e-05	5.28982e-09	6.45385e-06	4.29966e-12	2.52312e-10
k__Bacteria;p__Actinobacteria;c__unidentified_Actinobacteria;o__Propionibacteriales;f__Propionibacteriaceae;g__Micropruina;	1.52404e-06	3.0744e-11	7.40945e-07	9.07222e-06	3.942e-09	5.5713e-06	2.12362e-05	0.000308044
k__Bacteria;p__Bacillota;c__Bacilli;o__Acholeplasmatales;f__Acholeplasmataceae;g__Anaeroplasma;	2.66706e-06	3.98341e-10	2.66706e-06	1.94885e-05	6.09904e-09	6.92993e-06	1.16849e-11	6.0341e-10
k__Bacteria;p__Proteobacteria;c__Gammaproteobacteria;o__Burkholderiales;f__Methylophilaceae;g__Methylotenera;	1.52404e-06	6.38528e-11	1.06782e-06	1.42803e-05	6.30882e-09	7.0481e-06	1.11083e-09	3.58521e-08
k__Bacteria;p__Bacillota;c__Clostridia;o__Lachnospirales;f__Lachnospiraceae;g__Lachnospiraceae_UCG-003;	1.37163e-05	7.40693e-09	1.15007e-05	7.39218e-06	3.08829e-09	4.93126e-06	0.00723961	0.0455919
k__Bacteria;p__unidentified_Bacteria;c__Bacteroidia;o__Bacteroidales;f__Rikenellaceae;g__unidentified_Rikenellaceae;	0	0	0	5.04012e-06	3.22616e-09	5.04012e-06	2.76738e-05	0.000376072
k__Bacteria;p__Actinobacteria;c__unidentified_Actinobacteria;o__Pseudonocardiales;f__Pseudonocardiaceae;g__Pseudonocardia;	9.90624e-06	6.28477e-10	3.35005e-06	2.53686e-05	8.66221e-09	8.25872e-06	0.134865	0.35087
k__Bacteria;p__Proteobacteria;c__Alphaproteobacteria;o__Kiloniellales;f__Fodinicurvataceae;g__Fodinicurvata;	9.52523e-06	2.69704e-09	6.93985e-06	1.27683e-05	5.36368e-09	6.49874e-06	0.234932	0.496394
k__Bacteria;p__Campylobacterota;c__Campylobacteria;o__Campylobacterales;f__Arcobacteraceae;g__Arcobacter;	7.62019e-07	3.25176e-11	7.62019e-07	7.39218e-06	3.39902e-09	5.17339e-06	1.68748e-05	0.000253318
k__Bacteria;p__Actinobacteria;c__unidentified_Actinobacteria;o__Micrococcales;f__Intrasporangiaceae;g__Ornithinimicrobium;	6.09615e-06	3.59468e-10	2.53359e-06	9.07222e-06	3.2772e-09	5.07983e-06	0.194267	0.439997
k__Bacteria;p__Campylobacterota;c__Campylobacteria;o__Campylobacterales;f__Helicobacteraceae;g__Wolinella;	1.37163e-05	6.9103e-09	1.11085e-05	2.18405e-06	1.43328e-10	1.06234e-06	8.22344e-10	2.86931e-08
k__Bacteria;p__Proteobacteria;c__Gammaproteobacteria;o__Nitrosococcales;f__Methylophagaceae;g__Methylophaga;	0	0	0	1.36083e-05	5.06314e-09	6.31405e-06	1.79469e-13	1.36079e-11
k__Bacteria;p__Fusobacteriota;c__Fusobacteriia;o__Fusobacteriales;f__Leptotrichiaceae;g__Caviibacter;	0	0	0	4.70411e-06	2.81034e-09	4.70411e-06	4.64868e-05	0.000600145
k__Bacteria;p__Proteobacteria;c__Alphaproteobacteria;o__Azospirillales;f__Azospirillaceae;g__Skermanella;	1.25733e-05	2.89333e-09	7.18795e-06	1.91525e-05	5.77249e-09	6.74186e-06	0.0317254	0.130222
k__Bacteria;p__Proteobacteria;c__Gammaproteobacteria;o__Burkholderiales;f__Rhodocyclaceae;g__Azoarcus;	3.81009e-07	8.12941e-12	3.81009e-07	1.44484e-05	5.70057e-09	6.69973e-06	8.29475e-13	5.63606e-11
k__Bacteria;p__Bacteroidota;c__Bacteroidia;o__Cytophagales;f__Hymenobacteraceae;g__Hymenobacter;	3.42908e-06	6.58482e-10	3.42908e-06	6.21615e-06	2.86235e-09	4.74744e-06	0.111785	0.315097
k__Bacteria;p__Actinobacteria;c__unidentified_Actinobacteria;o__Corynebacteriales;f__Nocardiaceae;g__Nocardia;	2.17175e-05	8.45089e-09	1.22845e-05	1.39443e-05	2.06941e-09	4.03665e-06	0.597403	0.80422
k__Bacteria;p__Chloroflexi;c__Ktedonobacteria;o__Ktedonobacterales;f__Ktedonobacteraceae;g__FCPS473;	1.29543e-05	3.85186e-09	8.29357e-06	1.10883e-05	3.65535e-09	5.36491e-06	0.449519	0.70343
k__Bacteria;p__Proteobacteria;c__Alphaproteobacteria;o__Rhizobiales;f__unidentified_Rhizobiales;g__Nordella;	4.95312e-06	5.46149e-10	3.12292e-06	8.56821e-06	2.97182e-09	4.83737e-06	0.0784862	0.251573
k__Bacteria;p__Actinobacteria;c__unidentified_Actinobacteria;o__Catenulisporales;f__Catenulisporaceae;g__Catenulispora;	2.43846e-05	1.0933e-08	1.39726e-05	8.4002e-06	3.0578e-09	4.90685e-06	0.33966	0.585449
k__Bacteria;p__Proteobacteria;c__Gammaproteobacteria;o__Acidithiobacillales;f__Acidithiobacillaceae;g__RCP1-48;	3.81009e-06	8.12941e-10	3.81009e-06	1.84805e-05	7.59007e-09	7.73074e-06	6.68813e-09	1.8371e-07
k__Bacteria;p__Proteobacteria;c__Gammaproteobacteria;o__Pseudomonadales;f__Halomonadaceae;g__Kushneria;	4.95312e-06	7.77911e-10	3.7271e-06	1.51204e-05	5.82507e-09	6.77249e-06	3.67541e-05	0.000489171
k__Bacteria;p__Proteobacteria;c__Gammaproteobacteria;o__Burkholderiales;f__Nitrosomonadaceae;g__Nitrosospira;	1.33353e-05	6.26689e-09	1.05787e-05	1.79764e-05	3.86183e-09	5.51436e-06	0.144746	0.366407
k__Bacteria;p__Bacteroidota;c__Bacteroidia;o__Flavobacteriales;f__Weeksellaceae;g__Bergeyella;	2.28606e-05	9.18535e-09	1.28072e-05	4.36811e-06	2.62588e-10	1.43792e-06	0.217782	0.474126
k__Bacteria;p__unidentified_Bacteria;c__unidentified_Bacteria;o__unidentified_Bacteria;f__unidentified_Bacteria;g__unidentified_Bacteria;	1.52404e-05	3.12406e-09	7.46905e-06	2.99047e-05	6.96788e-09	7.4071e-06	0.182817	0.425917
k__Bacteria;p__Proteobacteria;c__Gammaproteobacteria;o__Pseudomonadales;f__Halieaceae;g__OM60(NOR5)_clade;	2.66706e-06	2.32797e-10	2.03889e-06	5.54414e-06	2.66798e-09	4.58342e-06	0.0855615	0.269414
k__Bacteria;p__Actinobacteria;c__unidentified_Actinobacteria;o__Micrococcales;f__Microbacteriaceae;g__Leucobacter;	1.10493e-05	4.37022e-09	8.83401e-06	1.15923e-05	3.42343e-09	5.19193e-06	0.912835	1
k__Bacteria;p__Proteobacteria;c__Alphaproteobacteria;o__Defluviicoccales;f__Defluviicoccaceae;g__Defluviicoccus;	1.44784e-05	6.35868e-09	1.06559e-05	8.2322e-06	2.37052e-09	4.32036e-06	0.0102348	0.0574486
k__Bacteria;p__Bacillota;c__Clostridia;o__Peptostreptococcales-Tissierellales;f__Family_XI;g__Tissierella;	1.02873e-05	4.40333e-09	8.86741e-06	4.53611e-06	2.42531e-09	4.37e-06	0.0029222	0.0209587
k__Bacteria;p__Actinobacteria;c__unidentified_Actinobacteria;o__Pseudonocardiales;f__Pseudonocardiaceae;g__Actinomycetospora;	2.66706e-06	1.50025e-10	1.63677e-06	1.15923e-05	3.67634e-09	5.3803e-06	1.4934e-05	0.000232287
k__Bacteria;p__Bacillota;c__Clostridia;o__Lachnospirales;f__Lachnospiraceae;g__Lachnospiraceae_UCG-001;	1.71454e-05	4.19522e-09	8.65532e-06	1.02482e-05	3.09893e-09	4.93974e-06	0.0110298	0.0611136
k__Bacteria;p__Chloroflexi;c__Ktedonobacteria;o__Ktedonobacterales;f__Ktedonobacteraceae;g__Thermosporothrix;	6.85817e-06	1.12748e-09	4.48704e-06	7.56018e-06	2.87982e-09	4.7619e-06	0.785935	0.947714
k__Bacteria;p__Proteobacteria;c__Gammaproteobacteria;o__Pseudomonadales;f__Pseudohongiellaceae;g__BIyi10;	9.52523e-06	5.08088e-09	9.52523e-06	3.36008e-07	1.43385e-11	3.36008e-07	2.43289e-11	1.16328e-09
k__Bacteria;p__Proteobacteria;c__Alphaproteobacteria;o__Caulobacterales;f__Caulobacteraceae;g__Phenylobacterium;	1.14303e-05	8.43685e-10	3.88147e-06	1.89845e-05	3.54969e-09	5.2868e-06	0.0139306	0.0716506
k__Bacteria;p__Bacteroidota;c__Bacteroidia;o__Chitinophagales;f__Chitinophagaceae;g__Flavihumibacter;	1.82884e-05	9.21136e-09	1.28253e-05	1.68004e-06	3.58462e-10	1.68004e-06	3.06732e-16	6.59984e-14
k__Bacteria;p__Bacteroidota;c__Bacteroidia;o__Flavobacteriales;f__Weeksellaceae;g__Empedobacter;	1.02873e-05	5.09862e-09	9.54184e-06	4.2001e-06	3.68818e-10	1.70414e-06	0.00139448	0.0116146
k__Bacteria;p__Actinobacteriota;c__Coriobacteriia;o__Coriobacteriales;f__Eggerthellaceae;g__Adlercreutzia;	1.75264e-05	5.71306e-09	1.01004e-05	1.47844e-05	2.30161e-09	4.2571e-06	0.349544	0.592206
k__Bacteria;p__Proteobacteria;c__Gammaproteobacteria;o__Legionellales;f__Legionellaceae;g__Legionella;	5.71514e-06	3.39218e-10	2.46119e-06	1.76404e-05	5.507e-09	6.585e-06	5.91378e-06	0.000100457
k__Bacteria;p__Actinobacteriota;c__Coriobacteriia;o__Coriobacteriales;f__Eggerthellaceae;g__Senegalimassilia;	1.86695e-05	4.66939e-09	9.13137e-06	1.41123e-05	3.59299e-09	5.31895e-06	0.131859	0.345996
k__Bacteria;p__Bacillota;c__Clostridia;o__Peptostreptococcales-Tissierellales;f__Anaerovoracaceae;g__[Eubacterium]_nodatum_group;	2.36226e-05	7.16275e-09	1.13096e-05	1.57924e-05	3.43395e-09	5.19991e-06	0.56044	0.775485
k__Bacteria;p__Bacteroidota;c__Bacteroidia;o__Cytophagales;f__Microscillaceae;g__Ohtaekwangia;	1.29543e-05	5.54042e-09	9.94666e-06	3.86409e-06	1.00022e-09	2.80638e-06	8.01242e-06	0.000130937
k__Bacteria;p__Proteobacteria;c__Gammaproteobacteria;o__Pseudomonadales;f__Porticoccaceae;g__C1-B045;	5.33413e-06	8.81524e-10	3.96756e-06	1.17603e-05	3.43031e-09	5.19715e-06	0.00437833	0.0305537
k__Bacteria;p__Bacillota;c__Bacilli;o__Bacillales;f__Marinococcaceae;g__Salibacterium;	4.57211e-06	6.40893e-10	3.38298e-06	1.02482e-05	3.67703e-09	5.3808e-06	0.00741296	0.046457
k__Bacteria;p__Verrucomicrobiota;c__Verrucomicrobiae;o__Pedosphaerales;f__Pedosphaeraceae;g__ADurb.Bin063-1;	4.95312e-06	2.97832e-10	2.30617e-06	2.13365e-05	6.72031e-09	7.27433e-06	0.0709291	0.24034
k__Bacteria;p__Proteobacteria;c__Alphaproteobacteria;o__Sphingomonadales;f__Sphingomonadaceae;g__Altererythrobacter;	9.90624e-06	2.74745e-09	7.00439e-06	1.26003e-05	3.42053e-09	5.18973e-06	0.331506	0.575491
k__Bacteria;p__Bacteroidota;c__Bacteroidia;o__Bacteroidales;f__Muribaculaceae;g__Muribaculum;	2.28606e-05	7.99343e-09	1.19474e-05	1.22643e-05	2.43897e-09	4.38229e-06	0.427572	0.682319
k__Bacteria;p__Proteobacteria;c__Gammaproteobacteria;o__Burkholderiales;f__Alcaligenaceae;g__Pusillimonas;	1.52404e-06	1.30071e-10	1.52404e-06	6.55216e-06	2.57621e-09	4.5039e-06	0.00141149	0.011681
k__Bacteria;p__Actinobacteria;c__unidentified_Actinobacteria;o__Propionibacteriales;f__Propionibacteriaceae;g__Propioniciclava;	1.90505e-06	7.07998e-11	1.1244e-06	1.24323e-05	4.06428e-09	5.65705e-06	2.33411e-07	5.10734e-06
k__Bacteria;p__Proteobacteria;c__Alphaproteobacteria;o__Acetobacterales;f__Acetobacteraceae;g__Acidocella;	2.66706e-06	1.16916e-10	1.44492e-06	1.44484e-05	2.65114e-09	4.56893e-06	1.04764e-07	2.55189e-06
k__Bacteria;p__Bacteroidota;c__Bacteroidia;o__Sphingobacteriales;f__Sphingobacteriaceae;g__Mucilaginibacter;	8.00119e-06	1.38333e-09	4.97014e-06	9.07222e-06	2.3089e-09	4.26383e-06	0.70756	0.897308
k__Bacteria;p__Actinobacteriota;c__Acidimicrobiia;o__Microtrichales;f__Ilumatobacteraceae;g__Ilumatobacter;	4.95312e-06	2.64723e-10	2.17421e-06	1.37763e-05	2.87982e-09	4.7619e-06	0.00019911	0.00225484
k__Bacteria;p__Bacillota;c__Clostridia;o__Oscillospirales;f__Ruminococcaceae;g__CAG-352;	4.1911e-06	3.04927e-10	2.33348e-06	6.88817e-06	2.06582e-09	4.03315e-06	0.175003	0.41531
k__Bacteria;p__Proteobacteria;c__Alphaproteobacteria;o__Tistrellales;f__Geminicoccaceae;g__Candidatus_Alysiosphaera;	2.78137e-05	9.56714e-09	1.30706e-05	5.71214e-06	5.01847e-10	1.98785e-06	0.116883	0.315682
k__Bacteria;p__Proteobacteria;c__Gammaproteobacteria;o__Burkholderiales;f__Methylophilaceae;g__Methylobacillus;	3.42908e-06	5.26047e-10	3.06491e-06	6.38416e-06	2.34355e-09	4.29571e-06	0.112296	0.315514
k__Bacteria;p__Bacillota;c__Clostridia;o__Oscillospirales;f__Ruminococcaceae;g__Negativibacillus;	2.05745e-05	5.32994e-09	9.75589e-06	5.54414e-06	3.41165e-10	1.63901e-06	1.55843e-09	4.90714e-08
k__Bacteria;p__Proteobacteria;c__Alphaproteobacteria;o__Thalassobaculales;f__Oceanibaculaceae;g__Oceanibaculum;	0	0	0	6.21615e-06	2.58053e-09	4.50767e-06	2.14264e-06	4.06376e-05
k__Bacteria;p__Actinobacteria;c__unidentified_Actinobacteria;o__Frankiales;f__Geodermatophilaceae;g__Blastococcus;	2.89567e-05	7.83734e-09	1.18302e-05	1.78084e-05	3.66195e-09	5.36975e-06	0.3996	0.650547
k__Bacteria;p__Proteobacteria;c__Alphaproteobacteria;o__Rhizobiales;f__Beijerinckiaceae;g__Bosea;	2.97187e-05	7.62628e-09	1.16698e-05	1.61284e-05	3.72664e-09	5.41698e-06	0.308691	0.575491
k__Bacteria;p__Bacillota;c__Clostridia;o__Lachnospirales;f__Lachnospiraceae;g__[Eubacterium]_ventriosum_group;	3.08618e-05	5.70995e-09	1.00977e-05	4.2169e-05	9.33231e-09	8.57221e-06	0.42957	0.683817
k__Bacteria;p__Bacillota;c__Clostridia;o__Peptostreptococcales-Tissierellales;f__Anaerovoracaceae;g__Mogibacterium;	1.40973e-05	1.52759e-09	5.22287e-06	2.50326e-05	5.15292e-09	6.36979e-06	0.201798	0.454662
k__Bacteria;p__Proteobacteria;c__Gammaproteobacteria;o__Burkholderiales;f__Chromobacteriaceae;g__Crenobacter;	3.42908e-06	3.27394e-10	2.41792e-06	1.09203e-05	3.64824e-09	5.35969e-06	0.000336257	0.00352933
k__Bacteria;p__Proteobacteria;c__Gammaproteobacteria;o__Burkholderiales;f__Alcaligenaceae;g__Paenalcaligenes;	1.90505e-06	2.03235e-10	1.90505e-06	8.0642e-06	2.1023e-09	4.0686e-06	0.000463573	0.00461457
k__Bacteria;p__Proteobacteria;c__Gammaproteobacteria;o__Enterobacterales;f__Idiomarinaceae;g__Idiomarina;	7.23918e-06	9.81294e-10	4.18606e-06	1.31043e-05	3.28101e-09	5.08279e-06	0.0201484	0.0974215
k__Bacteria;p__Proteobacteria;c__Alphaproteobacteria;o__Rhizobiales;f__Rhizobiaceae;g__Chelativorans;	6.85817e-06	8.95713e-10	3.99936e-06	1.37763e-05	2.598e-09	4.52291e-06	0.00632744	0.0406404
k__Bacteria;p__Proteobacteria;c__Alphaproteobacteria;o__Sphingomonadales;f__Sphingomonadaceae;g__Sphingopyxis;	3.81009e-06	6.63951e-10	3.44329e-06	4.36811e-06	1.7873e-09	3.75143e-06	0.856894	1
k__Bacteria;p__Actinobacteria;c__unidentified_Actinobacteria;o__Propionibacteriales;f__Propionibacteriaceae;g__Acidipropionibacterium;	9.90624e-06	4.03869e-09	8.49232e-06	0	0	0	4.25719e-14	3.92574e-12
k__Bacteria;p__Bacillota;c__Clostridia;o__Oscillospirales;f__Ruminococcaceae;g__Phocea;	8.76321e-06	3.93626e-09	8.38394e-06	6.72016e-07	1.39971e-11	3.31984e-07	6.51681e-09	1.82896e-07
k__Bacteria;p__Proteobacteria;c__Gammaproteobacteria;o__Enterobacterales;f__Morganellaceae;g__Proteus;	1.56214e-05	3.58389e-09	7.99988e-06	1.73044e-05	5.12863e-09	6.35475e-06	0.651296	0.854564
k__Bacteria;p__Acidobacteriota;c__Thermoanaerobaculia;o__Thermoanaerobaculales;f__Thermoanaerobaculaceae;g__Subgroup_10;	1.10493e-05	2.64856e-09	6.87719e-06	3.17528e-05	7.99837e-09	7.93595e-06	0.0619381	0.22089
k__Bacteria;p__Proteobacteria;c__Alphaproteobacteria;o__Rhodobacterales;f__Rhodobacteraceae;g__Palleronia-Pseudomaribius;	2.28606e-06	1.43669e-10	1.60172e-06	7.89619e-06	2.24591e-09	4.20527e-06	0.00151217	0.0123557
k__Bacteria;p__unidentified_Bacteria;c__Thermoleophilia;o__Gaiellales;f__unidentified_Gaiellales;g__unidentified_Gaiellales;	2.28606e-05	5.07985e-09	9.52426e-06	1.94885e-05	3.56266e-09	5.29646e-06	0.776224	0.943602
k__Bacteria;p__Actinobacteriota;c__Acidimicrobiia;o__Microtrichales;f__Ilumatobacteraceae;g__CL500-29_marine_group;	8.76321e-06	1.93317e-09	5.87545e-06	8.2322e-06	2.48613e-09	4.42446e-06	0.798956	0.958599
k__Bacteria;p__Bacillota;c__Bacilli;o__Bacillales;f__Bacillaceae;g__Gracilibacillus;	5.71514e-06	4.55099e-10	2.85075e-06	1.05843e-05	2.14525e-09	4.10996e-06	0.0358272	0.141986
k__Bacteria;p__Proteobacteria;c__Alphaproteobacteria;o__Rhodobacterales;f__Rhodobacteraceae;g__Tabrizicola;	3.81009e-07	8.12941e-12	3.81009e-07	3.52809e-06	1.58082e-09	3.52809e-06	0.00486056	0.0326823
k__Bacteria;p__Proteobacteria;c__Alphaproteobacteria;o__Rhizobiales;f__unidentified_Rhizobiales;g__Phreatobacter;	5.71514e-06	3.88882e-10	2.63521e-06	7.89619e-06	2.15197e-09	4.11639e-06	0.334781	0.57936
k__Bacteria;p__Cyanobacteria;c__Vampirivibrionia;o__Vampirovibrionales;f__Vampirovibrionaceae;g__Vampirovibrio;	0	0	0	4.0321e-06	1.6095e-09	3.55994e-06	0.000213935	0.00234059
k__Bacteria;p__Proteobacteria;c__Alphaproteobacteria;o__Rhizobiales;f__Hyphomicrobiaceae;g__Pedomicrobium;	1.21923e-05	4.3349e-09	8.79823e-06	1.44484e-05	1.94298e-09	3.9114e-06	0.484394	0.740063
k__Bacteria;p__Desulfobacterota;c__Desulfovibrionia;o__Desulfovibrionales;f__Desulfomicrobiaceae;g__Desulfomicrobium;	0	0	0	8.4002e-06	2.73985e-09	4.64474e-06	2.31563e-08	5.86173e-07
k__Bacteria;p__Bacteroidota;c__Rhodothermia;o__Rhodothermales;f__Rhodothermaceae;g__Salinibacter;	1.14303e-05	3.21097e-09	7.57224e-06	1.47844e-05	4.7296e-09	6.10253e-06	0.23252	0.494248
k__Bacteria;p__Actinobacteria;c__unidentified_Actinobacteria;o__Streptomycetales;f__Streptomycetaceae;g__Streptomyces;	7.23918e-06	1.22961e-09	4.68586e-06	1.99925e-05	3.9292e-09	5.56225e-06	6.98622e-06	0.000115631
k__Bacteria;p__Bacillota;c__Bacilli;o__Lactobacillales;f__Lactobacillaceae;g__HT002;	2.17175e-05	6.39814e-09	1.06889e-05	1.07523e-05	1.61775e-09	3.56906e-06	0.37962	0.626713
k__Bacteria;p__Synergistota;c__Synergistia;o__Synergistales;f__Synergistaceae;g__Acetomicrobium;	7.62019e-06	3.25176e-09	7.62019e-06	0	0	0	5.18462e-11	2.15914e-09
k__Bacteria;p__Bacillota;c__Clostridia;o__Lachnospirales;f__Lachnospiraceae;g__Epulopiscium;	0	0	0	3.36008e-06	1.43385e-09	3.36008e-06	0.00100052	0.00855412
k__Bacteria;p__Bacteroidota;c__Bacteroidia;o__Bacteroidales;f__Marinifilaceae;g__Odoribacter;	2.28606e-05	2.56357e-09	6.76595e-06	3.22568e-05	5.73659e-09	6.72086e-06	0.338661	0.584508
k__Archaea;p__Halobacterota;c__Halobacteria;o__Halobacterales;f__Halomicrobiaceae;g__Halomicrobium;	4.95312e-06	5.95812e-10	3.26182e-06	1.52884e-05	3.80021e-09	5.47019e-06	2.51193e-05	0.00034499
k__Bacteria;p__Bacillota;c__Bacilli;o__Erysipelotrichales;f__Erysipelatoclostridiaceae;g__Coprobacillus;	3.04807e-06	1.56085e-10	1.6695e-06	3.86409e-06	1.44102e-09	3.36847e-06	0.69775	0.888358
k__Bacteria;p__Bacillota;c__Clostridia;o__Oscillospirales;f__Ruminococcaceae;g__Fournierella;	1.52404e-05	5.22647e-09	9.66074e-06	3.52809e-06	4.89671e-10	1.96359e-06	2.54541e-08	6.31946e-07
k__Bacteria;p__Actinobacteria;c__unidentified_Actinobacteria;o__Propionibacteriales;f__Propionibacteriaceae;g__Friedmanniella;	4.57211e-06	3.92577e-10	2.6477e-06	5.37613e-06	1.35106e-09	3.26164e-06	0.74433	0.920239
k__Bacteria;p__Bacillota;c__Clostridia;o__Oscillospirales;f__Hungateiclostridiaceae;g__Saccharofermentans;	2.66706e-06	2.16242e-10	1.96506e-06	5.04012e-06	1.4413e-09	3.3688e-06	0.153296	0.379129
k__Bacteria;p__Verrucomicrobiota;c__Verrucomicrobiae;o__Opitutales;f__Opitutaceae;g__Lacunisphaera;	1.40973e-05	4.19286e-09	8.65288e-06	6.55216e-06	1.15266e-09	3.01264e-06	0.00106898	0.00907927
k__Bacteria;p__Acidobacteriota;c__Acidobacteriae;o__Acidobacteriales;f__Acidobacteriaceae_(Subgroup_1);g__Edaphobacter;	2.09555e-05	5.75252e-09	1.01353e-05	9.91224e-06	9.30693e-10	2.70708e-06	9.31813e-05	0.00113488
k__Bacteria;p__Bacteroidota;c__Bacteroidia;o__Cytophagales;f__Cyclobacteriaceae;g__Nafulsella;	0	0	0	1.27683e-05	3.62218e-09	5.34051e-06	1.35937e-12	8.35688e-11
k__Bacteria;p__Actinobacteria;c__unidentified_Actinobacteria;o__Micromonosporales;f__Micromonosporaceae;g__Luedemannella;	1.14303e-05	1.55553e-09	5.27041e-06	1.14243e-05	1.86287e-09	3.82991e-06	1	1
k__Bacteria;p__Bacillota;c__Clostridia;o__Oscillospirales;f__Hungateiclostridiaceae;g__Ruminiclostridium;	1.14303e-06	7.31647e-11	1.14303e-06	4.70411e-06	1.32898e-09	3.23488e-06	0.0101959	0.0574486
k__Bacteria;p__Proteobacteria;c__Gammaproteobacteria;o__Pseudomonadales;f__Moraxellaceae;g__Alkanindiges;	4.57211e-06	4.25686e-10	2.75709e-06	7.56018e-06	2.06326e-09	4.03065e-06	0.149718	0.377108
k__Bacteria;p__Bacteroidota;c__Bacteroidia;o__Flavobacteriales;f__Flavobacteriaceae;g__Salegentibacter;	1.25733e-05	2.86022e-09	7.14671e-06	2.65446e-05	7.36139e-09	7.61339e-06	0.206793	0.460293
k__Bacteria;p__Desulfobacterota;c__Syntrophobacteria;o__Syntrophobacterales;f__Syntrophobacteraceae;g__Syntrophobacter;	0	0	0	4.0321e-06	1.306e-09	3.20678e-06	0.000213935	0.00234059
k__Bacteria;p__Desulfobacterota;c__Desulfovibrionia;o__Desulfovibrionales;f__Desulfovibrionaceae;g__Lawsonia;	0	0	0	3.19208e-06	1.29405e-09	3.19208e-06	0.00173065	0.0134595
k__Bacteria;p__Proteobacteria;c__Gammaproteobacteria;o__Pseudomonadales;f__Pseudohongiellaceae;g__Pseudohongiella;	4.1911e-06	3.38036e-10	2.4569e-06	9.40823e-06	1.81126e-09	3.77649e-06	0.0112815	0.0617137
k__Bacteria;p__Actinobacteriota;c__Acidimicrobiia;o__Microtrichales;f__Iamiaceae;g__Iamia;	6.09615e-06	6.07784e-10	3.29443e-06	7.05617e-06	1.4384e-09	3.36541e-06	0.671506	0.868631
k__Bacteria;p__Nitrospirota;c__Nitrospira;o__Nitrospirales;f__Nitrospiraceae;g__unidentified_Nitrospiraceae;	3.04807e-06	2.05748e-10	1.91679e-06	6.21615e-06	1.33763e-09	3.24539e-06	0.0741694	0.248708
k__Bacteria;p__Proteobacteria;c__Gammaproteobacteria;o__Burkholderiales;f__Burkholderiaceae;g__Lautropia;	2.05745e-05	4.94919e-09	9.40097e-06	4.87212e-06	5.79457e-10	2.13604e-06	1.54208e-10	6.22132e-09
k__Bacteria;p__Proteobacteria;c__Gammaproteobacteria;o__Burkholderiales;f__Burkholderiaceae;g__Limnobacter;	6.85817e-06	2.63393e-09	6.85817e-06	6.88817e-06	1.45883e-09	3.38922e-06	1	1
k__Bacteria;p__Bacillota;c__Clostridia;o__Lachnospirales;f__Lachnospiraceae;g__Anaerosporobacter;	3.81009e-07	8.12941e-12	3.81009e-07	3.02407e-06	1.16142e-09	3.02407e-06	0.0124713	0.0659855
k__Bacteria;p__Proteobacteria;c__Gammaproteobacteria;o__Xanthomonadales;f__Rhodanobacteraceae;g__Pseudofulvimonas;	0	0	0	3.02407e-06	1.16142e-09	3.02407e-06	0.00172939	0.0134595
k__Bacteria;p__Proteobacteria;c__Gammaproteobacteria;o__Xanthomonadales;f__Xanthomonadaceae;g__Thermomonas;	7.23918e-06	2.63674e-09	6.86182e-06	3.02407e-06	1.71436e-10	1.16185e-06	0.0111504	0.061518
k__Bacteria;p__Bacteroidota;c__Bacteroidia;o__Bacteroidales;f__Tannerellaceae;g__Tannerella;	8.3822e-06	2.6765e-09	6.91336e-06	3.19208e-06	5.78661e-10	2.13457e-06	0.00210469	0.0159832
k__Bacteria;p__Bacteroidota;c__Bacteroidia;o__Bacteroidales;f__Barnesiellaceae;g__Coprobacter;	1.52404e-06	8.04073e-11	1.19827e-06	8.4002e-06	1.8438e-09	3.81027e-06	7.91883e-05	0.000983001
k__Bacteria;p__Bacillota;c__Clostridia;o__Peptostreptococcales-Tissierellales;f__Anaerovoracaceae;g__Anaerovorax;	3.81009e-07	8.12941e-12	3.81009e-07	6.21615e-06	1.605e-09	3.55497e-06	2.49267e-05	0.00034499
k__Bacteria;p__Bacillota;c__Bacilli;o__Thermoactinomycetales;f__Thermoactinomycetaceae;g__Lihuaxuella;	6.47716e-06	2.3494e-09	6.47716e-06	0	0	0	1.80931e-09	5.35519e-08
k__Bacteria;p__Bacillota;c__Bacilli;o__Erysipelotrichales;f__Erysipelotrichaceae;g__Faecalicoccus;	4.95312e-06	3.14387e-10	2.3694e-06	6.21615e-06	1.80733e-09	3.7724e-06	0.541916	0.773569
k__Bacteria;p__Proteobacteria;c__Alphaproteobacteria;o__Sphingomonadales;f__Sphingomonadaceae;g__MN_122.2a;	2.24795e-05	5.15538e-09	9.59481e-06	8.90422e-06	1.14492e-09	3.00251e-06	0.195804	0.441929
k__Bacteria;p__Proteobacteria;c__Gammaproteobacteria;o__Burkholderiales;f__Rhodocyclaceae;g__Propionivibrio;	1.14303e-06	4.00558e-11	8.45744e-07	4.70411e-06	1.22059e-09	3.10016e-06	0.0101959	0.0574486
k__Bacteria;p__Bacillota;c__Clostridia;o__Oscillospirales;f__unidentified_Oscillospirales;g__Hydrogenoanaerobacterium;	0	0	0	5.88014e-06	1.58019e-09	3.52739e-06	3.594e-06	6.27007e-05
k__Bacteria;p__Proteobacteria;c__Gammaproteobacteria;o__Thiotrichales;f__Thiotrichaceae;g__Thiothrix;	0	0	0	4.36811e-06	1.11527e-09	2.96339e-06	0.000131718	0.00157452
k__Bacteria;p__Campylobacterota;c__Campylobacteria;o__Campylobacterales;f__Sulfurospirillaceae;g__Sulfurospirillum;	0	0	0	2.85607e-06	1.03596e-09	2.85607e-06	0.00281032	0.0202688
k__Bacteria;p__Bacteroidota;c__Bacteroidia;o__Cytophagales;f__Microscillaceae;g__Hassallia;	1.10493e-05	3.45973e-09	7.86008e-06	3.19208e-06	3.47424e-10	1.65397e-06	2.45507e-05	0.000344511
k__Bacteria;p__Acidobacteriota;c__Vicinamibacteria;o__Vicinamibacterales;f__Vicinamibacteraceae;g__Vicinamibacter;	1.52404e-06	1.30071e-10	1.52404e-06	3.02407e-06	9.22955e-10	2.6958e-06	0.252719	0.527076
k__Bacteria;p__Proteobacteria;c__Alphaproteobacteria;o__Rhodobacterales;f__Rhodobacteraceae;g__Sulfitobacter;	0	0	0	2.85607e-06	9.20338e-10	2.69198e-06	0.00281032	0.0202688
k__Bacteria;p__Proteobacteria;c__Alphaproteobacteria;o__Caulobacterales;f__Hyphomonadaceae;g__UKL13-1;	0	0	0	2.68807e-06	9.17663e-10	2.68807e-06	0.00477143	0.0326823
k__Bacteria;p__Proteobacteria;c__Alphaproteobacteria;o__Rhizobiales;f__unidentified_Rhizobiales;g__Bauldia;	7.62019e-06	2.12606e-09	6.16161e-06	6.04815e-06	3.7502e-10	1.7184e-06	0.388724	0.637666
k__Bacteria;p__Proteobacteria;c__Gammaproteobacteria;o__Burkholderiales;f__Methylophilaceae;g__Methylophilus;	9.14422e-06	2.24904e-09	6.3373e-06	3.86409e-06	3.35418e-10	1.62514e-06	0.00387094	0.0271597
k__Bacteria;p__Bacillota;c__Bacilli;o__Paenibacillales;f__Paenibacillaceae;g__Saccharibacillus;	9.14422e-06	2.26559e-09	6.36058e-06	4.70411e-06	9.17094e-10	2.68723e-06	0.0227764	0.104029
k__Bacteria;p__Proteobacteria;c__Alphaproteobacteria;o__Rhizobiales;f__Devosiaceae;g__Maritalea;	0	0	0	2.68807e-06	9.17663e-10	2.68807e-06	0.00477143	0.0326823
k__Bacteria;p__Bacillota;c__Bacilli;o__Erysipelotrichales;f__Erysipelotrichaceae;g__Dielma;	9.14422e-06	2.44769e-09	6.61126e-06	2.68807e-06	2.02275e-10	1.26203e-06	0.000190492	0.00217633
k__Bacteria;p__Bacillota;c__Bacilli;o__Lactobacillales;f__Aerococcaceae;g__Abiotrophia;	1.18113e-05	1.57134e-09	5.29714e-06	6.04815e-06	1.29274e-09	3.19046e-06	0.0075852	0.0470793
k__Bacteria;p__Proteobacteria;c__Alphaproteobacteria;o__Rhizobiales;f__Xanthobacteraceae;g__Pseudolabrys;	1.44784e-05	1.75654e-09	5.60061e-06	1.64644e-05	2.23424e-09	4.19434e-06	0.576701	0.792887
k__Bacteria;p__Proteobacteria;c__Gammaproteobacteria;o__Burkholderiales;f__Comamonadaceae;g__Aquabacterium;	1.06683e-05	6.29069e-10	3.35162e-06	1.12563e-05	1.38617e-09	3.30374e-06	0.91142	1
k__Bacteria;p__Proteobacteria;c__Alphaproteobacteria;o__Acetobacterales;f__Acetobacteraceae;g__Acidiphilium;	6.09615e-06	2.08113e-09	6.09615e-06	1.34403e-06	1.78833e-10	1.18665e-06	0.00044791	0.0045893
k__Bacteria;p__Bacillota;c__Clostridia;o__Lachnospirales;f__Lachnospiraceae;g__Cellulosilyticum;	0	0	0	4.70411e-06	1.22782e-09	3.10932e-06	4.64868e-05	0.000600145
k__Bacteria;p__Actinobacteria;c__unidentified_Actinobacteria;o__Micrococcales;f__Bogoriellaceae;g__Georgenia;	3.81009e-06	2.66645e-10	2.18209e-06	8.0642e-06	1.65427e-09	3.60913e-06	0.0315223	0.130222
k__Bacteria;p__Bacillota;c__Bacilli;o__Alicyclobacillales;f__Alicyclobacillaceae;g__Tumebacillus;	1.33353e-05	2.956e-09	7.26538e-06	1.57924e-05	2.37171e-09	4.32145e-06	0.444902	0.701305
k__Bacteria;p__Spirochaetota;c__Spirochaetia;o__Spirochaetales;f__Spirochaetaceae;g__GWE2-31-10;	0	0	0	2.52006e-06	8.0654e-10	2.52006e-06	0.00846361	0.0501217
k__Bacteria;p__Proteobacteria;c__Gammaproteobacteria;o__Diplorickettsiales;f__Diplorickettsiaceae;g__Aquicella;	2.17175e-05	4.62682e-09	9.08965e-06	1.52884e-05	1.8058e-09	3.77079e-06	0.533467	0.773569
k__Bacteria;p__Bacillota;c__Clostridia;o__Lachnospirales;f__Lachnospiraceae;g__A2;	1.18113e-05	2.41562e-09	6.5678e-06	6.04815e-06	1.37223e-09	3.28709e-06	0.0075852	0.0470793
k__Bacteria;p__Cyanobacteria;c__Cyanobacteriia;o__Cyanobacteriales;f__Coleofasciculaceae;g__Microcoleus_PCC-7113;	5.71514e-06	1.82912e-09	5.71514e-06	0	0	0	1.93216e-08	4.98882e-07
k__Bacteria;p__Bacillota;c__Clostridia;o__Clostridiales;f__Clostridiaceae;g__Clostridium_sensu_stricto_12;	6.09615e-06	6.74002e-10	3.46926e-06	9.57623e-06	1.68881e-09	3.64661e-06	0.127059	0.336913
k__Bacteria;p__Proteobacteria;c__Alphaproteobacteria;o__Azospirillales;f__Inquilinaceae;g__Inquilinus;	7.62019e-06	2.01018e-09	5.99134e-06	8.4002e-06	1.29462e-09	3.19278e-06	0.795902	0.955823
k__Bacteria;p__Chloroflexi;c__Chloroflexia;o__Thermomicrobiales;f__Thermomicrobiaceae;g__Nitrolancea;	1.21923e-05	2.99399e-09	7.31191e-06	7.39218e-06	5.51918e-10	2.08466e-06	0.0341236	0.136812
k__Bacteria;p__Proteobacteria;c__Gammaproteobacteria;o__Burkholderiales;f__Chromobacteriaceae;g__Vogesella;	4.95312e-06	1.00967e-09	4.24616e-06	8.4002e-06	1.43914e-09	3.36628e-06	0.100448	0.29811
k__Bacteria;p__Actinobacteria;c__unidentified_Actinobacteria;o__Micromonosporales;f__Micromonosporaceae;g__Longispora;	1.14303e-06	7.31647e-11	1.14303e-06	3.02407e-06	8.21789e-10	2.54377e-06	0.15313	0.379129
k__Bacteria;p__Proteobacteria;c__Gammaproteobacteria;o__Xanthomonadales;f__Rhodanobacteraceae;g__Luteibacter;	1.67644e-05	2.74331e-09	6.99912e-06	1.47844e-05	1.70907e-09	3.66841e-06	0.508913	0.756907
k__Bacteria;p__Bacteroidota;c__Bacteroidia;o__Sphingobacteriales;f__Sphingobacteriaceae;g__Solitalea;	1.14303e-05	3.59172e-09	8.00861e-06	8.4002e-07	6.0711e-11	6.91404e-07	2.09754e-11	1.04151e-09
k__Bacteria;p__Bacillota;c__Clostridia;o__Oscillospirales;f__Oscillospiraceae;g__Intestinimonas;	4.1911e-06	4.04253e-10	2.68678e-06	6.88817e-06	1.01803e-09	2.83126e-06	0.175003	0.41531
k__Bacteria;p__Bacteroidota;c__Bacteroidia;o__Bacteroidales;f__Paludibacteraceae;g__Paludibacter;	3.81009e-07	8.12941e-12	3.81009e-07	3.69609e-06	8.75046e-10	2.62491e-06	0.00507326	0.0334162
k__Bacteria;p__Proteobacteria;c__Gammaproteobacteria;o__Burkholderiales;f__Alcaligenaceae;g__Kerstersia;	1.52404e-06	1.30071e-10	1.52404e-06	4.87212e-06	8.90181e-10	2.64751e-06	0.0220952	0.104029
k__Bacteria;p__Proteobacteria;c__Gammaproteobacteria;o__Burkholderiales;f__Neisseriaceae;g__Uruburuella;	2.09555e-05	4.13018e-09	8.58797e-06	8.56821e-06	1.76506e-09	3.72801e-06	6.54305e-06	0.000109702
k__Bacteria;p__Proteobacteria;c__Alphaproteobacteria;o__Rhizobiales;f__Beijerinckiaceae;g__Roseiarcus;	1.14303e-06	4.00558e-11	8.45744e-07	7.89619e-06	9.95785e-10	2.80015e-06	3.90126e-05	0.000513931
k__Bacteria;p__Candidatus_Nomurabacteria;c__unidentified_Candidatus_Nomurabacteria;o__unidentified_Candidatus_Nomurabacteria;f__unidentified_Candidatus_Nomurabacteria;g__unidentified_Candidatus_Nomurabacteria;	3.81009e-07	8.12941e-12	3.81009e-07	2.68807e-06	7.15331e-10	2.3733e-06	0.0317739	0.130222
k__Archaea;p__Halobacterota;c__Halobacteria;o__Halobacterales;f__Haloferacaceae;g__Salinarchaeum;	4.1911e-06	5.86352e-10	3.23583e-06	6.21615e-06	9.98004e-10	2.80327e-06	0.276472	0.564755
k__Bacteria;p__Proteobacteria;c__Gammaproteobacteria;o__Burkholderiales;f__Comamonadaceae;g__Schlegelella;	7.23918e-06	1.66003e-09	5.44457e-06	5.37613e-06	5.48959e-10	2.07907e-06	0.291987	0.575491
k__Bacteria;p__Bacillota;c__Clostridia;o__Clostridiales;f__Clostridiaceae;g__Sarcina;	5.33413e-06	1.59336e-09	5.33413e-06	3.02407e-06	4.89386e-10	1.96302e-06	0.124319	0.332089
k__Bacteria;p__Proteobacteria;c__Gammaproteobacteria;o__Nitrosococcales;f__Nitrosococcaceae;g__SZB85;	5.71514e-06	7.36525e-10	3.6266e-06	4.36811e-06	7.97322e-10	2.50562e-06	0.400622	0.651389
k__Bacteria;p__Actinobacteriota;c__Coriobacteriia;o__Coriobacteriales;f__Eggerthellaceae;g__Eggerthella;	1.56214e-05	1.86223e-09	5.76663e-06	1.71364e-05	2.37769e-09	4.32689e-06	0.65104	0.854564
k__Bacteria;p__Actinobacteriota;c__Acidimicrobiia;o__Actinomarinales;f__Actinomarinaceae;g__Candidatus_Actinomarina;	0	0	0	2.35206e-06	7.02586e-10	2.35206e-06	0.00798243	0.0484398
k__Bacteria;p__Bacillota;c__Clostridia;o__Oscillospirales;f__Ruminococcaceae;g__Candidatus_Soleaferrea;	4.1911e-06	1.89046e-10	1.83734e-06	6.04815e-06	9.02528e-10	2.66581e-06	0.34332	0.58818
k__Bacteria;p__Bacillota;c__Clostridia;o__Clostridiales;f__Clostridiaceae;g__Clostridium_sensu_stricto_6;	8.3822e-06	1.99777e-09	5.9728e-06	2.18405e-06	2.15589e-10	1.3029e-06	0.00012779	0.00154184
k__Bacteria;p__Bacillota;c__Clostridia;o__Lachnospirales;f__Lachnospiraceae;g__Stomatobaculum;	4.95312e-06	6.12366e-10	3.30683e-06	5.88014e-06	1.08881e-09	2.92803e-06	0.642476	0.848095
k__Bacteria;p__unidentified_Bacteria;c__Saccharimonadia;o__Saccharimonadales;f__Saccharimonadaceae;g__TM7a;	1.14303e-05	1.85351e-09	5.75311e-06	5.37613e-06	5.27281e-10	2.0376e-06	0.00352228	0.0248484
k__Bacteria;p__Proteobacteria;c__Gammaproteobacteria;o__Burkholderiales;f__Oxalobacteraceae;g__CM1G08;	0	0	0	2.18405e-06	6.05801e-10	2.18405e-06	0.0133412	0.068894
k__Bacteria;p__Verrucomicrobiota;c__Verrucomicrobiae;o__Verrucomicrobiales;f__Rubritaleaceae;g__Luteolibacter;	6.47716e-06	7.27065e-10	3.60324e-06	9.91224e-06	1.81951e-09	3.78508e-06	0.135415	0.351046
k__Bacteria;p__Bacillota;c__Bacilli;o__Lactobacillales;f__Lactobacillaceae;g__Lapidilactobacillus;	0	0	0	2.18405e-06	6.05801e-10	2.18405e-06	0.0133412	0.068894
k__Bacteria;p__Actinobacteria;c__unidentified_Actinobacteria;o__Propionibacteriales;f__Nocardioidaceae;g__Kribbella;	6.85817e-06	1.55789e-09	5.27442e-06	1.51204e-06	8.07963e-11	7.97616e-07	0.00017336	0.00199828
k__Bacteria;p__Proteobacteria;c__Gammaproteobacteria;o__Burkholderiales;f__Comamonadaceae;g__Piscinibacter;	7.23918e-06	1.46137e-09	5.10842e-06	5.88014e-06	5.82985e-10	2.14253e-06	0.462731	0.718876
k__Bacteria;p__Proteobacteria;c__Gammaproteobacteria;o__Xanthomonadales;f__Xanthomonadaceae;g__Pseudoxanthomonas;	3.04807e-06	1.72639e-10	1.7558e-06	1.19283e-05	1.73177e-09	3.69269e-06	2.35969e-05	0.000334764
k__Bacteria;p__Bacillota;c__Bacilli;o__Erysipelotrichales;f__Erysipelotrichaceae;g__Faecalitalea;	8.00119e-06	8.03925e-10	3.78891e-06	9.40823e-06	9.80252e-10	2.77822e-06	0.621054	0.825727
k__Bacteria;p__Bacteroidota;c__Bacteroidia;o__Chitinophagales;f__Chitinophagaceae;g__Edaphobaculum;	1.10493e-05	1.6553e-09	5.43681e-06	1.17603e-05	1.89114e-09	3.85887e-06	0.828026	0.983423
k__Bacteria;p__Proteobacteria;c__Gammaproteobacteria;o__Enterobacterales;f__Kangiellaceae;g__Kangiella;	1.90505e-06	2.03235e-10	1.90505e-06	5.04012e-06	9.42699e-10	2.72449e-06	0.0421363	0.158606
k__Bacteria;p__Chloroflexi;c__Ktedonobacteria;o__Ktedonobacterales;f__Ktedonobacteraceae;g__1921-2;	8.76321e-06	2.14838e-09	6.19386e-06	5.37613e-06	7.44065e-10	2.42049e-06	0.0791593	0.251711
k__Bacteria;p__Proteobacteria;c__Gammaproteobacteria;o__Burkholderiales;f__Rhodocyclaceae;g__C39;	0	0	0	4.2001e-06	9.18005e-10	2.68857e-06	0.000237869	0.00255907
k__Bacteria;p__Bacteroidota;c__Bacteroidia;o__Bacteroidales;f__Rikenellaceae;g__Bact-08;	0	0	0	2.01605e-06	5.16186e-10	2.01605e-06	0.0232876	0.104029
k__Bacteria;p__Proteobacteria;c__Alphaproteobacteria;o__Sphingomonadales;f__Sphingomonadaceae;g__Rhizorhapis;	6.47716e-06	1.20714e-09	4.64286e-06	3.36008e-06	2.55988e-10	1.41974e-06	0.0497464	0.184019
k__Bacteria;p__Bacillota;c__Bacilli;o__Erysipelotrichales;f__Erysipelotrichaceae;g__Holdemania;	1.33353e-05	2.09517e-09	6.11668e-06	8.2322e-06	7.01277e-10	2.34987e-06	0.0327179	0.133167
k__Bacteria;p__Bacillota;c__Clostridia;o__Lachnospirales;f__Lachnospiraceae;g__Lachnospiraceae_FCS020_group;	9.52523e-06	3.79422e-10	2.60296e-06	1.96565e-05	2.30952e-09	4.26441e-06	0.000509986	0.00495032
k__Bacteria;p__Candidatus_Jorgensenbacteria;c__unidentified_Candidatus_Jorgensenbacteria;o__unidentified_Candidatus_Jorgensenbacteria;f__unidentified_Candidatus_Jorgensenbacteria;g__unidentified_Candidatus_Jorgensenbacteria;	7.62019e-07	3.25176e-11	7.62019e-07	4.36811e-06	6.96156e-10	2.34127e-06	0.00632361	0.0406404
k__Bacteria;p__Bacteroidota;c__Bacteroidia;o__Chitinophagales;f__Chitinophagaceae;g__Puia;	1.40973e-05	2.07389e-09	6.08553e-06	1.74724e-05	2.16363e-09	4.12753e-06	0.274338	0.561284
k__Bacteria;p__Bacteroidota;c__Bacteroidia;o__Chitinophagales;f__Chitinophagaceae;g__Dinghuibacter;	0	0	0	3.02407e-06	6.05005e-10	2.18262e-06	0.00172939	0.0134595
k__Bacteria;p__Bacillota;c__Bacilli;o__Erysipelotrichales;f__Erysipelotrichaceae;g__Erysipelotrichaceae_UCG-006;	0	0	0	2.01605e-06	5.16186e-10	2.01605e-06	0.0232876	0.104029
k__Bacteria;p__Synergistota;c__Synergistia;o__Synergistales;f__Synergistaceae;g__Thermanaerovibrio;	1.14303e-06	7.31647e-11	1.14303e-06	2.01605e-06	5.16186e-10	2.01605e-06	0.575924	0.792664
k__Bacteria;p__Proteobacteria;c__Gammaproteobacteria;o__Burkholderiales;f__Chitinibacteraceae;g__Iodobacter;	0	0	0	2.01605e-06	5.16186e-10	2.01605e-06	0.0232876	0.104029
k__Bacteria;p__Proteobacteria;c__Gammaproteobacteria;o__Burkholderiales;f__Nitrosomonadaceae;g__DSSD61;	9.14422e-06	1.40476e-09	5.0085e-06	1.68004e-06	7.66426e-11	7.76843e-07	1.86501e-06	3.64808e-05
k__Bacteria;p__Proteobacteria;c__Gammaproteobacteria;o__Xanthomonadales;f__Rhodanobacteraceae;g__Ahniella;	4.1911e-06	5.20135e-10	3.04764e-06	3.86409e-06	6.38916e-10	2.24295e-06	0.852928	1
k__Bacteria;p__Bacillota;c__Negativicutes;o__Veillonellales-Selenomonadales;f__Sporomusaceae;g__Anaeromusa-Anaeroarcus;	0	0	0	2.52006e-06	5.46399e-10	2.07421e-06	0.00846361	0.0501217
k__Bacteria;p__Proteobacteria;c__Alphaproteobacteria;o__Kiloniellales;f__Kiloniellaceae;g__Pelagibius;	4.1911e-06	5.53243e-10	3.14314e-06	9.74424e-06	1.16165e-09	3.02437e-06	0.00840975	0.0501217
k__Bacteria;p__Actinobacteria;c__unidentified_Actinobacteria;o__Glycomycetales;f__Glycomycetaceae;g__Glycomyces;	0	0	0	1.14243e-05	1.71834e-09	3.67835e-06	3.01437e-11	1.38984e-09
k__Bacteria;p__Bacillota;c__Bacilli;o__Lactobacillales;f__Listeriaceae;g__Brochothrix;	7.62019e-07	3.25176e-11	7.62019e-07	2.52006e-06	5.31947e-10	2.0466e-06	0.115677	0.315514
k__Bacteria;p__Proteobacteria;c__Gammaproteobacteria;o__Burkholderiales;f__Rhodocyclaceae;g__Dechlorosoma;	2.28606e-06	2.92659e-10	2.28606e-06	5.54414e-06	1.15772e-09	3.01925e-06	0.0378559	0.144144
k__Bacteria;p__Verrucomicrobiota;c__Verrucomicrobiae;o__Pedosphaerales;f__Pedosphaeraceae;g__Ellin516;	8.00119e-06	1.79719e-09	5.66504e-06	3.86409e-06	4.36584e-10	1.8541e-06	0.0206746	0.0995929
k__Bacteria;p__Actinobacteria;c__unidentified_Actinobacteria;o__Pseudonocardiales;f__Pseudonocardiaceae;g__Saccharopolyspora;	7.62019e-06	6.36163e-10	3.37047e-06	4.0321e-06	6.19514e-10	2.20863e-06	0.0478875	0.179197
k__Bacteria;p__Bacillota;c__Clostridia;o__Lachnospirales;f__Lachnospiraceae;g__[Acetivibrio]_ethanolgignens_group;	3.81009e-07	8.12941e-12	3.81009e-07	4.70411e-06	5.63013e-10	2.10551e-06	0.000457373	0.00461303
k__Bacteria;p__Cyanobacteria;c__Cyanobacteriia;o__Cyanobacteriales;f__Chroococcidiopsaceae;g__Chroococcidiopsis_PCC_7203;	1.14303e-06	4.00558e-11	8.45744e-07	2.68807e-06	4.76869e-10	1.93775e-06	0.215154	0.472165
k__Bacteria;p__Bacillota;c__Limnochordia;o__unidentified_Limnochordia;f__unidentified_Limnochordia;g__Hydrogenispora;	2.28606e-06	7.74511e-11	1.17603e-06	4.87212e-06	6.08362e-10	2.18866e-06	0.0987842	0.293849
k__Bacteria;p__Bacteroidota;c__Bacteroidia;o__Flavobacteriales;f__Flavobacteriaceae;g__Planktosalinus;	7.62019e-07	3.25176e-11	7.62019e-07	2.85607e-06	4.93995e-10	1.97224e-06	0.0784406	0.251573
k__Bacteria;p__Proteobacteria;c__Gammaproteobacteria;o__Pseudomonadales;f__Cellvibrionaceae;g__Aestuariicella;	3.04807e-06	3.21629e-10	2.39653e-06	5.04012e-06	8.12628e-10	2.52955e-06	0.222862	0.476725
k__Bacteria;p__Bacillota;c__Clostridia;o__Clostridiales;f__Caloramatoraceae;g__Fonticella;	2.28606e-06	1.1056e-10	1.40509e-06	7.72819e-06	9.08104e-10	2.67403e-06	0.00223661	0.0168857
k__Archaea;p__Halobacterota;c__Halobacteria;o__Halobacterales;f__Halobacteriaceae;g__Halobacterium;	4.1911e-06	4.87026e-10	2.94905e-06	6.88817e-06	9.96354e-10	2.80095e-06	0.175003	0.41531
k__Bacteria;p__Actinobacteria;c__unidentified_Actinobacteria;o__Micrococcales;f__Dermatophilaceae;g__Kineosphaera;	3.81009e-07	8.12941e-12	3.81009e-07	2.68807e-06	4.69642e-10	1.92301e-06	0.0317739	0.130222
k__Bacteria;p__Actinobacteriota;c__Rubrobacteria;o__Rubrobacterales;f__Rubrobacteriaceae;g__Rubrobacter;	2.28606e-06	9.40056e-11	1.29564e-06	4.70411e-06	6.71405e-10	2.29927e-06	0.135075	0.35087
k__Bacteria;p__Bacillota;c__Bacilli;o__Thermicanales;f__Thermicanaceae;g__Thermicanus;	1.14303e-06	4.00558e-11	8.45744e-07	2.35206e-06	4.49671e-10	1.88168e-06	0.302603	0.575491
k__Bacteria;p__unidentified_Bacteria;c__Clostridia;o__Lachnospirales;f__Lachnospiraceae;g__unidentified_Lachnospiraceae;	2.66706e-06	1.16916e-10	1.44492e-06	1.29363e-05	1.33075e-09	3.23703e-06	1.28367e-06	2.5894e-05
k__Bacteria;p__Bacteroidota;c__Bacteroidia;o__Cytophagales;f__Cytophagaceae;g__Cytophaga;	1.14303e-06	4.00558e-11	8.45744e-07	3.02407e-06	4.8216e-10	1.94847e-06	0.15313	0.379129
k__Bacteria;p__Actinobacteria;c__unidentified_Actinobacteria;o__Propionibacteriales;f__Nocardioidaceae;g__Aeromicrobium;	1.44784e-05	2.1373e-09	6.17786e-06	6.04815e-06	3.46115e-10	1.65085e-06	0.000209495	0.00234059
k__Bacteria;p__Bacillota;c__Clostridia;o__Lachnospirales;f__Lachnospiraceae;g__Frisingicoccus;	1.90505e-06	7.07998e-11	1.1244e-06	5.20813e-06	6.26626e-10	2.22128e-06	0.0295536	0.124279
k__Bacteria;p__Proteobacteria;c__Alphaproteobacteria;o__Rhodobacterales;f__Rhodobacteraceae;g__Cognatishimia;	0	0	0	2.01605e-06	4.36698e-10	1.85434e-06	0.0232876	0.104029
k__Bacteria;p__Sumerlaeota;c__Sumerlaeia;o__Sumerlaeales;f__Sumerlaeaceae;g__Sumerlaea;	2.28606e-06	1.1056e-10	1.40509e-06	5.04012e-06	6.31975e-10	2.23073e-06	0.0724374	0.244808
k__Bacteria;p__Bacteroidota;c__Bacteroidia;o__Bacteroidales;f__Paludibacteraceae;g__F0058;	7.62019e-07	3.25176e-11	7.62019e-07	2.18405e-06	4.46826e-10	1.87572e-06	0.172736	0.412204
k__Bacteria;p__Bacillota;c__Clostridia;o__Lachnospirales;f__Lachnospiraceae;g__Lachnospiraceae_UCG-006;	1.10493e-05	2.01949e-09	6.0052e-06	2.68807e-06	1.30014e-10	1.0118e-06	4.47485e-06	7.70271e-05
k__Bacteria;p__Proteobacteria;c__Alphaproteobacteria;o__Caulobacterales;f__Hyphomonadaceae;g__Hirschia;	5.71514e-06	1.0345e-09	4.29806e-06	3.36008e-06	2.05405e-10	1.27175e-06	0.140926	0.358847
k__Bacteria;p__Bacillota;c__Bacilli;o__Paenibacillales;f__Paenibacillaceae;g__Thermobacillus;	1.14303e-06	4.00558e-11	8.45744e-07	4.0321e-06	5.54479e-10	2.08949e-06	0.0343454	0.136851
k__Bacteria;p__Bacteroidota;c__Bacteroidia;o__Cytophagales;f__Spirosomaceae;g__Emticicia;	7.62019e-07	3.25176e-11	7.62019e-07	2.18405e-06	4.46826e-10	1.87572e-06	0.172736	0.412204
k__Bacteria;p__Bacteroidota;c__Bacteroidia;o__Chitinophagales;f__Chitinophagaceae;g__Segetibacter;	5.71514e-06	1.10072e-09	4.43348e-06	6.72016e-07	2.12232e-11	4.08794e-07	1.9443e-05	0.000285238
k__Bacteria;p__Proteobacteria;c__Gammaproteobacteria;o__Pseudomonadales;f__Nitrincolaceae;g__Neptunomonas;	0	0	0	1.68004e-06	3.58462e-10	1.68004e-06	0.037829	0.144144
k__Bacteria;p__Proteobacteria;c__Gammaproteobacteria;o__Burkholderiales;f__Oxalobacteraceae;g__Noviherbaspirillum;	1.52404e-06	8.04073e-11	1.19827e-06	3.52809e-06	4.46314e-10	1.87464e-06	0.131656	0.345996
k__Bacteria;p__Bacillota;c__Bacilli;o__Erysipelotrichales;f__Erysipelatoclostridiaceae;g__UCG-004;	0	0	0	2.35206e-06	3.84636e-10	1.7403e-06	0.00798243	0.0484398
k__Bacteria;p__Bacillota;c__Clostridia;o__Lachnospirales;f__Lachnospiraceae;g__Eisenbergiella;	7.23918e-06	1.11373e-09	4.4596e-06	1.51204e-06	8.07963e-11	7.97616e-07	9.01833e-05	0.00110883
k__Bacteria;p__Proteobacteria;c__Gammaproteobacteria;o__Nitrococcales;f__Nitrococcaceae;g__Aquisalimonas;	5.33413e-06	8.81524e-10	3.96756e-06	4.0321e-06	6.33966e-10	2.23425e-06	0.385059	0.633263
k__Bacteria;p__Actinobacteriota;c__Coriobacteriia;o__Coriobacteriales;f__Atopobiaceae;g__Coriobacteriaceae_UCG-002;	5.33413e-06	3.68336e-10	2.56465e-06	9.24023e-06	1.35556e-09	3.26706e-06	0.067545	0.231301
k__Bacteria;p__Actinobacteria;c__unidentified_Actinobacteria;o__Micrococcales;f__Intrasporangiaceae;g__Arsenicicoccus;	4.95312e-06	7.11693e-10	3.56494e-06	4.53611e-06	5.46513e-10	2.07443e-06	0.863892	1
k__Bacteria;p__Bacillota;c__Clostridia;o__Peptostreptococcales-Tissierellales;f__Anaerovoracaceae;g__[Eubacterium]_brachy_group;	4.95312e-06	1.65397e-10	1.71858e-06	7.22418e-06	6.66398e-10	2.29068e-06	0.249683	0.522432
k__Bacteria;p__Actinobacteria;c__unidentified_Actinobacteria;o__Frankiales;f__Frankiaceae;g__Jatrophihabitans;	1.14303e-05	1.57208e-09	5.29838e-06	1.15923e-05	1.35675e-09	3.2685e-06	1	1
k__Bacteria;p__Planctomycetes;c__unidentified_Planctomycetes;o__Gemmatales;f__Gemmataceae;g__Fimbriiglobus;	0	0	0	3.36008e-06	5.16129e-10	2.01594e-06	0.00100052	0.00855412
k__Bacteria;p__Bacillota;c__Clostridia;o__Peptostreptococcales-Tissierellales;f__unidentified_Peptostreptococcales-Tissierellales;g__Guggenheimella;	5.33413e-06	9.31187e-10	4.07779e-06	5.04012e-07	3.22616e-11	5.04012e-07	1.56879e-05	0.000241108
k__Bacteria;p__Proteobacteria;c__Alphaproteobacteria;o__Rhodospirillales;f__Rhodospirillaceae;g__Novispirillum;	5.71514e-06	9.02069e-10	4.01352e-06	1.84805e-06	2.4586e-10	1.39137e-06	0.00470139	0.0326317
k__Bacteria;p__Bacillota;c__Clostridia;o__Lachnospirales;f__Lachnospiraceae;g__Acetitomaculum;	9.14422e-06	1.13989e-09	4.51167e-06	3.19208e-06	1.73996e-10	1.17049e-06	0.000708349	0.00653199
k__Bacteria;p__Chloroflexi;c__Ktedonobacteria;o__Ktedonobacterales;f__Ktedonobacteraceae;g__BacC-u-018;	6.85817e-06	1.30957e-09	4.83583e-06	3.02407e-06	3.08733e-10	1.55916e-06	0.0173371	0.0860854
k__Bacteria;p__Verrucomicrobiota;c__Verrucomicrobiae;o__Chthoniobacterales;f__Xiphinematobacteraceae;g__Candidatus_Xiphinematobacter;	7.23918e-06	9.64739e-10	4.1506e-06	5.71214e-06	4.00681e-10	1.77622e-06	0.456019	0.710157
k__Bacteria;p__Bacillota;c__Clostridia;o__Clostridiales;f__Clostridiaceae;g__Candidatus_Arthromitus;	3.04807e-06	5.20282e-10	3.04807e-06	4.70411e-06	6.85858e-10	2.32389e-06	0.365779	0.613273
k__Bacteria;p__Proteobacteria;c__Gammaproteobacteria;o__Enterobacterales;f__Pasteurellaceae;g__Pasteurella;	4.1911e-06	8.18114e-10	3.8222e-06	0	0	0	2.20343e-06	4.06376e-05
k__Bacteria;p__Synergistota;c__Synergistia;o__Synergistales;f__Synergistaceae;g__Syner-01;	0	0	0	1.68004e-06	3.58462e-10	1.68004e-06	0.037829	0.144144
k__Bacteria;p__Proteobacteria;c__Gammaproteobacteria;o__Burkholderiales;f__Comamonadaceae;g__Polaromonas;	3.04807e-06	4.04401e-10	2.68728e-06	4.53611e-06	5.17608e-10	2.01883e-06	0.364463	0.611862
k__Bacteria;p__Actinobacteria;c__unidentified_Actinobacteria;o__Pseudonocardiales;f__Pseudonocardiaceae;g__unidentified_Pseudonocardiaceae;	4.1911e-06	8.18114e-10	3.8222e-06	0	0	0	2.20343e-06	4.06376e-05
k__Bacteria;p__Bacillota;c__Clostridia;o__Lachnospirales;f__Lachnospiraceae;g__Lachnospiraceae_AC2044_group;	0	0	0	1.84805e-06	3.61478e-10	1.68709e-06	0.0229048	0.104029
k__Archaea;p__Halobacterota;c__Halobacteria;o__Halobacterales;f__Haloferacaceae;g__Halorubrum;	4.95312e-06	8.44129e-10	3.88249e-06	6.38416e-06	9.34449e-10	2.71254e-06	0.543399	0.773569
k__Archaea;p__Halobacterota;c__Halobacteria;o__Halobacterales;f__Halomicrobiaceae;g__Halomicroarcula;	1.90505e-06	1.03909e-10	1.36217e-06	3.02407e-06	4.17125e-10	1.8123e-06	0.49785	0.750845
k__Bacteria;p__Proteobacteria;c__Alphaproteobacteria;o__Rhodobacterales;f__Rhodobacteraceae;g__Roseobacter_clade_CHAB-I-5_lineage;	1.14303e-06	2.35014e-11	6.47818e-07	2.85607e-06	3.92829e-10	1.75873e-06	0.151464	0.378954
k__Bacteria;p__Actinobacteria;c__unidentified_Actinobacteria;o__Micrococcales;f__Intrasporangiaceae;g__Serinicoccus;	3.42908e-06	6.58482e-10	3.42908e-06	0	0	0	2.35303e-05	0.000334764
k__Bacteria;p__Bacillota;c__Clostridia;o__Peptostreptococcales-Tissierellales;f__unidentified_Peptostreptococcales-Tissierellales;g__Gottschalkia;	0	0	0	1.68004e-06	2.93427e-10	1.52002e-06	0.037829	0.144144
k__Bacteria;p__Bacillota;c__Bacilli;o__Lactobacillales;f__Lactobacillaceae;g__Pediococcus;	8.3822e-06	9.54836e-10	4.12924e-06	6.72016e-07	2.12232e-11	4.08794e-07	1.82009e-08	4.79539e-07
k__Bacteria;p__Proteobacteria;c__Gammaproteobacteria;o__Enterobacterales;f__Pasteurellaceae;g__Rodentibacter;	2.28606e-06	2.92659e-10	2.28606e-06	2.18405e-06	3.16755e-10	1.57928e-06	1	1
k__Bacteria;p__Proteobacteria;c__Alphaproteobacteria;o__Rhizobiales;f__Rhizobiaceae;g__Fulvimarina;	0	0	0	1.51204e-06	2.90354e-10	1.51204e-06	0.0652551	0.225856
k__Bacteria;p__Bacteroidota;c__Bacteroidia;o__Flavobacteriales;f__Flavobacteriaceae;g__Imtechella;	0	0	0	1.68004e-06	2.93427e-10	1.52002e-06	0.037829	0.144144
k__Bacteria;p__Bacteroidota;c__Bacteroidia;o__Sphingobacteriales;f__Sphingobacteriaceae;g__Olivibacter;	0	0	0	1.51204e-06	2.90354e-10	1.51204e-06	0.0652551	0.225856
k__Bacteria;p__Proteobacteria;c__Gammaproteobacteria;o__Salinisphaerales;f__Solimonadaceae;g__Hydrocarboniphaga;	2.66706e-06	3.98341e-10	2.66706e-06	2.01605e-06	3.2108e-10	1.59003e-06	0.619476	0.825681
k__Bacteria;p__Verrucomicrobiota;c__Verrucomicrobiae;o__Chthoniobacterales;f__Chthoniobacteraceae;g__Chthoniobacter;	3.81009e-06	3.32862e-10	2.43803e-06	6.72016e-06	5.54251e-10	2.08906e-06	0.124501	0.332089
k__Bacteria;p__Bacillota;c__Clostridia;o__Lachnospirales;f__Lachnospiraceae;g__Herbinix;	1.90505e-06	5.42453e-11	9.84209e-07	3.02407e-06	3.8822e-10	1.74839e-06	0.49785	0.750845
k__Bacteria;p__Bacillota;c__Clostridia;o__Lachnospirales;f__Lachnospiraceae;g__Anaerocolumna;	0	0	0	1.68004e-06	2.93427e-10	1.52002e-06	0.037829	0.144144
k__Bacteria;p__Bacillota;c__Bacilli;o__Acholeplasmatales;f__Acholeplasmataceae;g__Acholeplasma;	7.62019e-07	3.25176e-11	7.62019e-07	2.85607e-06	3.49472e-10	1.65884e-06	0.0784406	0.251573
k__Bacteria;p__Proteobacteria;c__Alphaproteobacteria;o__Rhizobiales;f__Beijerinckiaceae;g__alphaI_cluster;	5.33413e-06	8.48415e-10	3.89233e-06	2.52006e-06	2.13996e-10	1.29808e-06	0.0447197	0.167829
k__Bacteria;p__Proteobacteria;c__Gammaproteobacteria;o__Acidithiobacillales;f__Acidithiobacillaceae;g__TX1A-55;	0	0	0	4.0321e-06	4.89443e-10	1.96313e-06	0.000213935	0.00234059
k__Bacteria;p__Bacillota;c__Bacilli;o__RF39;f__unidentified_RF39;g__unidentified_RF39;	4.57211e-06	6.90557e-10	3.5116e-06	1.68004e-06	1.12773e-10	9.42327e-07	0.0199918	0.097028
k__Bacteria;p__Bacteroidota;c__Bacteroidia;o__Cytophagales;f__Cytophagaceae;g__Rhodocytophaga;	3.81009e-07	8.12941e-12	3.81009e-07	2.68807e-06	3.82929e-10	1.73643e-06	0.0317739	0.130222
k__Bacteria;p__Bacillota;c__Clostridia;o__Clostridiales;f__Clostridiaceae;g__Clostridium_sensu_stricto_15;	3.81009e-07	8.12941e-12	3.81009e-07	2.18405e-06	3.16755e-10	1.57928e-06	0.0784688	0.251573
k__Bacteria;p__Bacteroidota;c__Bacteroidia;o__Chitinophagales;f__Chitinophagaceae;g__Cnuella;	1.14303e-06	2.35014e-11	6.47818e-07	2.85607e-06	3.63925e-10	1.69279e-06	0.151464	0.378954
k__Bacteria;p__Fibrobacterota;c__Fibrobacteria;o__Fibrobacterales;f__Fibrobacteraceae;g__Fibrobacter;	3.81009e-07	8.12941e-12	3.81009e-07	4.87212e-06	5.21648e-10	2.02669e-06	0.000464674	0.00461457
k__Bacteria;p__Proteobacteria;c__Alphaproteobacteria;o__Acetobacterales;f__Acetobacteraceae;g__Belnapia;	1.52404e-06	4.72984e-11	9.19029e-07	3.19208e-06	3.69102e-10	1.70479e-06	0.256373	0.531264
k__Bacteria;p__Actinobacteria;c__unidentified_Actinobacteria;o__Micrococcales;f__Micrococcaceae;g__Sinomonas;	6.47716e-06	9.09164e-10	4.02928e-06	4.53611e-06	3.65859e-10	1.69729e-06	0.254329	0.529579
k__Bacteria;p__Actinobacteria;c__unidentified_Actinobacteria;o__Micromonosporales;f__Micromonosporaceae;g__Rhizocola;	3.42908e-06	6.58482e-10	3.42908e-06	3.36008e-07	1.43385e-11	3.36008e-07	0.000680471	0.00636586
k__Bacteria;p__Bacteroidota;c__Bacteroidia;o__Flavobacteriales;f__Flavobacteriaceae;g__Aequorivita;	0	0	0	1.51204e-06	2.90354e-10	1.51204e-06	0.0652551	0.225856
k__Bacteria;p__Acidobacteriota;c__Acidobacteriae;o__unidentified_Acidobacteriae;f__unidentified_Acidobacteriae;g__Paludibaculum;	3.42908e-06	1.45295e-10	1.61076e-06	3.02407e-06	3.66542e-10	1.69887e-06	0.834818	0.988761
k__Bacteria;p__Proteobacteria;c__Gammaproteobacteria;o__Salinisphaerales;f__Salinisphaeraceae;g__Salinisphaera;	1.14303e-06	4.00558e-11	8.45744e-07	4.53611e-06	6.40453e-10	2.24565e-06	0.0156362	0.0791623
k__Bacteria;p__Desulfobacterota;c__Desulfobaccia;o__Desulfobaccales;f__Desulfobaccaceae;g__Desulfobacca;	3.81009e-07	8.12941e-12	3.81009e-07	3.19208e-06	3.5465e-10	1.67108e-06	0.0127327	0.0670935
k__Bacteria;p__unidentified_Bacteria;c__Clostridia;o__Oscillospirales;f__Ruminococcaceae;g__unidentified_Ruminococcaceae;	5.33413e-06	3.51782e-10	2.50636e-06	4.70411e-06	5.26883e-10	2.03683e-06	0.738223	0.917272
k__Bacteria;p__Bacteroidota;c__Bacteroidia;o__Flavobacteriales;f__Flavobacteriaceae;g__Gillisia;	1.52404e-06	8.04073e-11	1.19827e-06	2.85607e-06	2.91663e-10	1.51544e-06	0.344889	0.58818
k__Bacteria;p__Actinobacteria;c__unidentified_Actinobacteria;o__Micromonosporales;f__Micromonosporaceae;g__Virgisporangium;	4.1911e-06	5.53243e-10	3.14314e-06	1.17603e-06	3.11236e-11	4.95043e-07	0.00856437	0.0502573
k__Bacteria;p__Bacillota;c__Bacilli;o__Erysipelotrichales;f__Erysipelotrichaceae;g__unidentified_Erysipelotrichaceae;	0	0	0	1.34403e-06	2.29416e-10	1.34403e-06	0.116576	0.315514
k__Bacteria;p__Bacteroidota;c__Bacteroidia;o__Bacteroidales;f__Rikenellaceae;g__unidentified_Rikenellaceae;	0	0	0	1.34403e-06	2.29416e-10	1.34403e-06	0.116576	0.315514
k__Bacteria;p__Actinobacteria;c__unidentified_Actinobacteria;o__Streptosporangiales;f__Thermomonosporaceae;g__Actinomadura;	4.1911e-06	5.86352e-10	3.23583e-06	1.68004e-06	1.2e-10	9.72048e-07	0.0543171	0.199782
k__Bacteria;p__Bacillota;c__Clostridia;o__Lachnospirales;f__Lachnospiraceae;g__Lachnospiraceae_XPB1014_group;	3.04807e-06	5.20282e-10	3.04807e-06	8.4002e-07	4.62587e-11	6.03524e-07	0.0292719	0.123497
k__Archaea;p__Halobacterota;c__Halobacteria;o__Halobacterales;f__Haloferacaceae;g__Haloterrigena;	1.90505e-06	1.03909e-10	1.36217e-06	3.86409e-06	3.57097e-10	1.67684e-06	0.157348	0.388407
k__Bacteria;p__Bacillota;c__Clostridia;o__Peptostreptococcales-Tissierellales;f__Peptostreptococcaceae;g__Peptoclostridium;	4.57211e-06	3.92577e-10	2.6477e-06	2.35206e-06	2.76244e-10	1.47484e-06	0.0915049	0.280601
k__Bacteria;p__Bacillota;c__Bacilli;o__Lactobacillales;f__Lactobacillaceae;g__Apilactobacillus;	3.04807e-06	5.20282e-10	3.04807e-06	0	0	0	7.6894e-05	0.000963788
k__Bacteria;p__Bacillota;c__Clostridia;o__Lachnospirales;f__Lachnospiraceae;g__Johnsonella;	3.81009e-06	3.65971e-10	2.5564e-06	2.18405e-06	2.87851e-10	1.5055e-06	0.181239	0.425917
k__Bacteria;p__Bacteroidota;c__Bacteroidia;o__Flavobacteriales;f__Weeksellaceae;g__Elizabethkingia;	1.90505e-06	1.03909e-10	1.36217e-06	1.51204e-06	2.32545e-10	1.35317e-06	0.772538	0.940006
k__Bacteria;p__Verrucomicrobiota;c__Verrucomicrobiae;o__Opitutales;f__Puniceicoccaceae;g__Pelagicoccus;	1.52404e-06	1.30071e-10	1.52404e-06	4.53611e-06	5.17608e-10	2.01883e-06	0.0319733	0.130625
k__Archaea;p__Halobacterota;c__Halobacteria;o__Halobacterales;f__Haloferacaceae;g__Halolamina;	1.52404e-06	4.72984e-11	9.19029e-07	5.54414e-06	7.53055e-10	2.43507e-06	0.00697554	0.0442548
k__Bacteria;p__Proteobacteria;c__Gammaproteobacteria;o__Burkholderiales;f__Comamonadaceae;g__Variovorax;	8.00119e-06	7.37707e-10	3.62951e-06	3.52809e-06	3.01791e-10	1.54153e-06	0.0108729	0.0607659
k__Bacteria;p__Bacillota;c__Bacilli;o__Bacillales;f__Planococcaceae;g__Chungangia;	3.04807e-06	5.20282e-10	3.04807e-06	1.68004e-07	3.58462e-12	1.68004e-07	0.000503803	0.00492735
k__Bacteria;p__Bacillota;c__Clostridia;o__Eubacteriales;f__Anaerofustaceae;g__Anaerofustis;	3.81009e-07	8.12941e-12	3.81009e-07	2.18405e-06	2.5172e-10	1.40785e-06	0.0784688	0.251573
k__Bacteria;p__Bacteroidota;c__Bacteroidia;o__Cytophagales;f__Cyclobacteriaceae;g__Marivirga;	1.52404e-06	1.30071e-10	1.52404e-06	3.19208e-06	3.18519e-10	1.58367e-06	0.256373	0.531264
k__Bacteria;p__Proteobacteria;c__Gammaproteobacteria;o__Burkholderiales;f__Rhodocyclaceae;g__Sterolibacterium;	3.04807e-06	5.20282e-10	3.04807e-06	1.68004e-07	3.58462e-12	1.68004e-07	0.000503803	0.00492735
k__Bacteria;p__Spirochaetota;c__Spirochaetia;o__Spirochaetales;f__Spirochaetaceae;g__Sphaerochaeta;	4.95312e-06	7.11693e-10	3.56494e-06	1.51204e-06	1.45832e-10	1.07158e-06	0.00869298	0.0503142
k__Bacteria;p__Actinobacteria;c__unidentified_Actinobacteria;o__Euzebyales;f__Euzebyaceae;g__Egibacter;	2.28606e-06	1.60223e-10	1.69149e-06	2.35206e-06	2.47339e-10	1.39555e-06	1	1
k__Bacteria;p__unidentified_Bacteria;c__Cyanobacteriia;o__Leptolyngbyales;f__Leptolyngbyaceae;g__unidentified_Leptolyngbyaceae;	0	0	0	1.34403e-06	2.29416e-10	1.34403e-06	0.116576	0.315514
k__Bacteria;p__Cyanobacteria;c__Vampirivibrionia;o__Gastranaerophilales;f__unidentified_Gastranaerophilales;g__unidentified_Gastranaerophilales;	0	0	0	3.02407e-06	3.5209e-10	1.66504e-06	0.00172939	0.0134595
k__Archaea;p__Halobacterota;c__Halobacteria;o__Halobacterales;f__Haloferacaceae;g__Natronoarchaeum;	1.14303e-06	4.00558e-11	8.45744e-07	4.0321e-06	3.88277e-10	1.74851e-06	0.0343454	0.136851
k__Archaea;p__Euryarchaeota;c__Methanobacteria;o__Methanobacteriales;f__Methanobacteriaceae;g__Methanosphaera;	0	0	0	1.34403e-06	2.29416e-10	1.34403e-06	0.116576	0.315514
k__Archaea;p__Halobacterota;c__Halobacteria;o__Halobacterales;f__Haloferacaceae;g__Halobellus;	1.90505e-06	1.03909e-10	1.36217e-06	3.52809e-06	4.24636e-10	1.82855e-06	0.287178	0.575491
k__Bacteria;p__Actinobacteria;c__unidentified_Actinobacteria;o__Frankiales;f__Nakamurellaceae;g__Nakamurella;	6.47716e-06	8.26392e-10	3.84148e-06	3.36008e-07	7.11235e-12	2.36649e-07	1.5648e-07	3.58994e-06
k__Bacteria;p__Actinobacteria;c__unidentified_Actinobacteria;o__Frankiales;f__Geodermatophilaceae;g__Modestobacter;	6.09615e-06	8.22992e-10	3.83357e-06	1.34403e-06	6.32145e-11	7.05516e-07	0.00044791	0.0045893
k__Bacteria;p__Chloroflexi;c__Ktedonobacteria;o__Ktedonobacterales;f__Ktedonobacteraceae;g__JG30a-KF-32;	3.81009e-06	4.32189e-10	2.77807e-06	5.04012e-07	3.22616e-11	5.04012e-07	0.000777384	0.00706762
k__Bacteria;p__Actinobacteria;c__unidentified_Actinobacteria;o__Streptosporangiales;f__Nocardiopsaceae;g__Thermobifida;	7.62019e-07	3.25176e-11	7.62019e-07	1.84805e-06	1.95277e-10	1.24e-06	0.367694	0.614888
k__Bacteria;p__Acidobacteriota;c__Holophagae;o__Holophagales;f__Holophagaceae;g__Holophaga;	1.90505e-06	1.37018e-10	1.56421e-06	1.84805e-06	1.95277e-10	1.24e-06	1	1
k__Bacteria;p__Proteobacteria;c__Alphaproteobacteria;o__Rhodobacterales;f__Rhodobacteraceae;g__Defluviimonas;	3.81009e-07	8.12941e-12	3.81009e-07	1.51204e-06	1.89188e-10	1.22052e-06	0.300947	0.575491
k__Bacteria;p__unidentified_Bacteria;c__Bacteroidia;o__Chitinophagales;f__Saprospiraceae;g__unidentified_Saprospiraceae;	7.62019e-07	3.25176e-11	7.62019e-07	3.69609e-06	3.76442e-10	1.72166e-06	0.0146073	0.0745377
k__Bacteria;p__Chloroflexi;c__Anaerolineae;o__Anaerolineales;f__Anaerolineaceae;g__UTCFX1;	4.57211e-06	5.9123e-10	3.24926e-06	1.68004e-06	8.38688e-11	8.1264e-07	0.0199918	0.097028
k__Bacteria;p__Proteobacteria;c__Gammaproteobacteria;o__Pseudomonadales;f__Moraxellaceae;g__Psychrobacter;	8.76321e-06	7.08146e-10	3.55605e-06	1.34403e-06	5.59884e-11	6.63968e-07	7.36e-07	1.50822e-05
k__Bacteria;p__unidentified_Bacteria;c__Saccharimonadia;o__Saccharimonadales;f__unidentified_Saccharimonadales;g__unidentified_Saccharimonadales;	2.66706e-06	3.98341e-10	2.66706e-06	2.35206e-06	1.24495e-10	9.90087e-07	0.814124	0.972279
k__Bacteria;p__Bacteroidota;c__Bacteroidia;o__Bacteroidales;f__Rikenellaceae;g__Anaerocella;	0	0	0	1.34403e-06	1.78833e-10	1.18665e-06	0.116576	0.315514
k__Bacteria;p__Proteobacteria;c__Gammaproteobacteria;o__Burkholderiales;f__Sutterellaceae;g__AAP99;	0	0	0	1.17603e-06	1.75647e-10	1.17603e-06	0.10891	0.309017
k__Bacteria;p__Bacteroidota;c__Bacteroidia;o__Flavobacteriales;f__Flavobacteriaceae;g__Antarcticibacterium;	0	0	0	3.52809e-06	3.52374e-10	1.66571e-06	0.000605291	0.00578838
k__Bacteria;p__Proteobacteria;c__Gammaproteobacteria;o__unidentified_Gammaproteobacteria;f__unidentified_Gammaproteobacteria;g__Wenzhouxiangella;	2.66706e-06	2.99015e-10	2.31075e-06	6.72016e-06	6.91548e-10	2.33351e-06	0.0174876	0.0864999
k__Bacteria;p__Bacteroidota;c__Bacteroidia;o__Chitinophagales;f__Chitinophagaceae;g__Hydrotalea;	1.90505e-06	2.03235e-10	1.90505e-06	4.87212e-06	4.20482e-10	1.81958e-06	0.0604749	0.216269
k__Bacteria;p__Verrucomicrobiota;c__Verrucomicrobiae;o__Opitutales;f__Puniceicoccaceae;g__Verruc-01;	2.66706e-06	1.3347e-10	1.54383e-06	5.04012e-06	4.36869e-10	1.8547e-06	0.153296	0.379129
k__Bacteria;p__Bacillota;c__Clostridia;o__Oscillospirales;f__Ruminococcaceae;g__Pygmaiobacter;	0	0	0	1.68004e-06	2.06713e-10	1.2758e-06	0.037829	0.144144
k__Bacteria;p__Proteobacteria;c__Gammaproteobacteria;o__Burkholderiales;f__Nitrosomonadaceae;g__Nitrosomonas;	3.81009e-07	8.12941e-12	3.81009e-07	3.02407e-06	3.08733e-10	1.55916e-06	0.0124713	0.0659855
k__Bacteria;p__Actinobacteria;c__unidentified_Actinobacteria;o__Micromonosporales;f__Micromonosporaceae;g__Actinoplanes;	2.66706e-06	1.16916e-10	1.44492e-06	2.68807e-06	2.52858e-10	1.41103e-06	1	1
k__Bacteria;p__unidentified_Bacteria;c__Bacteroidia;o__Bacteroidales;f__Prevotellaceae;g__unidentified_Prevotellaceae;	4.1911e-06	5.20135e-10	3.04764e-06	2.01605e-06	1.76557e-10	1.17907e-06	0.109888	0.311107
k__Bacteria;p__Synergistota;c__Synergistia;o__Synergistales;f__Synergistaceae;g__Synergistes;	0	0	0	1.34403e-06	1.78833e-10	1.18665e-06	0.116576	0.315514
k__Bacteria;p__Actinobacteria;c__unidentified_Actinobacteria;o__Frankiales;f__Sporichthyaceae;g__hgcI_clade;	1.52404e-06	1.30071e-10	1.52404e-06	1.34403e-06	1.78833e-10	1.18665e-06	0.764599	0.935638
k__Bacteria;p__Actinobacteria;c__unidentified_Actinobacteria;o__Nitriliruptorales;f__Nitriliruptoraceae;g__YC-ZSS-LKJ90;	3.81009e-07	8.12941e-12	3.81009e-07	4.70411e-06	4.61847e-10	1.90699e-06	0.000457373	0.00461303
k__Bacteria;p__Proteobacteria;c__Alphaproteobacteria;o__Paracaedibacterales;f__Paracaedibacteraceae;g__Candidatus_Paracaedibacter;	3.04807e-06	1.72639e-10	1.7558e-06	2.52006e-06	2.28449e-10	1.3412e-06	0.655125	0.857775
k__Bacteria;p__Actinobacteria;c__unidentified_Actinobacteria;o__Frankiales;f__Frankiaceae;g__Frankia;	0	0	0	1.17603e-06	1.75647e-10	1.17603e-06	0.10891	0.309017
k__Bacteria;p__Cyanobacteria;c__Cyanobacteriia;o__Cyanobacteriales;f__Phormidiaceae;g__Cephalothrix_SAG_75.79;	0	0	0	1.17603e-06	1.75647e-10	1.17603e-06	0.10891	0.309017
k__Bacteria;p__Bacillota;c__Clostridia;o__Clostridia_vadinBB60_group;f__unidentified_Clostridia_vadinBB60_group;g__unidentified_Clostridia_vadinBB60_group;	3.81009e-07	8.12941e-12	3.81009e-07	3.36008e-06	3.06571e-10	1.55369e-06	0.00774889	0.0478651
k__Bacteria;p__Bacillota;c__Clostridia;o__Lachnospirales;f__Lachnospiraceae;g__Hungatella;	6.09615e-06	5.9123e-10	3.24926e-06	3.52809e-06	3.2347e-10	1.59593e-06	0.108278	0.309017
k__Bacteria;p__Proteobacteria;c__Gammaproteobacteria;o__Burkholderiales;f__Rhodocyclaceae;g__Sulfuritalea;	7.23918e-06	5.1777e-10	3.0407e-06	8.73621e-06	6.45687e-10	2.25481e-06	0.5223	0.76711
k__Bacteria;p__Bacillota;c__Clostridia;o__Lachnospirales;f__Lachnospiraceae;g__[Bacteroides]_pectinophilus_group;	2.66706e-06	3.98341e-10	2.66706e-06	3.36008e-07	1.43385e-11	3.36008e-07	0.00486057	0.0326823
k__Bacteria;p__Bacillota;c__Clostridia;o__Lachnospirales;f__Lachnospiraceae;g__CHKCI001;	1.52404e-06	6.38528e-11	1.06782e-06	1.34403e-06	1.78833e-10	1.18665e-06	0.764599	0.935638
k__Bacteria;p__Proteobacteria;c__Alphaproteobacteria;o__Rhizobiales;f__Kaistiaceae;g__Kaistia;	3.81009e-06	4.65298e-10	2.88251e-06	5.04012e-07	1.78093e-11	3.74474e-07	0.000777384	0.00706762
k__Bacteria;p__Bacillota;c__Clostridia;o__Clostridiales;f__Clostridiaceae;g__Clostridium_sensu_stricto_3;	7.62019e-07	1.59632e-11	5.33908e-07	3.52809e-06	3.09017e-10	1.55987e-06	0.0222312	0.104029
k__Bacteria;p__Bacteroidota;c__Rhodothermia;o__Balneolales;f__Balneolaceae;g__Gracilimonas;	2.66706e-06	1.50025e-10	1.63677e-06	4.2001e-06	3.03783e-10	1.54661e-06	0.340922	0.586841
k__Bacteria;p__Proteobacteria;c__Gammaproteobacteria;o__Burkholderiales;f__Nitrosomonadaceae;g__oc32;	0	0	0	2.35206e-06	2.25661e-10	1.33299e-06	0.00798243	0.0484398
k__Bacteria;p__Bacillota;c__Clostridia;o__Lachnospirales;f__Lachnospiraceae;g__Lachnospiraceae_NK3A20_group;	1.90505e-06	8.73542e-11	1.24896e-06	3.52809e-06	4.02957e-10	1.78126e-06	0.287178	0.575491
k__Bacteria;p__Proteobacteria;c__Alphaproteobacteria;o__Sphingomonadales;f__Sphingomonadaceae;g__Sphingobium;	4.1911e-06	4.70471e-10	2.89849e-06	2.85607e-06	1.90497e-10	1.22474e-06	0.311797	0.575491
k__Bacteria;p__Proteobacteria;c__Gammaproteobacteria;o__Pseudomonadales;f__Halomonadaceae;g__Salinicola;	1.90505e-06	1.03909e-10	1.36217e-06	2.18405e-06	2.37268e-10	1.36684e-06	1	1
k__Bacteria;p__Proteobacteria;c__Alphaproteobacteria;o__Sphingomonadales;f__Sphingomonadaceae;g__Croceicoccus;	1.52404e-06	4.72984e-11	9.19029e-07	4.0321e-06	3.88277e-10	1.74851e-06	0.0659292	0.226989
k__Bacteria;p__Bacillota;c__Thermoanaerobacteria;o__Thermoanaerobacterales;f__Thermoanaerobacteraceae;g__Caldanaerobius;	0	0	0	1.17603e-06	1.75647e-10	1.17603e-06	0.10891	0.309017
k__Bacteria;p__Actinobacteria;c__unidentified_Actinobacteria;o__Pseudonocardiales;f__Pseudonocardiaceae;g__Crossiella;	4.95312e-06	4.96485e-10	2.97755e-06	2.68807e-06	1.66144e-10	1.14378e-06	0.107771	0.309017
k__Bacteria;p__Bacillota;c__Bacilli;o__Acholeplasmatales;f__Acholeplasmataceae;g__EUB33-2;	0	0	0	1.68004e-06	1.92261e-10	1.23039e-06	0.037829	0.144144
k__Bacteria;p__unidentified_Bacteria;c__Bacteroidia;o__Bacteroidales;f__Prolixibacteraceae;g__unidentified_Prolixibacteraceae;	7.62019e-07	3.25176e-11	7.62019e-07	2.01605e-06	1.69331e-10	1.15469e-06	0.251682	0.525763
k__Bacteria;p__Elusimicrobia;c__unidentified_Elusimicrobia;o__Elusimicrobiales;f__Elusimicrobiaceae;g__Elusimicrobium;	1.14303e-06	7.31647e-11	1.14303e-06	2.18405e-06	2.15589e-10	1.3029e-06	0.419628	0.674645
k__Bacteria;p__Proteobacteria;c__Alphaproteobacteria;o__Rhizobiales;f__Xanthobacteraceae;g__Xanthobacter;	2.66706e-06	2.99015e-10	2.31075e-06	1.00802e-06	4.95588e-11	6.24682e-07	0.0774435	0.251573
k__Bacteria;p__Proteobacteria;c__Gammaproteobacteria;o__Pseudomonadales;f__Saccharospirillaceae;g__Saccharospirillum;	1.14303e-06	4.00558e-11	8.45744e-07	3.36008e-06	2.63214e-10	1.43964e-06	0.0727051	0.245071
k__Bacteria;p__Actinobacteria;c__unidentified_Actinobacteria;o__Micrococcales;f__Dermabacteraceae;g__Dermabacter;	6.85817e-06	6.14288e-10	3.31201e-06	3.02407e-06	1.85888e-10	1.20983e-06	0.0173371	0.0860854
k__Bacteria;p__Proteobacteria;c__Alphaproteobacteria;o__Rhizobiales;f__Labraceae;g__Labrys;	3.04807e-06	3.21629e-10	2.39653e-06	2.18405e-06	9.99711e-11	8.87228e-07	0.480416	0.734854
k__Bacteria;p__Proteobacteria;c__Gammaproteobacteria;o__Pseudomonadales;f__Moraxellaceae;g__Perlucidibaca;	2.66706e-06	2.99015e-10	2.31075e-06	4.36811e-06	3.42075e-10	1.64119e-06	0.344231	0.58818
k__Bacteria;p__Bacillota;c__Negativicutes;o__Veillonellales-Selenomonadales;f__Selenomonadaceae;g__Schwartzia;	3.42908e-06	3.60502e-10	2.53723e-06	3.36008e-07	1.43385e-11	3.36008e-07	0.000680471	0.00636586
k__Bacteria;p__Proteobacteria;c__Gammaproteobacteria;o__Burkholderiales;f__Aquaspirillaceae;g__Rivicola;	0	0	0	1.17603e-06	1.3229e-10	1.02061e-06	0.10891	0.309017
k__Bacteria;p__Actinobacteria;c__unidentified_Actinobacteria;o__Micrococcales;f__Microbacteriaceae;g__Rhodoluna;	3.04807e-06	3.05075e-10	2.33404e-06	1.84805e-06	1.23015e-10	9.84187e-07	0.319673	0.575491
k__Bacteria;p__Bacteroidota;c__Bacteroidia;o__Chitinophagales;f__Chitinophagaceae;g__Flavitalea;	2.66706e-06	1.66579e-10	1.72471e-06	1.51204e-06	1.45832e-10	1.07158e-06	0.280638	0.570558
k__Bacteria;p__Desulfobacterota;c__Desulfobulbia;o__Desulfobulbales;f__Desulfocapsaceae;g__[Desulfobacterium]_catecholicum_group;	1.14303e-06	7.31647e-11	1.14303e-06	2.35206e-06	2.03982e-10	1.26734e-06	0.302603	0.575491
k__Bacteria;p__Bacillota;c__Clostridia;o__Lachnospirales;f__Defluviitaleaceae;g__Defluviitaleaceae_UCG-011;	3.04807e-06	1.22976e-10	1.48189e-06	1.84805e-06	1.5192e-10	1.09372e-06	0.319673	0.575491
k__Bacteria;p__Bacillota;c__Clostridia;o__Eubacteriales;f__Eubacteriaceae;g__Eubacterium;	3.81009e-06	2.16981e-10	1.96842e-06	3.19208e-06	2.82389e-10	1.49115e-06	0.687946	0.878475
k__Bacteria;p__Nitrospirota;c__Leptospirillia;o__Leptospirillales;f__Leptospirillaceae;g__Leptospirillum;	3.42908e-06	3.60502e-10	2.53723e-06	3.36008e-07	7.11235e-12	2.36649e-07	0.000680471	0.00636586
k__Bacteria;p__Actinobacteria;c__unidentified_Actinobacteria;o__Micrococcales;f__Microbacteriaceae;g__Rathayibacter;	1.90505e-06	1.37018e-10	1.56421e-06	1.68004e-06	1.48904e-10	1.08281e-06	0.784742	0.947714
k__Bacteria;p__Bacillota;c__Bacilli;o__Erysipelotrichales;f__Erysipelotrichaceae;g__Catenisphaera;	2.28606e-06	1.60223e-10	1.69149e-06	1.00802e-06	1.29046e-10	1.00802e-06	0.206126	0.460293
k__Archaea;p__Nanoarchaeota;c__Nanoarchaeia;o__Woesearchaeales;f__GW2011;g__AR15;	3.81009e-07	8.12941e-12	3.81009e-07	1.17603e-06	1.3229e-10	1.02061e-06	0.448758	0.70343
k__Bacteria;p__Myxococcota;c__Myxococcia;o__Myxococcales;f__Myxococcaceae;g__P3OB-42;	1.14303e-06	2.35014e-11	6.47818e-07	6.88817e-06	4.39941e-10	1.86121e-06	0.00022551	0.0024465
k__Bacteria;p__Proteobacteria;c__Gammaproteobacteria;o__Enterobacterales;f__Idiomarinaceae;g__Aliidiomarina;	6.09615e-06	6.24339e-10	3.339e-06	3.86409e-06	2.92061e-10	1.51647e-06	0.16624	0.408014
k__Bacteria;p__Chloroflexi;c__Ktedonobacteria;o__Ktedonobacterales;f__JG30-KF-AS9;g__unidentified_JG30-KF-AS9;	0	0	0	3.36008e-06	2.19857e-10	1.31573e-06	0.00100052	0.00855412
k__Bacteria;p__Bacillota;c__Clostridia;o__Peptostreptococcales-Tissierellales;f__Sedimentibacteraceae;g__Sedimentibacter;	0	0	0	1.17603e-06	1.3229e-10	1.02061e-06	0.10891	0.309017
k__Bacteria;p__Bacteroidota;c__Bacteroidia;o__Cytophagales;f__Cyclobacteriaceae;g__Cyclobacterium;	1.14303e-06	4.00558e-11	8.45744e-07	4.36811e-06	3.85432e-10	1.7421e-06	0.0152835	0.0776809
k__Bacteria;p__Bacillota;c__Negativicutes;o__Acidaminococcales;f__Acidaminococcaceae;g__Succiniclasticum;	3.04807e-06	2.55411e-10	2.13563e-06	2.35206e-06	1.8953e-10	1.22162e-06	0.643865	0.848193
k__Bacteria;p__Bacteroidota;c__Bacteroidia;o__Chitinophagales;f__Chitinophagaceae;g__Aurantisolimonas;	2.66706e-06	2.99015e-10	2.31075e-06	5.04012e-07	1.78093e-11	3.74474e-07	0.0119155	0.0639877
k__Bacteria;p__Myxococcota;c__Polyangia;o__Polyangiales;f__Phaselicystidaceae;g__Phaselicystis;	3.81009e-07	8.12941e-12	3.81009e-07	4.36811e-06	3.05945e-10	1.5521e-06	0.00118872	0.0100303
k__Bacteria;p__Bacillota;c__Negativicutes;o__Veillonellales-Selenomonadales;f__Selenomonadaceae;g__Pectinatus;	2.28606e-06	2.92659e-10	2.28606e-06	0	0	0	0.000821145	0.00736179
k__Bacteria;p__Bacteroidota;c__Bacteroidia;o__Chitinophagales;f__Chitinophagaceae;g__Niastella;	2.28606e-06	2.92659e-10	2.28606e-06	1.68004e-06	7.66426e-11	7.76843e-07	0.590029	0.798649
k__Bacteria;p__Proteobacteria;c__Gammaproteobacteria;o__unidentified_Gammaproteobacteria;f__unidentified_Gammaproteobacteria;g__Candidatus_Ovatusbacter;	0	0	0	3.02407e-06	2.5815e-10	1.42572e-06	0.00172939	0.0134595
k__Bacteria;p__Bacillota;c__Clostridia;o__Oscillospirales;f__Ethanoligenenaceae;g__Ethanoligenens;	0	0	0	1.17603e-06	1.3229e-10	1.02061e-06	0.10891	0.309017
k__Bacteria;p__Bacillota;c__Clostridia;o__Peptostreptococcales-Tissierellales;f__Family_XI;g__Soehngenia;	7.62019e-07	3.25176e-11	7.62019e-07	1.00802e-06	1.29046e-10	1.00802e-06	1	1
k__Bacteria;p__Actinobacteria;c__unidentified_Actinobacteria;o__Pseudonocardiales;f__Pseudonocardiaceae;g__Actinopolyspora;	3.81009e-07	8.12941e-12	3.81009e-07	3.69609e-06	3.04181e-10	1.54762e-06	0.00507326	0.0334162
k__Archaea;p__Halobacterota;c__Halobacteria;o__Halobacterales;f__Halomicrobiaceae;g__Natronomonas;	1.52404e-06	8.04073e-11	1.19827e-06	6.21615e-06	5.13853e-10	2.01149e-06	0.00330272	0.0234275
k__Bacteria;p__Proteobacteria;c__Alphaproteobacteria;o__Rhizobiales;f__Beijerinckiaceae;g__Methylovirgula;	3.04807e-06	1.22976e-10	1.48189e-06	4.36811e-06	2.62588e-10	1.43792e-06	0.45844	0.713068
k__Bacteria;p__Proteobacteria;c__Gammaproteobacteria;o__Burkholderiales;f__Rhodocyclaceae;g__Ferribacterium;	3.81009e-06	3.32862e-10	2.43803e-06	1.00802e-06	4.23327e-11	5.77346e-07	0.0112132	0.0616012
k__Bacteria;p__Proteobacteria;c__Alphaproteobacteria;o__Parvibaculales;f__Parvibaculaceae;g__Parvibaculum;	0	0	0	1.17603e-06	1.3229e-10	1.02061e-06	0.10891	0.309017
k__Bacteria;p__Actinobacteria;c__unidentified_Actinobacteria;o__Propionibacteriales;f__Propionibacteriaceae;g__Microlunatus;	1.90505e-06	7.07998e-11	1.1244e-06	3.02407e-06	2.87054e-10	1.50342e-06	0.49785	0.750845
k__Bacteria;p__Proteobacteria;c__Gammaproteobacteria;o__Burkholderiales;f__Neisseriaceae;g__Kingella;	2.28606e-06	1.60223e-10	1.69149e-06	1.00802e-06	1.29046e-10	1.00802e-06	0.206126	0.460293
k__Bacteria;p__Bacteroidota;c__Bacteroidia;o__Bacteroidales;f__Prolixibacteraceae;g__Sunxiuqinia;	3.81009e-07	8.12941e-12	3.81009e-07	2.35206e-06	2.18434e-10	1.31147e-06	0.0492112	0.182562
k__Bacteria;p__Proteobacteria;c__Gammaproteobacteria;o__Burkholderiales;f__Comamonadaceae;g__Rhizobacter;	1.14303e-06	4.00558e-11	8.45744e-07	2.18405e-06	2.01137e-10	1.25847e-06	0.419628	0.674645
k__Bacteria;p__Proteobacteria;c__Gammaproteobacteria;o__Steroidobacterales;f__Woeseiaceae;g__Woeseia;	3.81009e-06	2.83199e-10	2.24881e-06	5.37613e-06	3.89984e-10	1.75235e-06	0.404467	0.655373
k__Bacteria;p__Myxococcota;c__Polyangia;o__Polyangiales;f__Polyangiaceae;g__Sorangium;	2.28606e-06	2.92659e-10	2.28606e-06	1.17603e-06	5.28021e-11	6.44798e-07	0.236339	0.498552
k__Bacteria;p__Cyanobacteria;c__Cyanobacteriia;o__Leptolyngbyales;f__Leptolyngbyaceae;g__Calothrix_KVSF5;	0	0	0	1.00802e-06	1.29046e-10	1.00802e-06	0.18706	0.425917
k__Bacteria;p__Planctomycetes;c__unidentified_Planctomycetes;o__Pirellulales;f__Pirellulaceae;g__Pirellula;	3.04807e-06	3.21629e-10	2.39653e-06	1.68004e-06	1.48904e-10	1.08281e-06	0.207972	0.461326
k__Bacteria;p__Bacteroidota;c__Bacteroidia;o__Sphingobacteriales;f__Sphingobacteriaceae;g__Nubsella;	3.81009e-07	8.12941e-12	3.81009e-07	8.4002e-07	8.96156e-11	8.4002e-07	0.674181	0.868631
k__Bacteria;p__Bacteroidota;c__Bacteroidia;o__Flavobacteriales;f__Flavobacteriaceae;g__Lutibacter;	0	0	0	1.51204e-06	1.09701e-10	9.29401e-07	0.0652551	0.225856
k__Bacteria;p__Bacteroidota;c__Rhodothermia;o__Balneolales;f__Balneolaceae;g__Fodinibius;	1.90505e-06	1.37018e-10	1.56421e-06	2.01605e-06	1.76557e-10	1.17907e-06	1	1
k__Archaea;p__Crenarchaeota;c__Nitrososphaeria;o__Nitrososphaerales;f__Nitrososphaeraceae;g__Candidatus_Nitrocosmicus;	2.28606e-06	2.09887e-10	1.93597e-06	1.00802e-06	3.51065e-11	5.25766e-07	0.206126	0.460293
k__Archaea;p__Halobacterota;c__Halobacteria;o__Halobacterales;f__Haloferacaceae;g__Halopenitus;	3.81009e-07	8.12941e-12	3.81009e-07	2.01605e-06	1.40426e-10	1.05153e-06	0.127093	0.336913
k__Bacteria;p__Acidobacteriota;c__Blastocatellia;o__Blastocatellales;f__Blastocatellaceae;g__Blastocatella;	3.42908e-06	2.7773e-10	2.22699e-06	1.68004e-07	3.58462e-12	1.68004e-07	0.000170499	0.00198301
k__Bacteria;p__unidentified_Bacteria;c__Bacteroidia;o__Chitinophagales;f__Chitinophagaceae;g__unidentified_Chitinophagaceae;	1.90505e-06	2.03235e-10	1.90505e-06	8.4002e-07	2.45803e-11	4.39938e-07	0.186683	0.425917
k__Bacteria;p__Actinobacteria;c__unidentified_Actinobacteria;o__Nitriliruptorales;f__Nitriliruptoraceae;g__Egicoccus;	2.66706e-06	2.32797e-10	2.03889e-06	5.04012e-07	3.22616e-11	5.04012e-07	0.0119155	0.0639877
k__Bacteria;p__Chloroflexi;c__Ktedonobacteria;o__Ktedonobacterales;f__Ktedonobacteraceae;g__1921-3;	1.52404e-06	4.72984e-11	9.19029e-07	2.01605e-06	1.332e-10	1.02412e-06	0.789212	0.95044
k__Bacteria;p__Bacteroidota;c__Bacteroidia;o__Flavobacteriales;f__Weeksellaceae;g__Moheibacter;	0	0	0	8.4002e-07	8.96156e-11	8.4002e-07	0.3321	0.575491
k__Archaea;p__Halobacterota;c__Halobacteria;o__Halobacterales;f__Haloferacaceae;g__Halostagnicola;	3.81009e-07	8.12941e-12	3.81009e-07	1.34403e-06	1.06571e-10	9.16049e-07	0.291866	0.575491
k__Bacteria;p__Actinobacteria;c__unidentified_Actinobacteria;o__Pseudonocardiales;f__Pseudonocardiaceae;g__Saccharomonospora;	1.90505e-06	2.03235e-10	1.90505e-06	0	0	0	0.00268339	0.0195721
k__Bacteria;p__SAR324_clade(Marine_group_B);c__unidentified_SAR324_clade(Marine_group_B);o__unidentified_SAR324_clade(Marine_group_B);f__unidentified_SAR324_clade(Marine_group_B);g__unidentified_SAR324_clade(Marine_group_B);	3.81009e-07	8.12941e-12	3.81009e-07	2.85607e-06	1.54366e-10	1.10249e-06	0.0196307	0.0959969
k__Bacteria;p__Bacillota;c__Clostridia;o__Peptostreptococcales-Tissierellales;f__unidentified_Peptostreptococcales-Tissierellales;g__Brassicibacter;	0	0	0	1.17603e-06	9.61589e-11	8.70148e-07	0.10891	0.309017
k__Bacteria;p__Proteobacteria;c__Alphaproteobacteria;o__Rhizobiales;f__Xanthobacteraceae;g__Rhodopseudomonas;	2.28606e-06	1.43669e-10	1.60172e-06	2.52006e-06	1.56187e-10	1.10897e-06	1	1
k__Bacteria;p__Proteobacteria;c__Alphaproteobacteria;o__Rhodospirillales;f__Rhodospirillaceae;g__Insolitispirillum;	3.42908e-06	2.7773e-10	2.22699e-06	1.68004e-06	1.2e-10	9.72048e-07	0.134769	0.35087
k__Bacteria;p__Spirochaetota;c__Brachyspirae;o__Brachyspirales;f__Brachyspiraceae;g__Brachyspira;	1.90505e-06	2.03235e-10	1.90505e-06	6.72016e-07	5.7354e-11	6.72016e-07	0.143682	0.364427
k__Bacteria;p__Desulfobacterota;c__Desulfobulbia;o__Desulfobulbales;f__Desulfobulbaceae;g__Desulfobulbus;	0	0	0	2.18405e-06	1.79459e-10	1.18872e-06	0.0133412	0.068894
k__Bacteria;p__Cyanobacteria;c__Sericytochromatia;o__unidentified_Sericytochromatia;f__unidentified_Sericytochromatia;g__unidentified_Sericytochromatia;	0	0	0	8.4002e-07	8.96156e-11	8.4002e-07	0.3321	0.575491
k__Bacteria;p__Bacillota;c__Clostridia;o__Lachnospirales;f__Lachnospiraceae;g__Syntrophococcus;	0	0	0	1.00802e-06	9.29157e-11	8.55348e-07	0.18706	0.425917
k__Bacteria;p__Proteobacteria;c__Gammaproteobacteria;o__Burkholderiales;f__Comamonadaceae;g__Limnohabitans;	0	0	0	8.4002e-07	8.96156e-11	8.4002e-07	0.3321	0.575491
k__Bacteria;p__Desulfobacterota;c__Desulfuromonadia;o__Desulfuromonadales;f__Desulfuromonadaceae;g__Desulfuromonas;	1.90505e-06	2.03235e-10	1.90505e-06	0	0	0	0.00268339	0.0195721
k__Bacteria;p__Bacillota;c__Bacilli;o__Bacillales;f__Bacillaceae;g__Salimicrobium;	7.62019e-07	3.25176e-11	7.62019e-07	2.18405e-06	1.65006e-10	1.13985e-06	0.172736	0.412204
k__Bacteria;p__Myxococcota;c__Polyangia;o__Polyangiales;f__Polyangiaceae;g__Minicystis;	0	0	0	1.68004e-06	1.2e-10	9.72048e-07	0.037829	0.144144
k__Bacteria;p__Proteobacteria;c__Gammaproteobacteria;o__Enterobacterales;f__Alteromonadaceae;g__Bowmanella;	3.81009e-07	8.12941e-12	3.81009e-07	1.00802e-06	9.29157e-11	8.55348e-07	0.68344	0.874451
k__Bacteria;p__Bacillota;c__Clostridia;o__Oscillospirales;f__Ruminococcaceae;g__Caproiciproducens;	7.62019e-07	3.25176e-11	7.62019e-07	1.00802e-06	9.29157e-11	8.55348e-07	1	1
k__Bacteria;p__Bacillota;c__Bacilli;o__Erysipelotrichales;f__Erysipelotrichaceae;g__[Anaerorhabdus]_furcosa_group;	0	0	0	8.4002e-07	8.96156e-11	8.4002e-07	0.3321	0.575491
k__Bacteria;p__Bacillota;c__Bacilli;o__Bacillales;f__Bacillaceae;g__Oceanobacillus;	1.52404e-06	1.30071e-10	1.52404e-06	1.68004e-06	1.12773e-10	9.42327e-07	1	1
k__Bacteria;p__Proteobacteria;c__Alphaproteobacteria;o__Caulobacterales;f__Caulobacteraceae;g__Asticcacaulis;	3.42908e-06	1.94958e-10	1.86585e-06	1.51204e-06	1.09701e-10	9.29401e-07	0.120779	0.325525
k__Bacteria;p__unidentified_Bacteria;c__WWE3;o__unidentified_WWE3;f__unidentified_WWE3;g__unidentified_WWE3;	3.81009e-07	8.12941e-12	3.81009e-07	1.51204e-06	1.16927e-10	9.59523e-07	0.300947	0.575491
k__Bacteria;p__Bacteroidota;c__Bacteroidia;o__Flavobacteriales;f__Flavobacteriaceae;g__Pricia;	1.90505e-06	2.03235e-10	1.90505e-06	0	0	0	0.00268339	0.0195721
k__Archaea;p__Halobacterota;c__Halobacteria;o__Halobacterales;f__Haloferacaceae;g__Natrinema;	2.28606e-06	1.60223e-10	1.69149e-06	2.68807e-06	1.80597e-10	1.19249e-06	0.821234	0.978959
k__Bacteria;p__Proteobacteria;c__Gammaproteobacteria;o__Burkholderiales;f__Chromobacteriaceae;g__Pseudogulbenkiania;	0	0	0	2.01605e-06	1.54878e-10	1.10432e-06	0.0232876	0.104029
k__Bacteria;p__Bacillota;c__Negativicutes;o__Veillonellales-Selenomonadales;f__Selenomonadaceae;g__Quinella;	1.90505e-06	2.03235e-10	1.90505e-06	0	0	0	0.00268339	0.0195721
k__Bacteria;p__Proteobacteria;c__Gammaproteobacteria;o__Pseudomonadales;f__Halieaceae;g__Haliea;	1.14303e-06	4.00558e-11	8.45744e-07	4.2001e-06	2.8933e-10	1.50937e-06	0.0227374	0.104029
k__Bacteria;p__Proteobacteria;c__Alphaproteobacteria;o__Rhodobacterales;f__Rhodobacteraceae;g__Limibaculum;	1.90505e-06	2.03235e-10	1.90505e-06	8.4002e-07	3.90326e-11	5.54385e-07	0.186683	0.425917
k__Bacteria;p__Abditibacteriota;c__Abditibacteria;o__Abditibacteriales;f__Abditibacteriaceae;g__Abditibacterium;	1.90505e-06	2.03235e-10	1.90505e-06	1.68004e-06	1.05547e-10	9.11636e-07	0.784742	0.947714
k__Bacteria;p__Bacteroidota;c__Bacteroidia;o__Chitinophagales;f__Chitinophagaceae;g__Parasegetibacter;	3.81009e-07	8.12941e-12	3.81009e-07	8.4002e-07	8.96156e-11	8.4002e-07	0.674181	0.868631
k__Bacteria;p__Myxococcota;c__Polyangia;o__Nannocystales;f__Nannocystaceae;g__Nannocystis;	3.42908e-06	3.27394e-10	2.41792e-06	2.18405e-06	1.14423e-10	9.49195e-07	0.354096	0.599132
k__Bacteria;p__Verrucomicrobiota;c__Verrucomicrobiae;o__Opitutales;f__Opitutaceae;g__Opitutus;	1.90505e-06	2.03235e-10	1.90505e-06	1.68004e-07	3.58462e-12	1.68004e-07	0.0119946	0.0639877
k__Bacteria;p__Bacillota;c__Bacilli;o__Bacillales;f__Sporolactobacillaceae;g__Sporolactobacillus;	2.66706e-06	2.16242e-10	1.96506e-06	5.04012e-07	3.22616e-11	5.04012e-07	0.0119155	0.0639877
k__Bacteria;p__Spirochaetota;c__Spirochaetia;o__Spirochaetales;f__Spirochaetaceae;g__Spirochaeta_2;	2.66706e-06	2.32797e-10	2.03889e-06	1.00802e-06	4.95588e-11	6.24682e-07	0.0774435	0.251573
k__Bacteria;p__Proteobacteria;c__Gammaproteobacteria;o__Pseudomonadales;f__Microbulbiferaceae;g__Microbulbifer;	3.81009e-07	8.12941e-12	3.81009e-07	1.51204e-06	1.24153e-10	9.88728e-07	0.300947	0.575491
k__Bacteria;p__Proteobacteria;c__Gammaproteobacteria;o__Granulosicoccales;f__unidentified_Granulosicoccales;g__Methylohalomonas;	1.90505e-06	1.37018e-10	1.56421e-06	1.68004e-06	1.27226e-10	1.00089e-06	0.784742	0.947714
k__Bacteria;p__Berkelbacteria;c__unidentified_Berkelbacteria;o__unidentified_Berkelbacteria;f__unidentified_Berkelbacteria;g__unidentified_Berkelbacteria;	0	0	0	8.4002e-07	8.96156e-11	8.4002e-07	0.3321	0.575491
k__Bacteria;p__Acidobacteriota;c__Acidobacteriae;o__Acidobacteriales;f__Acidobacteriaceae_(Subgroup_1);g__Bryocella;	4.1911e-06	3.04927e-10	2.33348e-06	6.72016e-07	2.12232e-11	4.08794e-07	0.000811316	0.00732454
k__Bacteria;p__Proteobacteria;c__Gammaproteobacteria;o__Immundisolibacterales;f__Immundisolibacteraceae;g__Immundisolibacter;	0	0	0	8.4002e-07	8.96156e-11	8.4002e-07	0.3321	0.575491
k__Bacteria;p__Proteobacteria;c__Gammaproteobacteria;o__Cardiobacteriales;f__Cardiobacteriaceae;g__Cardiobacterium;	0	0	0	1.17603e-06	1.03385e-10	9.0225e-07	0.10891	0.309017
k__Bacteria;p__Proteobacteria;c__Alphaproteobacteria;o__Kiloniellales;f__Kiloniellaceae;g__Tagaea;	0	0	0	1.34403e-06	9.93453e-11	8.84447e-07	0.116576	0.315514
k__Bacteria;p__Proteobacteria;c__Alphaproteobacteria;o__Rhodobacterales;f__Rhodobacteraceae;g__Flavimaricola;	1.52404e-06	8.04073e-11	1.19827e-06	1.84805e-06	1.30241e-10	1.01268e-06	1	1
k__Bacteria;p__Actinobacteriota;c__Coriobacteriia;o__Coriobacteriales;f__Eggerthellaceae;g__Gordonibacter;	0	0	0	1.68004e-06	8.38688e-11	8.1264e-07	0.037829	0.144144
k__Bacteria;p__Cyanobacteria;c__Cyanobacteriia;o__Cyanobacteriales;f__Phormidiaceae;g__Tychonema_CCAP_1459-11B;	1.52404e-06	1.30071e-10	1.52404e-06	5.04012e-07	1.78093e-11	3.74474e-07	0.211492	0.465139
k__Bacteria;p__Bacillota;c__Bacilli;o__Bacillales;f__Marinococcaceae;g__Sinobaca;	0	0	0	2.01605e-06	1.11522e-10	9.37082e-07	0.0232876	0.104029
k__Bacteria;p__Bacteroidota;c__Bacteroidia;o__Flavobacteriales;f__Cryomorphaceae;g__Owenweeksia;	1.52404e-06	1.30071e-10	1.52404e-06	1.17603e-06	6.72543e-11	7.2771e-07	0.745601	0.920239
k__Bacteria;p__Bacillota;c__Bacilli;o__Haloplasmatales;f__Haloplasmataceae;g__Haloplasma;	0	0	0	2.52006e-06	1.63413e-10	1.13434e-06	0.00846361	0.0501217
k__Bacteria;p__Proteobacteria;c__Alphaproteobacteria;o__Rhizobiales;f__Rhodomicrobiaceae;g__Rhodomicrobium;	3.81009e-07	8.12941e-12	3.81009e-07	2.85607e-06	1.83271e-10	1.20128e-06	0.0196307	0.0959969
k__Bacteria;p__Proteobacteria;c__Gammaproteobacteria;o__Burkholderiales;f__Comamonadaceae;g__Caenimonas;	2.66706e-06	1.99688e-10	1.88835e-06	3.36008e-07	7.11235e-12	2.36649e-07	0.00486057	0.0326823
k__Bacteria;p__Bdellovibrionota;c__Bdellovibrionia;o__Bacteriovoracales;f__Bacteriovoracaceae;g__Bacteriovorax;	1.52404e-06	1.30071e-10	1.52404e-06	1.17603e-06	5.28021e-11	6.44798e-07	0.745601	0.920239
k__Bacteria;p__Actinobacteria;c__unidentified_Actinobacteria;o__Corynebacteriales;f__Nocardiaceae;g__Williamsia;	1.52404e-06	1.30071e-10	1.52404e-06	6.72016e-07	5.7354e-11	6.72016e-07	0.258959	0.535762
k__Bacteria;p__Proteobacteria;c__Gammaproteobacteria;o__Burkholderiales;f__Alcaligenaceae;g__Parvibium;	0	0	0	6.72016e-07	5.7354e-11	6.72016e-07	0.320274	0.575491
k__Bacteria;p__unidentified_Bacteria;c__Bacteroidia;o__Cytophagales;f__Microscillaceae;g__unidentified_Microscillaceae;	1.52404e-06	1.30071e-10	1.52404e-06	1.00802e-06	7.12373e-11	7.48948e-07	0.50667	0.756907
k__Bacteria;p__Verrucomicrobiota;c__Verrucomicrobiae;o__Opitutales;f__Puniceicoccaceae;g__Lentimonas;	1.90505e-06	1.37018e-10	1.56421e-06	0	0	0	0.00268339	0.0195721
k__Bacteria;p__unidentified_Bacteria;c__Gammaproteobacteria;o__unidentified_Gammaproteobacteria;f__unidentified_Gammaproteobacteria;g__unidentified_Gammaproteobacteria;	3.81009e-07	8.12941e-12	3.81009e-07	1.34403e-06	7.76668e-11	7.82016e-07	0.291866	0.575491
k__Bacteria;p__Actinobacteriota;c__Thermoleophilia;o__Solirubrobacterales;f__Solirubrobacteraceae;g__Patulibacter;	1.90505e-06	1.37018e-10	1.56421e-06	1.34403e-06	6.32145e-11	7.05516e-07	0.553511	0.773569
k__Bacteria;p__Actinobacteria;c__unidentified_Actinobacteria;o__Micrococcales;f__Micrococcaceae;g__Garicola;	7.62019e-07	3.25176e-11	7.62019e-07	6.72016e-07	5.7354e-11	6.72016e-07	1	1
k__Bacteria;p__Proteobacteria;c__Alphaproteobacteria;o__Rhodobacterales;f__Rhodobacteraceae;g__Marivita;	0	0	0	1.34403e-06	9.21191e-11	8.51673e-07	0.116576	0.315514
k__Bacteria;p__Proteobacteria;c__Alphaproteobacteria;o__Acetobacterales;f__Acetobacteraceae;g__Roseococcus;	1.90505e-06	8.73542e-11	1.24896e-06	1.00802e-06	7.12373e-11	7.48948e-07	0.328935	0.575491
k__Bacteria;p__unidentified_Bacteria;c__Clostridia;o__Oscillospirales;f__Hungateiclostridiaceae;g__unidentified_Hungateiclostridiaceae;	0	0	0	1.51204e-06	8.07963e-11	7.97616e-07	0.0652551	0.225856
k__Bacteria;p__Entotheonellaeota;c__Entotheonellia;o__Entotheonellales;f__Entotheonellaceae;g__Candidatus_Entotheonella;	2.66706e-06	1.99688e-10	1.88835e-06	1.00802e-06	4.23327e-11	5.77346e-07	0.0774435	0.251573
k__Bacteria;p__Bacteroidota;c__Bacteroidia;o__Sphingobacteriales;f__Sphingobacteriaceae;g__Anseongella;	0	0	0	1.00802e-06	7.12373e-11	7.48948e-07	0.18706	0.425917
k__Bacteria;p__Bacillota;c__Desulfitobacteriia;o__Desulfitobacteriales;f__Desulfitobacteriaceae;g__Desulfitobacterium;	3.81009e-07	8.12941e-12	3.81009e-07	1.00802e-06	7.12373e-11	7.48948e-07	0.68344	0.874451
k__Bacteria;p__Bacillota;c__Clostridia;o__Peptostreptococcales-Tissierellales;f__Peptostreptococcaceae;g__Peptoanaerobacter;	0	0	0	6.72016e-07	5.7354e-11	6.72016e-07	0.320274	0.575491
k__Bacteria;p__unidentified_Bacteria;c__Ktedonobacteria;o__Ktedonobacterales;f__Ktedonobacteraceae;g__unidentified_Ktedonobacteraceae;	2.66706e-06	1.99688e-10	1.88835e-06	0	0	0	0.000251279	0.002681
k__Bacteria;p__Actinobacteria;c__unidentified_Actinobacteria;o__Kineosporiales;f__Kineosporiaceae;g__Angustibacter;	3.81009e-07	8.12941e-12	3.81009e-07	2.52006e-06	1.48961e-10	1.08301e-06	0.0316374	0.130222
k__Bacteria;p__Bacteroidota;c__Bacteroidia;o__Bacteroidales;f__Prevotellaceae;g__Prevotellaceae_Ga6A1_group;	1.90505e-06	1.03909e-10	1.36217e-06	1.17603e-06	7.44805e-11	7.65807e-07	0.531052	0.773569
k__Bacteria;p__Bacillota;c__Clostridia;o__Oscillospirales;f__Ruminococcaceae;g__Harryflintia;	1.90505e-06	1.03909e-10	1.36217e-06	2.01605e-06	1.18748e-10	9.66965e-07	1	1
k__Bacteria;p__Chloroflexi;c__Ktedonobacteria;o__Ktedonobacterales;f__Ktedonobacteraceae;g__1959-1;	1.90505e-06	1.37018e-10	1.56421e-06	2.52006e-06	1.34509e-10	1.02914e-06	0.808688	0.967577
k__Bacteria;p__Bacillota;c__Bacilli;o__Bacillales;f__Salisediminibacteriaceae;g__Salipaludibacillus;	0	0	0	3.52809e-06	1.86173e-10	1.21075e-06	0.000605291	0.00578838
k__Bacteria;p__Bacteroidota;c__Bacteroidia;o__Bacteroidales;f__Marinilabiliaceae;g__Alkaliflexus;	0	0	0	1.84805e-06	1.08563e-10	9.24568e-07	0.0229048	0.104029
k__Bacteria;p__Bacteroidota;c__Bacteroidia;o__Chitinophagales;f__Chitinophagaceae;g__Parafilimonas;	7.62019e-07	3.25176e-11	7.62019e-07	1.34403e-06	9.21191e-11	8.51673e-07	0.7334	0.915359
k__Bacteria;p__Proteobacteria;c__Gammaproteobacteria;o__Nitrosococcales;f__Nitrosococcaceae;g__Cm1-21;	0	0	0	1.00802e-06	6.40111e-11	7.09947e-07	0.18706	0.425917
k__Bacteria;p__Gemmatimonadota;c__Longimicrobia;o__Longimicrobiales;f__Longimicrobiaceae;g__YC-ZSS-LKJ147;	2.66706e-06	1.99688e-10	1.88835e-06	3.36008e-07	1.43385e-11	3.36008e-07	0.00486057	0.0326823
k__Bacteria;p__unidentified_Bacteria;c__Gammaproteobacteria;o__Enterobacterales;f__Pasteurellaceae;g__unidentified_Pasteurellaceae;	1.52404e-06	1.30071e-10	1.52404e-06	0	0	0	0.00876894	0.0503142
k__Bacteria;p__Campylobacterota;c__Campylobacteria;o__Campylobacterales;f__Arcobacteraceae;g__Pseudarcobacter;	0	0	0	1.84805e-06	1.01337e-10	8.93268e-07	0.0229048	0.104029
k__Bacteria;p__Proteobacteria;c__Gammaproteobacteria;o__Enterobacterales;f__Aeromonadaceae;g__Oceanisphaera;	0	0	0	6.72016e-07	5.7354e-11	6.72016e-07	0.320274	0.575491
k__Bacteria;p__Proteobacteria;c__Gammaproteobacteria;o__Pseudomonadales;f__Spongiibacteraceae;g__Litorivivens;	3.81009e-07	8.12941e-12	3.81009e-07	2.01605e-06	1.11522e-10	9.37082e-07	0.127093	0.336913
k__Bacteria;p__Actinobacteria;c__unidentified_Actinobacteria;o__Propionibacteriales;f__Propionibacteriaceae;g__Tessaracoccus;	0	0	0	8.4002e-07	6.0711e-11	6.91404e-07	0.3321	0.575491
k__Bacteria;p__Proteobacteria;c__Alphaproteobacteria;o__Sphingomonadales;f__Sphingomonadaceae;g__Polymorphobacter;	0	0	0	6.72016e-07	5.7354e-11	6.72016e-07	0.320274	0.575491
k__Bacteria;p__Chloroflexi;c__Chloroflexia;o__Chloroflexales;f__Herpetosiphonaceae;g__Herpetosiphon;	7.62019e-07	3.25176e-11	7.62019e-07	1.34403e-06	9.21191e-11	8.51673e-07	0.7334	0.915359
k__Bacteria;p__Proteobacteria;c__Alphaproteobacteria;o__Rhizobiales;f__Beijerinckiaceae;g__Psychroglaciecola;	4.1911e-06	2.55264e-10	2.13501e-06	1.17603e-06	6.72543e-11	7.2771e-07	0.00856437	0.0502573
k__Bacteria;p__Proteobacteria;c__Gammaproteobacteria;o__Methylococcales;f__Methylococcaceae;g__Methylocaldum;	1.52404e-06	1.30071e-10	1.52404e-06	3.36008e-07	1.43385e-11	3.36008e-07	0.0753442	0.250694
k__Bacteria;p__Bacteroidota;c__Bacteroidia;o__Chitinophagales;f__Chitinophagaceae;g__Ferruginibacter;	0	0	0	3.19208e-06	1.6677e-10	1.14593e-06	0.00173065	0.0134595
k__Bacteria;p__Proteobacteria;c__Gammaproteobacteria;o__Nitrococcales;f__Nitrococcaceae;g__Arhodomonas;	1.14303e-06	7.31647e-11	1.14303e-06	1.17603e-06	7.44805e-11	7.65807e-07	1	1
k__Bacteria;p__Bacillota;c__Bacilli;o__Erysipelotrichales;f__Erysipelotrichaceae;g__Erysipelothrix;	0	0	0	2.01605e-06	1.04295e-10	9.06214e-07	0.0232876	0.104029
k__Bacteria;p__unidentified_Bacteria;c__Alphaproteobacteria;o__Rhodospirillales;f__unidentified_Rhodospirillales;g__unidentified_Rhodospirillales;	2.66706e-06	1.3347e-10	1.54383e-06	1.68004e-06	8.38688e-11	8.1264e-07	0.42924	0.683817
k__Bacteria;p__Desulfobacterota;c__Desulfuromonadia;o__Bradymonadales;f__Bradymonadaceae;g__Bradymonas;	1.14303e-06	7.31647e-11	1.14303e-06	3.19208e-06	1.95675e-10	1.24127e-06	0.105171	0.308582
k__Bacteria;p__Bacillota;c__Bacilli;o__Erysipelotrichales;f__Erysipelatoclostridiaceae;g__Erysipelotrichaceae_UCG-002;	0	0	0	6.72016e-07	5.7354e-11	6.72016e-07	0.320274	0.575491
k__Bacteria;p__Myxococcota;c__Polyangia;o__Polyangiales;f__Polyangiaceae;g__Aetherobacter;	0	0	0	8.4002e-07	6.0711e-11	6.91404e-07	0.3321	0.575491
k__Bacteria;p__Bacteroidota;c__Bacteroidia;o__Cytophagales;f__Spirosomaceae;g__Lacihabitans;	3.81009e-07	8.12941e-12	3.81009e-07	6.72016e-07	5.7354e-11	6.72016e-07	1	1
k__Bacteria;p__Proteobacteria;c__Alphaproteobacteria;o__Sphingomonadales;f__Sphingomonadaceae;g__Sandarakinorhabdus;	1.90505e-06	1.37018e-10	1.56421e-06	1.68004e-07	3.58462e-12	1.68004e-07	0.0119946	0.0639877
k__Bacteria;p__Chloroflexi;c__Anaerolineae;o__Ardenticatenales;f__Ardenticatenaceae;g__Ardenticatena;	0	0	0	2.01605e-06	1.04295e-10	9.06214e-07	0.0232876	0.104029
k__Bacteria;p__Bacillota;c__Bacilli;o__Erysipelotrichales;f__Erysipelotrichaceae;g__Bulleidia;	3.81009e-07	8.12941e-12	3.81009e-07	8.4002e-07	6.0711e-11	6.91404e-07	0.674181	0.868631
k__Bacteria;p__unidentified_Bacteria;c__Gammaproteobacteria;o__Nitrococcales;f__Halorhodospiraceae;g__unidentified_Halorhodospiraceae;	0	0	0	2.18405e-06	1.2165e-10	9.78709e-07	0.0133412	0.068894
k__Archaea;p__Halobacterota;c__Halobacteria;o__Halobacterales;f__Haloferacaceae;g__Halopelagius;	0	0	0	2.01605e-06	1.11522e-10	9.37082e-07	0.0232876	0.104029
k__Bacteria;p__Proteobacteria;c__Gammaproteobacteria;o__Xanthomonadales;f__Rhodanobacteraceae;g__Rudaea;	1.90505e-06	1.03909e-10	1.36217e-06	1.00802e-06	6.40111e-11	7.09947e-07	0.328935	0.575491
k__Bacteria;p__Bacteroidota;c__Bacteroidia;o__Cytophagales;f__Cytophagaceae;g__Sporocytophaga;	1.90505e-06	1.37018e-10	1.56421e-06	5.04012e-07	1.78093e-11	3.74474e-07	0.0627716	0.223219
k__Bacteria;p__Cyanobacteria;c__Cyanobacteriia;o__Leptolyngbyales;f__Leptolyngbyaceae;g__Leptolyngbya_PCC-6306;	1.52404e-06	1.30071e-10	1.52404e-06	5.04012e-07	3.22616e-11	5.04012e-07	0.211492	0.465139
k__Bacteria;p__Bacteroidota;c__Bacteroidia;o__Bacteroidales;f__Prolixibacteraceae;g__BSV13;	0	0	0	6.72016e-07	5.7354e-11	6.72016e-07	0.320274	0.575491
k__Archaea;p__Halobacterota;c__Halobacteria;o__Halobacterales;f__Halococcaceae;g__Halalkalicoccus;	0	0	0	1.84805e-06	9.41106e-11	8.6083e-07	0.0229048	0.104029
k__Bacteria;p__Bacillota;c__Bacilli;o__Staphylococcales;f__Staphylococcaceae;g__Aliicoccus;	1.52404e-06	1.30071e-10	1.52404e-06	1.68004e-07	3.58462e-12	1.68004e-07	0.0331111	0.133167
k__Bacteria;p__Bacteroidota;c__Bacteroidia;o__Cytophagales;f__Cyclobacteriaceae;g__Echinicola;	1.14303e-06	4.00558e-11	8.45744e-07	3.02407e-06	2.00341e-10	1.25598e-06	0.15313	0.379129
k__Bacteria;p__Bacteroidota;c__Bacteroidia;o__Cytophagales;f__Spirosomaceae;g__Dyadobacter;	3.04807e-06	1.72639e-10	1.7558e-06	2.68807e-06	1.44466e-10	1.06655e-06	0.825273	0.981961
k__Bacteria;p__Verrucomicrobiota;c__Verrucomicrobiae;o__Pedosphaerales;f__Pedosphaeraceae;g__Ellin517;	1.52404e-06	1.30071e-10	1.52404e-06	1.17603e-06	5.28021e-11	6.44798e-07	0.745601	0.920239
k__Bacteria;p__Bacillota;c__Bacilli;o__Staphylococcales;f__Staphylococcaceae;g__Salinicoccus;	0	0	0	2.01605e-06	1.25974e-10	9.95952e-07	0.0232876	0.104029
k__Bacteria;p__Actinobacteria;c__unidentified_Actinobacteria;o__Actinomycetales;f__Actinomycetaceae;g__F0332;	3.04807e-06	1.89194e-10	1.83806e-06	8.4002e-07	6.0711e-11	6.91404e-07	0.0292719	0.123497
k__Bacteria;p__Bacillota;c__Clostridia;o__Clostridiales;f__Clostridiaceae;g__Clostridium_sensu_stricto_13;	1.52404e-06	1.30071e-10	1.52404e-06	1.34403e-06	7.76668e-11	7.82016e-07	0.764599	0.935638
k__Bacteria;p__Bacillota;c__Bacilli;o__Lactobacillales;f__Carnobacteriaceae;g__Dolosigranulum;	2.28606e-06	1.60223e-10	1.69149e-06	8.4002e-07	6.0711e-11	6.91404e-07	0.103209	0.304904
k__Bacteria;p__Actinobacteria;c__unidentified_Actinobacteria;o__Euzebyales;f__Euzebyaceae;g__Euzebya;	0	0	0	1.17603e-06	6.72543e-11	7.2771e-07	0.10891	0.309017
k__Bacteria;p__Desulfobacterota;c__Desulfobulbia;o__Desulfobulbales;f__Desulfocapsaceae;g__Desulfofustis;	0	0	0	1.00802e-06	7.12373e-11	7.48948e-07	0.18706	0.425917
k__Bacteria;p__unidentified_Bacteria;c__Gammaproteobacteria;o__Burkholderiales;f__Comamonadaceae;g__unidentified_Comamonadaceae;	1.14303e-06	4.00558e-11	8.45744e-07	2.85607e-06	1.90497e-10	1.22474e-06	0.151464	0.378954
k__Bacteria;p__Proteobacteria;c__Gammaproteobacteria;o__Pseudomonadales;f__Saccharospirillaceae;g__Salinispirillum;	0	0	0	8.4002e-07	6.0711e-11	6.91404e-07	0.3321	0.575491
k__Bacteria;p__Verrucomicrobiota;c__Verrucomicrobiae;o__Chthoniobacterales;f__Chthoniobacteraceae;g__LD29;	0	0	0	1.00802e-06	7.12373e-11	7.48948e-07	0.18706	0.425917
k__Bacteria;p__Bacillota;c__Bacilli;o__Lactobacillales;f__Lactobacillaceae;g__Fructobacillus;	1.52404e-06	1.30071e-10	1.52404e-06	5.04012e-07	1.78093e-11	3.74474e-07	0.211492	0.465139
k__Bacteria;p__Proteobacteria;c__Alphaproteobacteria;o__Micropepsales;f__Micropepsaceae;g__Micropepsis;	0	0	0	1.17603e-06	8.89328e-11	8.36814e-07	0.10891	0.309017
k__Bacteria;p__Verrucomicrobiota;c__Verrucomicrobiae;o__Pedosphaerales;f__Pedosphaeraceae;g__SCGC_AAA164-E04;	1.14303e-06	7.31647e-11	1.14303e-06	1.34403e-06	7.76668e-11	7.82016e-07	1	1
k__Bacteria;p__Chloroflexi;c__Chloroflexia;o__Thermomicrobiales;f__Thermomicrobiaceae;g__Sphaerobacter;	1.52404e-06	1.30071e-10	1.52404e-06	0	0	0	0.00876894	0.0503142
k__Bacteria;p__Cyanobacteria;c__Vampirivibrionia;o__Obscuribacterales;f__Obscuribacteraceae;g__Candidatus_Obscuribacter;	1.52404e-06	8.04073e-11	1.19827e-06	1.00802e-06	6.40111e-11	7.09947e-07	0.50667	0.756907
k__Bacteria;p__Deferribacteres;c__unidentified_Deferribacteres;o__Deferribacterales;f__Deferribacteraceae;g__Calditerrivibrio;	1.90505e-06	7.07998e-11	1.1244e-06	6.72016e-07	5.7354e-11	6.72016e-07	0.143682	0.364427
k__Bacteria;p__Bacillota;c__Clostridia;o__Lachnospirales;f__Lachnospiraceae;g__Lachnospiraceae_NK4B4_group;	1.52404e-06	8.04073e-11	1.19827e-06	1.17603e-06	8.89328e-11	8.36814e-07	0.745601	0.920239
k__Bacteria;p__Proteobacteria;c__Gammaproteobacteria;o__Salinisphaerales;f__Solimonadaceae;g__Panacagrimonas;	3.81009e-07	8.12941e-12	3.81009e-07	1.00802e-06	7.12373e-11	7.48948e-07	0.68344	0.874451
k__Bacteria;p__Proteobacteria;c__Alphaproteobacteria;o__Rhodospirillales;f__Rhodospirillaceae;g__Haematospirillum;	1.90505e-06	1.37018e-10	1.56421e-06	0	0	0	0.00268339	0.0195721
k__Archaea;p__Halobacterota;c__Halobacteria;o__Halobacterales;f__Haloferacaceae;g__Halorussus;	7.62019e-07	3.25176e-11	7.62019e-07	2.18405e-06	1.28876e-10	1.00736e-06	0.172736	0.412204
k__Bacteria;p__Bacillota;c__Bacilli;o__Bacillales;f__Planococcaceae;g__Lysinibacillus;	3.42908e-06	1.45295e-10	1.61076e-06	2.85607e-06	1.83271e-10	1.20128e-06	0.672567	0.868631
k__Archaea;p__Halobacterota;c__Halobacteria;o__Halobacterales;f__Haloferacaceae;g__Haloparvum;	1.90505e-06	1.03909e-10	1.36217e-06	8.4002e-07	3.18064e-11	5.00444e-07	0.186683	0.425917
k__Bacteria;p__Proteobacteria;c__Alphaproteobacteria;o__Caulobacterales;f__Hyphomonadaceae;g__Hyphomonas;	3.81009e-07	8.12941e-12	3.81009e-07	8.4002e-07	3.90326e-11	5.54385e-07	0.674181	0.868631
k__Bacteria;p__Bacillota;c__Clostridia;o__Clostridiales;f__Clostridiaceae;g__Clostridium_sensu_stricto_5;	0	0	0	1.51204e-06	7.35701e-11	7.61112e-07	0.0652551	0.225856
k__Bacteria;p__Actinobacteria;c__unidentified_Actinobacteria;o__Streptosporangiales;f__Streptosporangiaceae;g__Thermopolyspora;	1.90505e-06	8.73542e-11	1.24896e-06	1.68004e-07	3.58462e-12	1.68004e-07	0.0119946	0.0639877
k__Bacteria;p__Bacillota;c__Bacilli;o__Lactobacillales;f__Lactobacillaceae;g__Secundilactobacillus;	0	0	0	3.02407e-06	1.35305e-10	1.03218e-06	0.00172939	0.0134595
k__Bacteria;p__Cyanobacteria;c__Cyanobacteriia;o__Cyanobacteriales;f__Chroococcidiopsaceae;g__Crinalium_SAG_22.89;	1.14303e-06	7.31647e-11	1.14303e-06	0	0	0	0.0286557	0.122094
k__Bacteria;p__Proteobacteria;c__Alphaproteobacteria;o__Caulobacterales;f__Hyphomonadaceae;g__Ponticaulis;	0	0	0	5.04012e-07	3.22616e-11	5.04012e-07	0.557856	0.773569
k__Bacteria;p__Proteobacteria;c__Alphaproteobacteria;o__Caulobacterales;f__Hyphomonadaceae;g__Hyphobacterium;	0	0	0	5.04012e-07	3.22616e-11	5.04012e-07	0.557856	0.773569
k__Bacteria;p__Bacillota;c__Clostridia;o__unidentified_Clostridia;f__Gracilibacteraceae;g__Lutispora;	0	0	0	1.34403e-06	5.59884e-11	6.63968e-07	0.116576	0.315514
k__Bacteria;p__Actinobacteria;c__unidentified_Actinobacteria;o__Micrococcales;f__Jonesiaceae;g__Jonesia;	1.14303e-06	7.31647e-11	1.14303e-06	3.36008e-07	1.43385e-11	3.36008e-07	0.171123	0.412163
k__Bacteria;p__Bacillota;c__Clostridia;o__Oscillospirales;f__Oscillospiraceae;g__Oscillospira;	0	0	0	5.04012e-07	3.22616e-11	5.04012e-07	0.557856	0.773569
k__Bacteria;p__Proteobacteria;c__Gammaproteobacteria;o__Acidiferrobacterales;f__Acidiferrobacteraceae;g__Sulfurifustis;	0	0	0	6.72016e-07	3.56755e-11	5.30009e-07	0.320274	0.575491
k__Bacteria;p__Synergistota;c__Synergistia;o__Synergistales;f__Synergistaceae;g__Lactivibrio;	0	0	0	5.04012e-07	3.22616e-11	5.04012e-07	0.557856	0.773569
k__Bacteria;p__Verrucomicrobiota;c__Verrucomicrobiae;o__Pedosphaerales;f__Pedosphaeraceae;g__SH3-11;	0	0	0	5.04012e-07	3.22616e-11	5.04012e-07	0.557856	0.773569
k__Bacteria;p__Bacteroidota;c__Bacteroidia;o__Cytophagales;f__Cyclobacteriaceae;g__Imperialibacter;	0	0	0	1.51204e-06	6.6344e-11	7.22768e-07	0.0652551	0.225856
k__Bacteria;p__Bacillota;c__Clostridia;o__Peptostreptococcales-Tissierellales;f__Peptostreptococcaceae;g__Acetoanaerobium;	1.52404e-06	8.04073e-11	1.19827e-06	5.04012e-07	1.78093e-11	3.74474e-07	0.211492	0.465139
k__Bacteria;p__Desulfobacterota;c__Desulfuromonadia;o__Geobacterales;f__Geobacteraceae;g__Geobacter;	1.14303e-06	7.31647e-11	1.14303e-06	3.36008e-07	1.43385e-11	3.36008e-07	0.171123	0.412163
k__Bacteria;p__Actinobacteria;c__unidentified_Actinobacteria;o__Micrococcales;f__Intrasporangiaceae;g__Aquipuribacter;	0	0	0	2.52006e-06	1.27283e-10	1.00111e-06	0.00846361	0.0501217
k__Bacteria;p__Cyanobacteria;c__Cyanobacteriia;o__Cyanobacteriales;f__Nostocaceae;g__Calothrix_PCC-6303;	1.14303e-06	7.31647e-11	1.14303e-06	0	0	0	0.0286557	0.122094
k__Bacteria;p__Bacillota;c__Clostridia;o__Clostridiales;f__Clostridiaceae;g__Hathewaya;	0	0	0	5.04012e-07	3.22616e-11	5.04012e-07	0.557856	0.773569
k__Bacteria;p__Proteobacteria;c__Alphaproteobacteria;o__Sphingomonadales;f__Sphingomonadaceae;g__SD04E11;	1.14303e-06	7.31647e-11	1.14303e-06	1.68004e-07	3.58462e-12	1.68004e-07	0.0883158	0.272765
k__Bacteria;p__Proteobacteria;c__Gammaproteobacteria;o__Competibacterales;f__Competibacteraceae;g__Plasticicumulans;	0	0	0	5.04012e-07	3.22616e-11	5.04012e-07	0.557856	0.773569
k__Bacteria;p__Cyanobacteria;c__Cyanobacteriia;o__Synechococcales;f__Cyanobiaceae;g__Prochlorococcus_MIT9313;	0	0	0	5.04012e-07	3.22616e-11	5.04012e-07	0.557856	0.773569
k__Bacteria;p__Chloroflexi;c__Anaerolineae;o__Anaerolineales;f__Anaerolineaceae;g__Levilinea;	0	0	0	5.04012e-07	3.22616e-11	5.04012e-07	0.557856	0.773569
k__Bacteria;p__Bacteroidota;c__Bacteroidia;o__Flavobacteriales;f__Flavobacteriaceae;g__Mariniflexile;	0	0	0	1.00802e-06	4.23327e-11	5.77346e-07	0.18706	0.425917
k__Bacteria;p__Proteobacteria;c__Alphaproteobacteria;o__Acetobacterales;f__Acetobacteraceae;g__Rhodovastum;	0	0	0	1.34403e-06	7.04407e-11	7.44749e-07	0.116576	0.315514
k__Bacteria;p__Bacteroidota;c__Bacteroidia;o__Cytophagales;f__Spirosomaceae;g__Fibrisoma;	0	0	0	5.04012e-07	3.22616e-11	5.04012e-07	0.557856	0.773569
k__Bacteria;p__Bacteroidota;c__Bacteroidia;o__Cytophagales;f__Cyclobacteriaceae;g__Catalinimonas;	0	0	0	6.72016e-07	3.56755e-11	5.30009e-07	0.320274	0.575491
k__Bacteria;p__Gracilibacteria;c__unidentified_Gracilibacteria;o__unidentified_Gracilibacteria;f__unidentified_Gracilibacteria;g__unidentified_Gracilibacteria;	2.28606e-06	1.1056e-10	1.40509e-06	6.72016e-07	2.84494e-11	4.73298e-07	0.0778281	0.251573
k__Bacteria;p__Verrucomicrobiota;c__Verrucomicrobiae;o__Pedosphaerales;f__Pedosphaeraceae;g__DEV114;	0	0	0	5.04012e-07	3.22616e-11	5.04012e-07	0.557856	0.773569
k__Bacteria;p__Bacillota;c__Bacilli;o__Bacillales;f__Bacillaceae;g__Terribacillus;	3.81009e-07	8.12941e-12	3.81009e-07	5.04012e-07	3.22616e-11	5.04012e-07	1	1
k__Bacteria;p__Proteobacteria;c__Alphaproteobacteria;o__Acetobacterales;f__Acetobacteraceae;g__Acetobacter;	0	0	0	5.04012e-07	3.22616e-11	5.04012e-07	0.557856	0.773569
k__Bacteria;p__Bacillota;c__Clostridia;o__Oscillospirales;f__Ruminococcaceae;g__Anaerofilum;	1.52404e-06	8.04073e-11	1.19827e-06	5.04012e-07	1.05832e-11	2.88673e-07	0.211492	0.465139
k__Bacteria;p__Bacillota;c__Clostridia;o__Peptostreptococcales-Tissierellales;f__Caminicellaceae;g__Caminicella;	0	0	0	2.01605e-06	8.98432e-11	8.41086e-07	0.0232876	0.104029
k__Archaea;p__Halobacterota;c__Halobacteria;o__Halobacterales;f__Halobacteriaceae;g__Halarchaeum;	7.62019e-07	3.25176e-11	7.62019e-07	1.68004e-06	6.94165e-11	7.39315e-07	0.366282	0.613321
k__Bacteria;p__Actinobacteriota;c__Acidimicrobiia;o__Microtrichales;f__Microtrichaceae;g__IMCC26207;	0	0	0	1.51204e-06	7.35701e-11	7.61112e-07	0.0652551	0.225856
k__Bacteria;p__Chloroflexi;c__Anaerolineae;o__Anaerolineales;f__Anaerolineaceae;g__Leptolinea;	0	0	0	8.4002e-07	4.62587e-11	6.03524e-07	0.3321	0.575491
k__Bacteria;p__Planctomycetota;c__Phycisphaerae;o__Phycisphaerales;f__Phycisphaeraceae;g__AKYG587;	1.14303e-06	7.31647e-11	1.14303e-06	1.68004e-07	3.58462e-12	1.68004e-07	0.0883158	0.272765
k__Archaea;p__unidentified_Archaea;c__Nanosalinia;o__Nanosalinales;f__Nanosalinaceae;g__unidentified_Nanosalinaceae;	0	0	0	5.04012e-07	3.22616e-11	5.04012e-07	0.557856	0.773569
k__Bacteria;p__Proteobacteria;c__Gammaproteobacteria;o__Pseudomonadales;f__Porticoccaceae;g__Porticoccus;	0	0	0	1.84805e-06	7.24321e-11	7.55203e-07	0.0229048	0.104029
k__Bacteria;p__Proteobacteria;c__Gammaproteobacteria;o__Xanthomonadales;f__Rhodanobacteraceae;g__Mizugakiibacter;	0	0	0	8.4002e-07	4.62587e-11	6.03524e-07	0.3321	0.575491
k__Bacteria;p__Actinobacteria;c__unidentified_Actinobacteria;o__Corynebacteriales;f__Corynebacteriaceae;g__Turicella;	0	0	0	6.72016e-07	3.56755e-11	5.30009e-07	0.320274	0.575491
k__Bacteria;p__Myxococcota;c__Myxococcia;o__Myxococcales;f__Vulgatibacteraceae;g__Vulgatibacter;	1.14303e-06	7.31647e-11	1.14303e-06	8.4002e-07	3.18064e-11	5.00444e-07	0.707081	0.897308
k__Bacteria;p__Bacillota;c__Bacilli;o__Erysipelotrichales;f__Erysipelatoclostridiaceae;g__unidentified_Erysipelatoclostridiaceae;	1.14303e-06	7.31647e-11	1.14303e-06	0	0	0	0.0286557	0.122094
k__Bacteria;p__unidentified_Bacteria;c__Alphaproteobacteria;o__Acetobacterales;f__Acetobacteraceae;g__unidentified_Acetobacteraceae;	1.90505e-06	8.73542e-11	1.24896e-06	1.00802e-06	4.23327e-11	5.77346e-07	0.328935	0.575491
k__Archaea;p__Halobacterota;c__Halobacteria;o__Halobacterales;f__Halomicrobiaceae;g__Candidatus_Halobonum;	0	0	0	2.18405e-06	9.2745e-11	8.54562e-07	0.0133412	0.068894
k__Bacteria;p__Actinobacteria;c__unidentified_Actinobacteria;o__Frankiales;f__Sporichthyaceae;g__Candidatus_Planktophila;	1.90505e-06	1.03909e-10	1.36217e-06	8.4002e-07	3.90326e-11	5.54385e-07	0.186683	0.425917
k__Bacteria;p__Actinobacteria;c__unidentified_Actinobacteria;o__Streptosporangiales;f__Thermomonosporaceae;g__Actinoallomurus;	1.52404e-06	6.38528e-11	1.06782e-06	1.34403e-06	6.32145e-11	7.05516e-07	0.764599	0.935638
k__Bacteria;p__Desulfobacterota;c__Desulfuromonadia;o__Geobacterales;f__Geobacteraceae;g__Citrifermentans;	0	0	0	6.72016e-07	3.56755e-11	5.30009e-07	0.320274	0.575491
k__Bacteria;p__Spirochaetota;c__Leptospirae;o__Leptospirales;f__Leptospiraceae;g__Turneriella;	0	0	0	5.04012e-07	3.22616e-11	5.04012e-07	0.557856	0.773569
k__Bacteria;p__Bacillota;c__Bacilli;o__Paenibacillales;f__Paenibacillaceae;g__Cohnella;	2.28606e-06	1.1056e-10	1.40509e-06	1.51204e-06	8.07963e-11	7.97616e-07	0.4132	0.666592
k__Bacteria;p__Planctomycetota;c__Phycisphaerae;o__Phycisphaerales;f__Phycisphaeraceae;g__SM1A02;	7.62019e-07	3.25176e-11	7.62019e-07	1.34403e-06	7.76668e-11	7.82016e-07	0.7334	0.915359
k__Bacteria;p__Proteobacteria;c__Alphaproteobacteria;o__Rhizobiales;f__Beijerinckiaceae;g__1174-901-12;	1.14303e-06	7.31647e-11	1.14303e-06	0	0	0	0.0286557	0.122094
k__Bacteria;p__Bacteroidota;c__Bacteroidia;o__Cytophagales;f__Spirosomaceae;g__Spirosoma;	0	0	0	6.72016e-07	3.56755e-11	5.30009e-07	0.320274	0.575491
k__Bacteria;p__Actinobacteria;c__unidentified_Actinobacteria;o__Micrococcales;f__Micrococcaceae;g__Yaniella;	0	0	0	6.72016e-07	3.56755e-11	5.30009e-07	0.320274	0.575491
k__Bacteria;p__Campylobacterota;c__Campylobacteria;o__Campylobacterales;f__Sulfurimonadaceae;g__Sulfurimonas;	1.14303e-06	7.31647e-11	1.14303e-06	5.04012e-07	3.22616e-11	5.04012e-07	0.378618	0.626713
k__Bacteria;p__Bacillota;c__Clostridia;o__Eubacteriales;f__Garciellaceae;g__Irregularibacter;	1.14303e-06	7.31647e-11	1.14303e-06	1.68004e-07	3.58462e-12	1.68004e-07	0.0883158	0.272765
k__Bacteria;p__unidentified_Bacteria;c__Synergistia;o__Synergistales;f__Synergistaceae;g__unidentified_Synergistaceae;	0	0	0	5.04012e-07	3.22616e-11	5.04012e-07	0.557856	0.773569
k__Bacteria;p__Bacteroidota;c__Bacteroidia;o__Flavobacteriales;f__Crocinitomicaceae;g__Brumimicrobium;	1.52404e-06	8.04073e-11	1.19827e-06	8.4002e-07	2.45803e-11	4.39938e-07	0.469727	0.726249
k__Archaea;p__Halobacterota;c__Halobacteria;o__Halobacterales;f__Halomicrobiaceae;g__Halosimplex;	7.62019e-07	1.59632e-11	5.33908e-07	1.34403e-06	4.87622e-11	6.19641e-07	0.7334	0.915359
k__Bacteria;p__Bacillota;c__Bacilli;o__Bacillales;f__Planococcaceae;g__Rummeliibacillus;	7.62019e-07	3.25176e-11	7.62019e-07	1.51204e-06	5.91178e-11	6.82272e-07	0.521248	0.766775
k__Bacteria;p__Actinobacteria;c__unidentified_Actinobacteria;o__Micrococcales;f__Micrococcaceae;g__Renibacterium;	0	0	0	5.04012e-07	3.22616e-11	5.04012e-07	0.557856	0.773569
k__Bacteria;p__Bacillota;c__Clostridia;o__Peptostreptococcales-Tissierellales;f__Anaerovoracaceae;g__Amnipila;	3.81009e-07	8.12941e-12	3.81009e-07	6.72016e-07	3.56755e-11	5.30009e-07	1	1
k__Archaea;p__Halobacterota;c__Halobacteria;o__Halobacterales;f__Haloferacaceae;g__Natronorubrum;	0	0	0	5.04012e-07	3.22616e-11	5.04012e-07	0.557856	0.773569
k__Bacteria;p__Bacillota;c__Clostridia;o__Oscillospirales;f__Hungateiclostridiaceae;g__Mageeibacillus;	1.14303e-06	7.31647e-11	1.14303e-06	0	0	0	0.0286557	0.122094
k__Bacteria;p__Halanaerobiaeota;c__Halanaerobiia;o__Halanaerobiales;f__Halanaerobiaceae;g__Halanaerobium;	0	0	0	5.04012e-07	3.22616e-11	5.04012e-07	0.557856	0.773569
k__Bacteria;p__Proteobacteria;c__Alphaproteobacteria;o__Rhodospirillales;f__Magnetospirillaceae;g__Magnetospirillum;	3.81009e-07	8.12941e-12	3.81009e-07	8.4002e-07	3.90326e-11	5.54385e-07	0.674181	0.868631
k__Bacteria;p__Proteobacteria;c__Alphaproteobacteria;o__Kiloniellales;f__Kiloniellaceae;g__Tistlia;	0	0	0	3.02407e-06	1.28079e-10	1.00424e-06	0.00172939	0.0134595
k__Bacteria;p__Bacteroidota;c__Bacteroidia;o__Bacteroidales;f__Dysgonomonadaceae;g__Fermentimonas;	1.14303e-06	7.31647e-11	1.14303e-06	0	0	0	0.0286557	0.122094
k__Bacteria;p__Bacillota;c__Clostridia;o__Peptostreptococcales-Tissierellales;f__Anaerovoracaceae;g__[Eubacterium]_saphenum_group;	1.14303e-06	7.31647e-11	1.14303e-06	1.68004e-07	3.58462e-12	1.68004e-07	0.0883158	0.272765
k__Bacteria;p__Bacillota;c__Desulfitobacteriia;o__Desulfitobacteriales;f__Desulfitobacteriaceae;g__Desulfosporosinus;	0	0	0	8.4002e-07	4.62587e-11	6.03524e-07	0.3321	0.575491
k__Bacteria;p__Actinobacteria;c__unidentified_Actinobacteria;o__Micromonosporales;f__Micromonosporaceae;g__Actinocatenispora;	0	0	0	5.04012e-07	3.22616e-11	5.04012e-07	0.557856	0.773569
k__Bacteria;p__Bacillota;c__Clostridia;o__Oscillospirales;f__Ruminococcaceae;g__Paludicola;	7.62019e-07	3.25176e-11	7.62019e-07	5.04012e-07	3.22616e-11	5.04012e-07	0.645091	0.848942
k__Bacteria;p__Bacteroidota;c__Bacteroidia;o__Bacteroidales;f__Rikenellaceae;g__hoa5-07d05_gut_group;	0	0	0	5.04012e-07	3.22616e-11	5.04012e-07	0.557856	0.773569
k__Bacteria;p__Bacillota;c__Clostridia;o__Clostridiales;f__Clostridiaceae;g__Clostridium_sensu_stricto_11;	7.62019e-07	3.25176e-11	7.62019e-07	1.00802e-06	4.23327e-11	5.77346e-07	1	1
k__Bacteria;p__Desulfobacterota;c__Desulfuromonadia;o__Bradymonadales;f__unidentified_Bradymonadales;g__unidentified_Bradymonadales;	0	0	0	6.72016e-07	3.56755e-11	5.30009e-07	0.320274	0.575491
k__Bacteria;p__Desulfobacterota;c__Desulfuromonadia;o__Desulfuromonadales;f__Geoalkalibacteraceae;g__Geoalkalibacter;	7.62019e-07	3.25176e-11	7.62019e-07	6.72016e-07	3.56755e-11	5.30009e-07	1	1
k__Bacteria;p__Proteobacteria;c__Gammaproteobacteria;o__Burkholderiales;f__Chitinimonadaceae;g__Chitinimonas;	0	0	0	8.4002e-07	3.90326e-11	5.54385e-07	0.3321	0.575491
k__Bacteria;p__Actinobacteria;c__unidentified_Actinobacteria;o__Micrococcales;f__Cellulomonadaceae;g__Pseudactinotalea;	1.14303e-06	7.31647e-11	1.14303e-06	6.72016e-07	3.56755e-11	5.30009e-07	0.444135	0.700952
k__Bacteria;p__Bacteroidota;c__Bacteroidia;o__Cytophagales;f__Spirosomaceae;g__Taeseokella;	1.14303e-06	7.31647e-11	1.14303e-06	0	0	0	0.0286557	0.122094
k__Bacteria;p__Actinobacteria;c__unidentified_Actinobacteria;o__Bifidobacteriales;f__Bifidobacteriaceae;g__Pseudoscardovia;	0	0	0	5.04012e-07	3.22616e-11	5.04012e-07	0.557856	0.773569
k__Archaea;p__Halobacterota;c__Halobacteria;o__Halobacterales;f__Halococcaceae;g__Halococcus;	7.62019e-07	3.25176e-11	7.62019e-07	8.4002e-07	3.90326e-11	5.54385e-07	1	1
k__Bacteria;p__Actinobacteriota;c__Acidimicrobiia;o__Microtrichales;f__Microtrichaceae;g__Sva0996_marine_group;	1.14303e-06	7.31647e-11	1.14303e-06	3.36008e-07	1.43385e-11	3.36008e-07	0.171123	0.412163
k__Bacteria;p__Bacteroidota;c__Bacteroidia;o__Flavobacteriales;f__Flavobacteriaceae;g__Galbibacter;	1.14303e-06	7.31647e-11	1.14303e-06	0	0	0	0.0286557	0.122094
k__Bacteria;p__Bacillota;c__Clostridia;o__Lachnospirales;f__Lachnospiraceae;g__Anaerostignum;	2.66706e-06	1.16916e-10	1.44492e-06	6.72016e-07	3.56755e-11	5.30009e-07	0.0421393	0.158606
k__Bacteria;p__Bacillota;c__Bacilli;o__Lactobacillales;f__Lactobacillaceae;g__Fructilactobacillus;	1.52404e-06	8.04073e-11	1.19827e-06	3.36008e-07	7.11235e-12	2.36649e-07	0.0753442	0.250694
k__Bacteria;p__Proteobacteria;c__Gammaproteobacteria;o__Pseudomonadales;f__Halomonadaceae;g__Marinospirillum;	1.14303e-06	7.31647e-11	1.14303e-06	1.68004e-07	3.58462e-12	1.68004e-07	0.0883158	0.272765
k__Bacteria;p__Acidobacteriota;c__Blastocatellia;o__Blastocatellales;f__Blastocatellaceae;g__JGI_0001001-H03;	3.81009e-07	8.12941e-12	3.81009e-07	1.17603e-06	5.28021e-11	6.44798e-07	0.448758	0.70343
k__Bacteria;p__Cyanobacteria;c__Cyanobacteriia;o__Cyanobacteriales;f__Nostocaceae;g__Nodularia_PCC-9350;	0	0	0	5.04012e-07	3.22616e-11	5.04012e-07	0.557856	0.773569
k__Bacteria;p__Spirochaetota;c__Spirochaetia;o__Spirochaetales;f__Spirochaetaceae;g__Salinispira;	1.52404e-06	8.04073e-11	1.19827e-06	0	0	0	0.00876894	0.0503142
k__Bacteria;p__Actinobacteriota;c__MB-A2-108;o__unidentified_MB-A2-108;f__unidentified_MB-A2-108;g__unidentified_MB-A2-108;	1.90505e-06	1.03909e-10	1.36217e-06	3.36008e-07	1.43385e-11	3.36008e-07	0.0313803	0.130222
k__Bacteria;p__Actinobacteria;c__unidentified_Actinobacteria;o__Bifidobacteriales;f__Bifidobacteriaceae;g__Aeriscardovia;	0	0	0	8.4002e-07	4.62587e-11	6.03524e-07	0.3321	0.575491
k__Bacteria;p__Bacteroidota;c__Bacteroidia;o__Sphingobacteriales;f__NS11-12_marine_group;g__unidentified_NS11-12_marine_group;	0	0	0	5.04012e-07	3.22616e-11	5.04012e-07	0.557856	0.773569
k__Bacteria;p__Actinobacteria;c__unidentified_Actinobacteria;o__Micrococcales;f__Cellulomonadaceae;g__Cellulomonas;	7.62019e-07	3.25176e-11	7.62019e-07	1.17603e-06	5.28021e-11	6.44798e-07	0.731091	0.915359
k__Bacteria;p__Proteobacteria;c__Gammaproteobacteria;o__Burkholderiales;f__Neisseriaceae;g__Alysiella;	1.14303e-06	7.31647e-11	1.14303e-06	3.36008e-07	7.11235e-12	2.36649e-07	0.171123	0.412163
k__Bacteria;p__Proteobacteria;c__Alphaproteobacteria;o__Parvibaculales;f__Parvibaculaceae;g__Tepidicaulis;	0	0	0	6.72016e-07	3.56755e-11	5.30009e-07	0.320274	0.575491
k__Bacteria;p__Proteobacteria;c__Alphaproteobacteria;o__Rhizobiales;f__Devosiaceae;g__Cucumibacter;	0	0	0	6.72016e-07	3.56755e-11	5.30009e-07	0.320274	0.575491
k__Bacteria;p__Chloroflexi;c__TK10;o__unidentified_TK10;f__unidentified_TK10;g__unidentified_TK10;	7.62019e-07	3.25176e-11	7.62019e-07	1.17603e-06	4.55759e-11	5.99054e-07	0.731091	0.915359
k__Bacteria;p__Bacteroidota;c__Bacteroidia;o__Cytophagales;f__Hymenobacteraceae;g__Nibribacter;	7.62019e-07	3.25176e-11	7.62019e-07	6.72016e-07	2.12232e-11	4.08794e-07	1	1
k__Bacteria;p__Desulfobacterota;c__Desulfobacteria;o__Desulfobacterales;f__Desulfosarcinaceae;g__Desulfatitalea;	0	0	0	6.72016e-07	2.84494e-11	4.73298e-07	0.320274	0.575491
k__Bacteria;p__Armatimonadota;c__Chthonomonadetes;o__Chthonomonadales;f__Chthonomonadaceae;g__Chthonomonas;	1.14303e-06	4.00558e-11	8.45744e-07	5.04012e-07	1.05832e-11	2.88673e-07	0.378618	0.626713
k__Bacteria;p__Bacillota;c__Clostridia;o__Caldicoprobacterales;f__Caldicoprobacteraceae;g__Caldicoprobacter;	1.14303e-06	4.00558e-11	8.45744e-07	0	0	0	0.0286557	0.122094
k__Bacteria;p__Proteobacteria;c__Alphaproteobacteria;o__Sphingomonadales;f__Sphingomonadaceae;g__Sphingoaurantiacus;	1.52404e-06	6.38528e-11	1.06782e-06	3.36008e-07	1.43385e-11	3.36008e-07	0.0753442	0.250694
k__Bacteria;p__Chloroflexi;c__Anaerolineae;o__Anaerolineales;f__Anaerolineaceae;g__Anaerolineaceae_UCG-001;	0	0	0	6.72016e-07	2.12232e-11	4.08794e-07	0.320274	0.575491
k__Bacteria;p__Proteobacteria;c__Gammaproteobacteria;o__Burkholderiales;f__Comamonadaceae;g__Thiomonas;	1.14303e-06	4.00558e-11	8.45744e-07	3.36008e-07	1.43385e-11	3.36008e-07	0.171123	0.412163
k__Bacteria;p__Actinobacteria;c__unidentified_Actinobacteria;o__Propionibacteriales;f__Propionibacteriaceae;g__Phytoactinopolyspora;	0	0	0	1.00802e-06	3.51065e-11	5.25766e-07	0.18706	0.425917
k__Bacteria;p__Proteobacteria;c__Gammaproteobacteria;o__Burkholderiales;f__Chitinibacteraceae;g__Deefgea;	0	0	0	3.36008e-07	1.43385e-11	3.36008e-07	1	1
k__Bacteria;p__Actinobacteria;c__unidentified_Actinobacteria;o__Propionibacteriales;f__Propionibacteriaceae;g__Aestuariimicrobium;	0	0	0	5.04012e-07	1.78093e-11	3.74474e-07	0.557856	0.773569
k__Bacteria;p__Bacillota;c__Clostridia;o__Peptostreptococcales-Tissierellales;f__Peptostreptococcaceae;g__Proteocatella;	3.81009e-07	8.12941e-12	3.81009e-07	3.36008e-07	1.43385e-11	3.36008e-07	1	1
k__Bacteria;p__Proteobacteria;c__Alphaproteobacteria;o__Rhodobacterales;f__Rhodobacteraceae;g__Yoonia-Loktanella;	0	0	0	5.04012e-07	1.78093e-11	3.74474e-07	0.557856	0.773569
k__Bacteria;p__unidentified_Bacteria;c__Bacteroidia;o__Cytophagales;f__unidentified_Cytophagales;g__unidentified_Cytophagales;	0	0	0	3.36008e-07	1.43385e-11	3.36008e-07	1	1
k__Bacteria;p__Proteobacteria;c__Gammaproteobacteria;o__Nitrosococcales;f__Nitrosococcaceae;g__Nitrosococcus;	0	0	0	6.72016e-07	2.84494e-11	4.73298e-07	0.320274	0.575491
k__Bacteria;p__Bacteroidota;c__Bacteroidia;o__Cytophagales;f__Cytophagaceae;g__Siphonobacter;	0	0	0	3.36008e-07	1.43385e-11	3.36008e-07	1	1
k__Bacteria;p__Bacillota;c__Negativicutes;o__Veillonellales-Selenomonadales;f__Sporomusaceae;g__Pelosinus;	7.62019e-07	3.25176e-11	7.62019e-07	3.36008e-07	7.11235e-12	2.36649e-07	0.590876	0.798649
k__Bacteria;p__Proteobacteria;c__Alphaproteobacteria;o__Rhodobacterales;f__Rhodobacteraceae;g__HIMB11;	0	0	0	6.72016e-07	2.12232e-11	4.08794e-07	0.320274	0.575491
k__Bacteria;p__Acidobacteriota;c__Holophagae;o__Holophagales;f__Holophagaceae;g__Geothrix;	0	0	0	1.00802e-06	4.23327e-11	5.77346e-07	0.18706	0.425917
k__Bacteria;p__Cyanobacteria;c__Cyanobacteriia;o__Phormidesmiales;f__Nodosilineaceae;g__Nodosilinea_PCC-7104;	0	0	0	8.4002e-07	2.45803e-11	4.39938e-07	0.3321	0.575491
k__Bacteria;p__Actinobacteria;c__unidentified_Actinobacteria;o__Corynebacteriales;f__Nocardiaceae;g__Smaragdicoccus;	7.62019e-07	3.25176e-11	7.62019e-07	0	0	0	0.0936427	0.281146
k__Bacteria;p__Proteobacteria;c__Gammaproteobacteria;o__Steroidobacterales;f__Woeseiaceae;g__JTB255_marine_benthic_group;	1.52404e-06	6.38528e-11	1.06782e-06	0	0	0	0.00876894	0.0503142
k__Bacteria;p__Cyanobacteria;c__Cyanobacteriia;o__Cyanobacteriales;f__unidentified_Cyanobacteriales;g__Phormidium_SAG_81.79;	0	0	0	3.36008e-07	1.43385e-11	3.36008e-07	1	1
k__Bacteria;p__Proteobacteria;c__Gammaproteobacteria;o__Burkholderiales;f__Comamonadaceae;g__Leptothrix;	0	0	0	3.36008e-07	1.43385e-11	3.36008e-07	1	1
k__Bacteria;p__Actinobacteria;c__unidentified_Actinobacteria;o__Streptosporangiales;f__Nocardiopsaceae;g__Nocardiopsis;	3.81009e-07	8.12941e-12	3.81009e-07	8.4002e-07	2.45803e-11	4.39938e-07	0.674181	0.868631
k__Bacteria;p__Planctomycetes;c__unidentified_Planctomycetes;o__Isosphaerales;f__Isosphaeraceae;g__Aquisphaera;	0	0	0	3.36008e-07	1.43385e-11	3.36008e-07	1	1
k__Archaea;p__Halobacterota;c__Methanosarcinia;o__Methanosarciniales;f__Methanosaetaceae;g__Methanosaeta;	1.14303e-06	4.00558e-11	8.45744e-07	0	0	0	0.0286557	0.122094
k__Bacteria;p__Planctomycetes;c__unidentified_Planctomycetes;o__Pirellulales;f__Pirellulaceae;g__Pir4_lineage;	0	0	0	3.36008e-07	1.43385e-11	3.36008e-07	1	1
k__Bacteria;p__Chloroflexi;c__Ktedonobacteria;o__Ktedonobacterales;f__Ktedonobacteraceae;g__G12-WMSP1;	1.52404e-06	4.72984e-11	9.19029e-07	1.68004e-07	3.58462e-12	1.68004e-07	0.0331111	0.133167
k__Bacteria;p__Gemmatimonadetes;c__unidentified_Gemmatimonadetes;o__Gemmatimonadales;f__Gemmatimonadaceae;g__Gemmatirosa;	7.62019e-07	3.25176e-11	7.62019e-07	0	0	0	0.0936427	0.281146
k__Bacteria;p__Actinobacteriota;c__Thermoleophilia;o__Solirubrobacterales;f__67-14;g__unidentified_67-14;	0	0	0	3.36008e-07	1.43385e-11	3.36008e-07	1	1
k__Bacteria;p__Bacillota;c__Clostridia;o__Oscillospirales;f__Ruminococcaceae;g__DTU089;	1.52404e-06	4.72984e-11	9.19029e-07	1.17603e-06	3.83498e-11	5.49515e-07	0.745601	0.920239
k__Archaea;p__Halobacterota;c__Halobacteria;o__Halobacterales;f__Halococcaceae;g__Halostella;	0	0	0	3.36008e-07	1.43385e-11	3.36008e-07	1	1
k__Bacteria;p__Planctomycetes;c__unidentified_Planctomycetes;o__Gemmatales;f__Gemmataceae;g__Gemmata;	1.14303e-06	4.00558e-11	8.45744e-07	1.17603e-06	3.83498e-11	5.49515e-07	1	1
k__Bacteria;p__Proteobacteria;c__Gammaproteobacteria;o__Burkholderiales;f__Alcaligenaceae;g__Alcaligenes;	0	0	0	3.36008e-07	1.43385e-11	3.36008e-07	1	1
k__Bacteria;p__Bacillota;c__Bacilli;o__Lactobacillales;f__Lactobacillaceae;g__Bombilactobacillus;	7.62019e-07	3.25176e-11	7.62019e-07	0	0	0	0.0936427	0.281146
k__Bacteria;p__Desulfobacterota;c__Syntrophobacteria;o__Syntrophobacterales;f__Syntrophobacteraceae;g__Desulforhabdus;	0	0	0	5.04012e-07	1.78093e-11	3.74474e-07	0.557856	0.773569
k__Bacteria;p__Actinobacteriota;c__Coriobacteriia;o__Coriobacteriales;f__unidentified_Coriobacteriales;g__Raoultibacter;	0	0	0	1.34403e-06	4.87622e-11	6.19641e-07	0.116576	0.315514
k__Archaea;p__Halobacterota;c__Halobacteria;o__Halobacterales;f__Halomicrobiaceae;g__Halorientalis;	7.62019e-07	1.59632e-11	5.33908e-07	1.17603e-06	3.83498e-11	5.49515e-07	0.731091	0.915359
k__Bacteria;p__Chloroflexi;c__Chloroflexia;o__Thermomicrobiales;f__JG30-KF-CM45;g__unidentified_JG30-KF-CM45;	0	0	0	1.00802e-06	2.78804e-11	4.68541e-07	0.18706	0.425917
k__Bacteria;p__Actinobacteria;c__unidentified_Actinobacteria;o__Streptosporangiales;f__Thermomonosporaceae;g__Actinocorallia;	7.62019e-07	3.25176e-11	7.62019e-07	0	0	0	0.0936427	0.281146
k__Bacteria;p__Bacillota;c__Bacilli;o__Lactobacillales;f__Lactobacillaceae;g__Loigolactobacillus;	7.62019e-07	3.25176e-11	7.62019e-07	1.68004e-07	3.58462e-12	1.68004e-07	0.223617	0.476725
k__Archaea;p__Halobacterota;c__Halobacteria;o__Halobacterales;f__Haloferacaceae;g__Halorubellus;	1.14303e-06	4.00558e-11	8.45744e-07	3.36008e-07	1.43385e-11	3.36008e-07	0.171123	0.412163
k__Bacteria;p__Bacteroidota;c__Bacteroidia;o__Bacteroidales;f__F082;g__unidentified_F082;	0	0	0	3.36008e-07	1.43385e-11	3.36008e-07	1	1
k__Bacteria;p__Myxococcota;c__Polyangia;o__Polyangiales;f__Polyangiaceae;g__Polyangium;	3.81009e-07	8.12941e-12	3.81009e-07	8.4002e-07	2.45803e-11	4.39938e-07	0.674181	0.868631
k__Bacteria;p__Proteobacteria;c__Gammaproteobacteria;o__Burkholderiales;f__Alcaligenaceae;g__Oligella;	0	0	0	3.36008e-07	1.43385e-11	3.36008e-07	1	1
k__Bacteria;p__Fibrobacterota;c__Fibrobacteria;o__Fibrobacterales;f__Fibrobacteraceae;g__possible_genus_04;	7.62019e-07	3.25176e-11	7.62019e-07	1.68004e-07	3.58462e-12	1.68004e-07	0.223617	0.476725
k__Bacteria;p__Bacillota;c__Bacilli;o__Lactobacillales;f__Aerococcaceae;g__Bavariicoccus;	0	0	0	5.04012e-07	1.78093e-11	3.74474e-07	0.557856	0.773569
k__Bacteria;p__Proteobacteria;c__Gammaproteobacteria;o__Burkholderiales;f__Rhodocyclaceae;g__Azospira;	7.62019e-07	3.25176e-11	7.62019e-07	0	0	0	0.0936427	0.281146
k__Bacteria;p__Bacteroidota;c__Ignavibacteria;o__Ignavibacteriales;f__Ignavibacteriaceae;g__Ignavibacterium;	0	0	0	5.04012e-07	1.78093e-11	3.74474e-07	0.557856	0.773569
k__Bacteria;p__Calditrichota;c__Calditrichia;o__Calditrichales;f__Calditrichaceae;g__JdFR-76;	0	0	0	3.36008e-07	1.43385e-11	3.36008e-07	1	1
k__Bacteria;p__Bacteroidota;c__Bacteroidia;o__Sphingobacteriales;f__Sphingobacteriaceae;g__Parapedobacter;	7.62019e-07	3.25176e-11	7.62019e-07	0	0	0	0.0936427	0.281146
k__Bacteria;p__Proteobacteria;c__Gammaproteobacteria;o__Burkholderiales;f__Aquaspirillaceae;g__Aquaspirillum;	7.62019e-07	3.25176e-11	7.62019e-07	1.68004e-07	3.58462e-12	1.68004e-07	0.223617	0.476725
k__Bacteria;p__Proteobacteria;c__Gammaproteobacteria;o__Burkholderiales;f__Comamonadaceae;g__Ottowia;	0	0	0	1.00802e-06	3.51065e-11	5.25766e-07	0.18706	0.425917
k__Bacteria;p__Bacillota;c__Thermoanaerobacteria;o__Thermoanaerobacterales;f__Family_III;g__Thermoanaerobacterium;	0	0	0	5.04012e-07	1.78093e-11	3.74474e-07	0.557856	0.773569
k__Bacteria;p__Bacteroidota;c__Bacteroidia;o__Flavobacteriales;f__NS9_marine_group;g__unidentified_NS9_marine_group;	0	0	0	3.36008e-07	1.43385e-11	3.36008e-07	1	1
k__Bacteria;p__Cyanobacteria;c__Cyanobacteriia;o__Leptolyngbyales;f__Leptolyngbyaceae;g__Chamaesiphon_PCC-7430;	0	0	0	3.36008e-07	1.43385e-11	3.36008e-07	1	1
k__Bacteria;p__Bacillota;c__Dethiobacteria;o__Dethiobacterales;f__Dethiobacteraceae;g__Dethiobacter;	0	0	0	3.36008e-07	1.43385e-11	3.36008e-07	1	1
k__Bacteria;p__Verrucomicrobiota;c__Verrucomicrobiae;o__Verrucomicrobiales;f__Verrucomicrobiaceae;g__Prosthecobacter;	0	0	0	3.36008e-07	1.43385e-11	3.36008e-07	1	1
k__Bacteria;p__Proteobacteria;c__Gammaproteobacteria;o__Arenicellales;f__Arenicellaceae;g__HTCC5015;	0	0	0	6.72016e-07	2.12232e-11	4.08794e-07	0.320274	0.575491
k__Bacteria;p__Desulfobacterota;c__Syntrophia;o__Syntrophales;f__Smithellaceae;g__Smithella;	0	0	0	5.04012e-07	1.78093e-11	3.74474e-07	0.557856	0.773569
k__Bacteria;p__Bacteroidota;c__Bacteroidia;o__Bacteroidales;f__Williamwhitmaniaceae;g__Williamwhitmania;	0	0	0	3.36008e-07	1.43385e-11	3.36008e-07	1	1
k__Bacteria;p__Bdellovibrionota;c__Oligoflexia;o__Silvanigrellales;f__Silvanigrellaceae;g__Silvanigrella;	7.62019e-07	3.25176e-11	7.62019e-07	3.36008e-07	1.43385e-11	3.36008e-07	0.590876	0.798649
k__Archaea;p__Halobacterota;c__Halobacteria;o__Halobacterales;f__Halomicrobiaceae;g__Halomarina;	0	0	0	6.72016e-07	2.84494e-11	4.73298e-07	0.320274	0.575491
k__Bacteria;p__Bacillota;c__Clostridia;o__Oscillospirales;f__Ethanoligenenaceae;g__Acetanaerobacterium;	7.62019e-07	3.25176e-11	7.62019e-07	1.68004e-07	3.58462e-12	1.68004e-07	0.223617	0.476725
k__Bacteria;p__Actinobacteriota;c__Coriobacteriia;o__Coriobacteriales;f__Coriobacteriaceae;g__Enorma;	1.14303e-06	2.35014e-11	6.47818e-07	6.72016e-07	2.12232e-11	4.08794e-07	0.444135	0.700952
k__Bacteria;p__Bacillota;c__Clostridia;o__Lachnospirales;f__Lachnospiraceae;g__Butyrivibrio;	0	0	0	8.4002e-07	3.18064e-11	5.00444e-07	0.3321	0.575491
k__Bacteria;p__Bacillota;c__Clostridia;o__Clostridiales;f__Clostridiaceae;g__Clostridium_sensu_stricto_10;	0	0	0	6.72016e-07	2.84494e-11	4.73298e-07	0.320274	0.575491
k__Bacteria;p__Bacillota;c__Clostridia;o__Lachnospirales;f__Lachnospiraceae;g__Acetatifactor;	1.14303e-06	4.00558e-11	8.45744e-07	3.36008e-07	1.43385e-11	3.36008e-07	0.171123	0.412163
k__Bacteria;p__Bacillota;c__Bacilli;o__Bacillales;f__Bacillaceae;g__Caldibacillus;	0	0	0	6.72016e-07	2.84494e-11	4.73298e-07	0.320274	0.575491
k__Bacteria;p__Proteobacteria;c__Gammaproteobacteria;o__Burkholderiales;f__Comamonadaceae;g__Inhella;	1.52404e-06	4.72984e-11	9.19029e-07	8.4002e-07	3.18064e-11	5.00444e-07	0.469727	0.726249
k__Bacteria;p__Proteobacteria;c__Gammaproteobacteria;o__Pseudomonadales;f__Saccharospirillaceae;g__Oceanobacter;	7.62019e-07	3.25176e-11	7.62019e-07	1.68004e-07	3.58462e-12	1.68004e-07	0.223617	0.476725
k__Bacteria;p__Planctomycetes;c__unidentified_Planctomycetes;o__Planctomycetales;f__Schlesneriaceae;g__Schlesneria;	3.81009e-07	8.12941e-12	3.81009e-07	5.04012e-07	1.78093e-11	3.74474e-07	1	1
k__Bacteria;p__Proteobacteria;c__Gammaproteobacteria;o__Xanthomonadales;f__Rhodanobacteraceae;g__Tahibacter;	3.81009e-07	8.12941e-12	3.81009e-07	3.36008e-07	1.43385e-11	3.36008e-07	1	1
k__Bacteria;p__Actinobacteria;c__unidentified_Actinobacteria;o__Frankiales;f__Geodermatophilaceae;g__Antricoccus;	7.62019e-07	3.25176e-11	7.62019e-07	0	0	0	0.0936427	0.281146
k__Bacteria;p__Actinobacteria;c__unidentified_Actinobacteria;o__Propionibacteriales;f__Propionibacteriaceae;g__Pseudopropionibacterium;	0	0	0	8.4002e-07	2.45803e-11	4.39938e-07	0.3321	0.575491
k__Bacteria;p__Bacillota;c__Bacilli;o__Izemoplasmatales;f__Izemoplasmataceae;g__Izimaplasma;	7.62019e-07	3.25176e-11	7.62019e-07	1.68004e-07	3.58462e-12	1.68004e-07	0.223617	0.476725
k__Bacteria;p__Proteobacteria;c__Alphaproteobacteria;o__Rhizobiales;f__Rhizobiaceae;g__Jiella;	0	0	0	5.04012e-07	1.78093e-11	3.74474e-07	0.557856	0.773569
k__Bacteria;p__Bacillota;c__Bacilli;o__Bacillales;f__Bacillaceae;g__Geobacillus;	1.14303e-06	4.00558e-11	8.45744e-07	3.36008e-07	1.43385e-11	3.36008e-07	0.171123	0.412163
k__Bacteria;p__Planctomycetes;c__unidentified_Planctomycetes;o__Pirellulales;f__Pirellulaceae;g__Blastopirellula;	7.62019e-07	3.25176e-11	7.62019e-07	1.68004e-07	3.58462e-12	1.68004e-07	0.223617	0.476725
k__Bacteria;p__Bacteroidota;c__Bacteroidia;o__Cytophagales;f__Cyclobacteriaceae;g__Fulvivirga;	0	0	0	3.36008e-07	1.43385e-11	3.36008e-07	1	1
k__Archaea;p__Halobacterota;c__Methanosarcinia;o__Methanosarciniales;f__Methanosarcinaceae;g__Methanomethylovorans;	0	0	0	3.36008e-07	1.43385e-11	3.36008e-07	1	1
k__Bacteria;p__Bacteroidota;c__Bacteroidia;o__Flavobacteriales;f__Flavobacteriaceae;g__Arenibacter;	0	0	0	5.04012e-07	1.78093e-11	3.74474e-07	0.557856	0.773569
k__Bacteria;p__Proteobacteria;c__Gammaproteobacteria;o__Enterobacterales;f__Hafniaceae;g__Edwardsiella;	0	0	0	3.36008e-07	1.43385e-11	3.36008e-07	1	1
k__Bacteria;p__Proteobacteria;c__Gammaproteobacteria;o__Enterobacterales;f__Alteromonadaceae;g__Lacimicrobium;	0	0	0	8.4002e-07	3.18064e-11	5.00444e-07	0.3321	0.575491
k__Bacteria;p__Bacteroidota;c__Bacteroidia;o__Flavobacteriales;f__Crocinitomicaceae;g__Fluviicola;	0	0	0	8.4002e-07	3.18064e-11	5.00444e-07	0.3321	0.575491
k__Archaea;p__Halobacterota;c__Halobacteria;o__Halobacterales;f__Haloferacaceae;g__Halovivax;	0	0	0	5.04012e-07	1.78093e-11	3.74474e-07	0.557856	0.773569
k__Bacteria;p__Bacillota;c__Bacilli;o__Alicyclobacillales;f__Alicyclobacillaceae;g__Alicyclobacillus;	0	0	0	5.04012e-07	1.78093e-11	3.74474e-07	0.557856	0.773569
k__Bacteria;p__Actinobacteriota;c__Coriobacteriia;o__Coriobacteriales;f__Eggerthellaceae;g__Enteroscipio;	0	0	0	1.00802e-06	3.51065e-11	5.25766e-07	0.18706	0.425917
k__Bacteria;p__Proteobacteria;c__Gammaproteobacteria;o__Pseudomonadales;f__Moraxellaceae;g__Cavicella;	1.14303e-06	4.00558e-11	8.45744e-07	1.00802e-06	4.23327e-11	5.77346e-07	1	1
k__Bacteria;p__Bacillota;c__Clostridia;o__Peptostreptococcales-Tissierellales;f__unidentified_Peptostreptococcales-Tissierellales;g__Sporosalibacterium;	0	0	0	5.04012e-07	1.78093e-11	3.74474e-07	0.557856	0.773569
k__Bacteria;p__Actinobacteriota;c__Coriobacteriia;o__Coriobacteriales;f__Atopobiaceae;g__Coriobacteriaceae_UCG-003;	0	0	0	5.04012e-07	1.78093e-11	3.74474e-07	0.557856	0.773569
k__Bacteria;p__Proteobacteria;c__Alphaproteobacteria;o__Rhodobacterales;f__Rhodobacteraceae;g__Gemmobacter;	7.62019e-07	3.25176e-11	7.62019e-07	8.4002e-07	3.18064e-11	5.00444e-07	1	1
k__Bacteria;p__Bacteroidota;c__Bacteroidia;o__Flavobacteriales;f__Flavobacteriaceae;g__Zeaxanthinibacter;	0	0	0	3.36008e-07	1.43385e-11	3.36008e-07	1	1
k__Bacteria;p__Actinobacteria;c__unidentified_Actinobacteria;o__Streptosporangiales;f__Streptosporangiaceae;g__Microbispora;	0	0	0	3.36008e-07	1.43385e-11	3.36008e-07	1	1
k__Bacteria;p__Cyanobacteria;c__Cyanobacteriia;o__Cyanobacteriales;f__Chroococcidiopsaceae;g__Chroococcidiopsis_SAG_2023;	3.81009e-07	8.12941e-12	3.81009e-07	5.04012e-07	1.78093e-11	3.74474e-07	1	1
k__Bacteria;p__Proteobacteria;c__Gammaproteobacteria;o__Pseudomonadales;f__Nitrincolaceae;g__Marinobacterium;	0	0	0	5.04012e-07	1.78093e-11	3.74474e-07	0.557856	0.773569
k__Bacteria;p__Proteobacteria;c__Gammaproteobacteria;o__Pseudomonadales;f__Nitrincolaceae;g__Motiliproteus;	0	0	0	3.36008e-07	1.43385e-11	3.36008e-07	1	1
k__Bacteria;p__Verrucomicrobiota;c__Verrucomicrobiae;o__Verrucomicrobiales;f__Verrucomicrobiaceae;g__Verrucomicrobium;	7.62019e-07	3.25176e-11	7.62019e-07	0	0	0	0.0936427	0.281146
k__Bacteria;p__Acidobacteriota;c__Vicinamibacteria;o__Vicinamibacterales;f__Vicinamibacteraceae;g__Luteitalea;	0	0	0	6.72016e-07	2.84494e-11	4.73298e-07	0.320274	0.575491
k__Bacteria;p__Bacteroidota;c__Bacteroidia;o__Chitinophagales;f__Chitinophagaceae;g__Heliimonas;	0	0	0	6.72016e-07	2.12232e-11	4.08794e-07	0.320274	0.575491
k__Bacteria;p__Proteobacteria;c__Gammaproteobacteria;o__Salinisphaerales;f__Algiphilaceae;g__Algiphilus;	3.81009e-07	8.12941e-12	3.81009e-07	8.4002e-07	2.45803e-11	4.39938e-07	0.674181	0.868631
k__Bacteria;p__Bacillota;c__Bacilli;o__Erysipelotrichales;f__Erysipelotrichaceae;g__Merdibacter;	3.81009e-07	8.12941e-12	3.81009e-07	3.36008e-07	1.43385e-11	3.36008e-07	1	1
k__Bacteria;p__Proteobacteria;c__Gammaproteobacteria;o__Burkholderiales;f__Chromobacteriaceae;g__Chromobacterium;	0	0	0	6.72016e-07	2.12232e-11	4.08794e-07	0.320274	0.575491
k__Bacteria;p__Proteobacteria;c__Alphaproteobacteria;o__Rhodobacterales;f__Rhodobacteraceae;g__Roseovarius;	1.14303e-06	4.00558e-11	8.45744e-07	3.36008e-07	7.11235e-12	2.36649e-07	0.171123	0.412163
k__Bacteria;p__Bacteroidota;c__Bacteroidia;o__Chitinophagales;f__Saprospiraceae;g__Haliscomenobacter;	7.62019e-07	3.25176e-11	7.62019e-07	3.36008e-07	1.43385e-11	3.36008e-07	0.590876	0.798649
k__Bacteria;p__Bacillota;c__Clostridia;o__Peptostreptococcales-Tissierellales;f__Peptostreptococcaceae;g__[Eubacterium]_yurii_group;	1.52404e-06	6.38528e-11	1.06782e-06	1.68004e-07	3.58462e-12	1.68004e-07	0.0331111	0.133167
k__Bacteria;p__Bacillota;c__Clostridia;o__Oscillospirales;f__Oscillospiraceae;g__V9D2013_group;	0	0	0	3.36008e-07	1.43385e-11	3.36008e-07	1	1
k__Bacteria;p__Bacillota;c__Bacilli;o__Bacillales;f__Planococcaceae;g__Solibacillus;	1.90505e-06	7.07998e-11	1.1244e-06	1.51204e-06	5.18917e-11	6.39215e-07	0.772538	0.940006
k__Bacteria;p__Proteobacteria;c__Gammaproteobacteria;o__Nitrococcales;f__Nitrococcaceae;g__Nitrococcus;	0	0	0	1.00802e-06	2.78804e-11	4.68541e-07	0.18706	0.425917
k__Bacteria;p__Bacillota;c__Clostridia;o__Peptostreptococcales-Tissierellales;f__Peptostreptococcaceae;g__Sporacetigenium;	7.62019e-07	3.25176e-11	7.62019e-07	1.68004e-07	3.58462e-12	1.68004e-07	0.223617	0.476725
k__Bacteria;p__unidentified_Bacteria;c__Acidimicrobiia;o__unidentified_Acidimicrobiia;f__unidentified_Acidimicrobiia;g__unidentified_Acidimicrobiia;	7.62019e-07	3.25176e-11	7.62019e-07	1.17603e-06	4.55759e-11	5.99054e-07	0.731091	0.915359
k__Bacteria;p__Actinobacteriota;c__Coriobacteriia;o__Coriobacteriales;f__Atopobiaceae;g__Libanicoccus;	7.62019e-07	3.25176e-11	7.62019e-07	0	0	0	0.0936427	0.281146
k__Bacteria;p__Spirochaetota;c__Leptospirae;o__Leptospirales;f__Leptospiraceae;g__Leptonema;	0	0	0	5.04012e-07	1.78093e-11	3.74474e-07	0.557856	0.773569
k__Bacteria;p__Proteobacteria;c__Gammaproteobacteria;o__Pseudomonadales;f__Hahellaceae;g__Hahella;	0	0	0	6.72016e-07	2.84494e-11	4.73298e-07	0.320274	0.575491
k__Bacteria;p__Actinobacteria;c__unidentified_Actinobacteria;o__Micrococcales;f__Intrasporangiaceae;g__Pedococcus-Phycicoccus;	7.62019e-07	3.25176e-11	7.62019e-07	1.17603e-06	3.11236e-11	4.95043e-07	0.731091	0.915359
k__Bacteria;p__Proteobacteria;c__Alphaproteobacteria;o__Kiloniellales;f__Fodinicurvataceae;g__Rhodovibrio;	0	0	0	3.36008e-07	1.43385e-11	3.36008e-07	1	1
k__Bacteria;p__Bacillota;c__Bacilli;o__Bacillales;f__Bacillaceae;g__Pseudogracilibacillus;	7.62019e-07	3.25176e-11	7.62019e-07	1.68004e-07	3.58462e-12	1.68004e-07	0.223617	0.476725
k__Bacteria;p__Bacteroidota;c__Bacteroidia;o__Bacteroidales;f__Williamwhitmaniaceae;g__Blvii28_wastewater-sludge_group;	0	0	0	3.36008e-07	1.43385e-11	3.36008e-07	1	1
k__Bacteria;p__Actinobacteria;c__unidentified_Actinobacteria;o__Actinomycetales;f__Actinomycetaceae;g__Trueperella;	7.62019e-07	1.59632e-11	5.33908e-07	3.36008e-07	1.43385e-11	3.36008e-07	0.590876	0.798649
k__Archaea;p__Halobacterota;c__Halobacteria;o__Halobacterales;f__Haloferacaceae;g__Halogranum;	0	0	0	8.4002e-07	2.45803e-11	4.39938e-07	0.3321	0.575491
k__Bacteria;p__Actinobacteriota;c__Coriobacteriia;o__Coriobacteriales;f__Eggerthellaceae;g__CHKCI002;	1.14303e-06	4.00558e-11	8.45744e-07	5.04012e-07	1.78093e-11	3.74474e-07	0.378618	0.626713
k__Bacteria;p__Proteobacteria;c__Gammaproteobacteria;o__Nitrococcales;f__unidentified_Nitrococcales;g__Methylonatrum;	0	0	0	5.04012e-07	1.78093e-11	3.74474e-07	0.557856	0.773569
k__Bacteria;p__Chlamydiae;c__unidentified_Chlamydiae;o__Chlamydiales;f__Parachlamydiaceae;g__Neochlamydia;	0	0	0	3.36008e-07	1.43385e-11	3.36008e-07	1	1
k__Bacteria;p__Bacillota;c__Bacilli;o__Lactobacillales;f__Lactobacillaceae;g__Liquorilactobacillus;	7.62019e-07	3.25176e-11	7.62019e-07	8.4002e-07	3.18064e-11	5.00444e-07	1	1
k__Bacteria;p__unidentified_Bacteria;c__Alphaproteobacteria;o__Micavibrionales;f__unidentified_Micavibrionales;g__unidentified_Micavibrionales;	0	0	0	3.36008e-07	1.43385e-11	3.36008e-07	1	1
k__Bacteria;p__Bacteroidota;c__Bacteroidia;o__Chitinophagales;f__Chitinophagaceae;g__UTBCD1;	3.81009e-07	8.12941e-12	3.81009e-07	3.36008e-07	1.43385e-11	3.36008e-07	1	1
k__Bacteria;p__Proteobacteria;c__Alphaproteobacteria;o__Rhizobiales;f__Xanthobacteraceae;g__unidentified_Xanthobacteraceae;	1.52404e-06	6.38528e-11	1.06782e-06	1.51204e-06	5.91178e-11	6.82272e-07	1	1
k__Bacteria;p__Desulfobacterota;c__Syntrophorhabdia;o__Syntrophorhabdales;f__Syntrophorhabdaceae;g__Syntrophorhabdus;	0	0	0	3.36008e-07	1.43385e-11	3.36008e-07	1	1
k__Bacteria;p__Bacillota;c__Clostridia;o__Thermincolales;f__Thermincolaceae;g__Thermincola;	0	0	0	1.34403e-06	4.87622e-11	6.19641e-07	0.116576	0.315514
k__Bacteria;p__Actinobacteria;c__unidentified_Actinobacteria;o__Micrococcales;f__Cellulomonadaceae;g__Tropheryma;	0	0	0	1.68004e-07	3.58462e-12	1.68004e-07	1	1
k__Bacteria;p__unidentified_Bacteria;c__Alphaproteobacteria;o__Paracaedibacterales;f__Paracaedibacteraceae;g__unidentified_Paracaedibacteraceae;	0	0	0	1.68004e-07	3.58462e-12	1.68004e-07	1	1
k__Bacteria;p__Desulfobacterota;c__Desulfobulbia;o__Desulfobulbales;f__Desulfocapsaceae;g__Desulfopila;	3.81009e-07	8.12941e-12	3.81009e-07	0	0	0	0.306011	0.575491
k__Bacteria;p__Bacteroidota;c__Bacteroidia;o__Bacteroidales;f__Prolixibacteraceae;g__Draconibacterium;	0	0	0	1.68004e-07	3.58462e-12	1.68004e-07	1	1
k__Bacteria;p__Chloroflexi;c__Chloroflexia;o__Chloroflexales;f__Chloroflexaceae;g__FFCH7168;	3.81009e-07	8.12941e-12	3.81009e-07	0	0	0	0.306011	0.575491
k__Bacteria;p__Bacteroidota;c__Bacteroidia;o__Cytophagales;f__Spirosomaceae;g__Runella;	3.81009e-07	8.12941e-12	3.81009e-07	0	0	0	0.306011	0.575491
k__Bacteria;p__Actinobacteriota;c__Coriobacteriia;o__Coriobacteriales;f__Eggerthellaceae;g__Parvibacter;	0	0	0	1.68004e-07	3.58462e-12	1.68004e-07	1	1
k__Bacteria;p__Verrucomicrobiota;c__Verrucomicrobiae;o__Verrucomicrobiales;f__Rubritaleaceae;g__Haloferula;	0	0	0	3.36008e-07	7.11235e-12	2.36649e-07	1	1
k__Bacteria;p__Bacillota;c__Bacilli;o__Lactobacillales;f__Enterococcaceae;g__Tetragenococcus;	3.81009e-07	8.12941e-12	3.81009e-07	0	0	0	0.306011	0.575491
k__Bacteria;p__Bacillota;c__Bacilli;o__Lactobacillales;f__Aerococcaceae;g__Globicatella;	0	0	0	3.36008e-07	7.11235e-12	2.36649e-07	1	1
k__Bacteria;p__Desulfobacterota;c__Desulfuromonadia;o__Bradymonadales;f__Bradymonadaceae;g__unidentified_Bradymonadaceae;	0	0	0	3.36008e-07	7.11235e-12	2.36649e-07	1	1
k__Bacteria;p__Fusobacteriota;c__Fusobacteriia;o__Fusobacteriales;f__Leptotrichiaceae;g__Streptobacillus;	0	0	0	3.36008e-07	7.11235e-12	2.36649e-07	1	1
k__Bacteria;p__Proteobacteria;c__Gammaproteobacteria;o__Methylococcales;f__Methylomonadaceae;g__Methyloprofundus;	0	0	0	1.68004e-07	3.58462e-12	1.68004e-07	1	1
k__Bacteria;p__Proteobacteria;c__Gammaproteobacteria;o__Burkholderiales;f__Aquaspirillaceae;g__unidentified_Aquaspirillaceae;	0	0	0	1.68004e-07	3.58462e-12	1.68004e-07	1	1
k__Bacteria;p__Proteobacteria;c__Gammaproteobacteria;o__Thiotrichales;f__Thiotrichaceae;g__Cocleimonas;	3.81009e-07	8.12941e-12	3.81009e-07	0	0	0	0.306011	0.575491
k__Bacteria;p__Actinobacteria;c__unidentified_Actinobacteria;o__Frankiales;f__Sporichthyaceae;g__Longivirga;	0	0	0	1.68004e-07	3.58462e-12	1.68004e-07	1	1
k__Bacteria;p__Proteobacteria;c__Gammaproteobacteria;o__Pseudomonadales;f__Marinomonadaceae;g__Marinomonas;	0	0	0	1.68004e-07	3.58462e-12	1.68004e-07	1	1
k__Bacteria;p__Bacillota;c__Bacilli;o__Thermoactinomycetales;f__Thermoactinomycetaceae;g__Novibacillus;	3.81009e-07	8.12941e-12	3.81009e-07	0	0	0	0.306011	0.575491
k__Archaea;p__Halobacterota;c__Halobacteria;o__Halobacterales;f__Haloferacaceae;g__Halobaculum;	0	0	0	3.36008e-07	7.11235e-12	2.36649e-07	1	1
k__Bacteria;p__unidentified_Bacteria;c__Rhodothermia;o__Balneolales;f__Balneolaceae;g__unidentified_Balneolaceae;	3.81009e-07	8.12941e-12	3.81009e-07	0	0	0	0.306011	0.575491
k__Bacteria;p__Proteobacteria;c__Alphaproteobacteria;o__Paracaedibacterales;f__Paracaedibacteraceae;g__Candidatus_Finniella;	0	0	0	1.68004e-07	3.58462e-12	1.68004e-07	1	1
k__Bacteria;p__Bacillota;c__Bacilli;o__Thermoactinomycetales;f__Thermoactinomycetaceae;g__Planifilum;	3.81009e-07	8.12941e-12	3.81009e-07	0	0	0	0.306011	0.575491
k__Bacteria;p__Bacteroidota;c__Bacteroidia;o__Flavobacteriales;f__Cryomorphaceae;g__Vicingus;	3.81009e-07	8.12941e-12	3.81009e-07	6.72016e-07	1.39971e-11	3.31984e-07	1	1
k__Bacteria;p__Chloroflexi;c__Anaerolineae;o__Anaerolineales;f__Anaerolineaceae;g__Longilinea;	0	0	0	1.68004e-07	3.58462e-12	1.68004e-07	1	1
k__Bacteria;p__Proteobacteria;c__Alphaproteobacteria;o__Azospirillales;f__unidentified_Azospirillales;g__Stella;	0	0	0	1.68004e-07	3.58462e-12	1.68004e-07	1	1
k__Bacteria;p__Proteobacteria;c__Gammaproteobacteria;o__Pseudomonadales;f__Moraxellaceae;g__Fluviicoccus;	0	0	0	3.36008e-07	7.11235e-12	2.36649e-07	1	1
k__Bacteria;p__Bacillota;c__Clostridia;o__Clostridiales;f__Oxobacteraceae;g__Oxobacter;	0	0	0	3.36008e-07	7.11235e-12	2.36649e-07	1	1
k__Bacteria;p__Bacteroidota;c__Bacteroidia;o__Bacteroidales;f__Rikenellaceae;g__Rikenella;	3.81009e-07	8.12941e-12	3.81009e-07	3.36008e-07	7.11235e-12	2.36649e-07	1	1
k__Bacteria;p__Bacillota;c__Clostridia;o__Clostridiales;f__Clostridiaceae;g__Clostridium_sensu_stricto_18;	0	0	0	1.68004e-07	3.58462e-12	1.68004e-07	1	1
k__Bacteria;p__Bacillota;c__Bacilli;o__Paenibacillales;f__Paenibacillaceae;g__Ammoniibacillus;	0	0	0	1.68004e-07	3.58462e-12	1.68004e-07	1	1
k__Bacteria;p__Desulfobacterota;c__Desulfobacteria;o__Desulfobacterales;f__Desulforegulaceae;g__Desulforegula;	0	0	0	1.68004e-07	3.58462e-12	1.68004e-07	1	1
k__Bacteria;p__Proteobacteria;c__Alphaproteobacteria;o__Azospirillales;f__Azospirillaceae;g__unidentified_Azospirillaceae;	0	0	0	1.68004e-07	3.58462e-12	1.68004e-07	1	1
k__Bacteria;p__Proteobacteria;c__Gammaproteobacteria;o__Pseudomonadales;f__Alcanivoracaceae;g__Ketobacter;	0	0	0	1.68004e-07	3.58462e-12	1.68004e-07	1	1
k__Bacteria;p__unidentified_Bacteria;c__Fusobacteriia;o__Fusobacteriales;f__Leptotrichiaceae;g__unidentified_Leptotrichiaceae;	0	0	0	1.68004e-07	3.58462e-12	1.68004e-07	1	1
k__Archaea;p__Halobacterota;c__Halobacteria;o__Halobacterales;f__Haloferacaceae;g__Halovenus;	0	0	0	1.68004e-07	3.58462e-12	1.68004e-07	1	1
k__Bacteria;p__Cyanobacteria;c__Cyanobacteriia;o__Pseudanabaenales;f__Pseudanabaenaceae;g__Pseudanabaena_PCC-7429;	0	0	0	1.68004e-07	3.58462e-12	1.68004e-07	1	1
k__Bacteria;p__Proteobacteria;c__Gammaproteobacteria;o__Burkholderiales;f__Rhodocyclaceae;g__Dechlorobacter;	0	0	0	1.68004e-07	3.58462e-12	1.68004e-07	1	1
k__Bacteria;p__Verrucomicrobiota;c__Verrucomicrobiae;o__Chthoniobacterales;f__Terrimicrobiaceae;g__Terrimicrobium;	0	0	0	1.68004e-07	3.58462e-12	1.68004e-07	1	1
k__Bacteria;p__Bacillota;c__Syntrophomonadia;o__Syntrophomonadales;f__Syntrophomonadaceae;g__Syntrophomonas;	0	0	0	1.68004e-07	3.58462e-12	1.68004e-07	1	1
k__Bacteria;p__Deferribacteres;c__unidentified_Deferribacteres;o__Deferribacterales;f__Deferribacteraceae;g__Seleniivibrio;	3.81009e-07	8.12941e-12	3.81009e-07	0	0	0	0.306011	0.575491
k__Bacteria;p__Actinobacteria;c__unidentified_Actinobacteria;o__Kineosporiales;f__Kineosporiaceae;g__Quadrisphaera;	3.81009e-07	8.12941e-12	3.81009e-07	0	0	0	0.306011	0.575491
k__Bacteria;p__Cyanobacteria;c__Cyanobacteriia;o__Cyanobacteriales;f__Phormidiaceae;g__Phormidium_IAM_M-71;	0	0	0	1.68004e-07	3.58462e-12	1.68004e-07	1	1
k__Bacteria;p__Verrucomicrobiota;c__Verrucomicrobiae;o__Opitutales;f__Opitutaceae;g__Ereboglobus;	3.81009e-07	8.12941e-12	3.81009e-07	1.68004e-07	3.58462e-12	1.68004e-07	0.518379	0.763958
k__Bacteria;p__Proteobacteria;c__Gammaproteobacteria;o__Enterobacterales;f__Yersiniaceae;g__Yersinia;	3.81009e-07	8.12941e-12	3.81009e-07	0	0	0	0.306011	0.575491
k__Bacteria;p__Desulfobacterota;c__Desulfuromonadia;o__Desulfuromonadales;f__Geothermobacteraceae;g__Geothermobacter;	3.81009e-07	8.12941e-12	3.81009e-07	0	0	0	0.306011	0.575491
k__Bacteria;p__Bacillota;c__Clostridia;o__Oscillospirales;f__Oscillospiraceae;g__Sporobacter;	0	0	0	1.68004e-07	3.58462e-12	1.68004e-07	1	1
k__Bacteria;p__Bacteroidota;c__Bacteroidia;o__Chitinophagales;f__Chitinophagaceae;g__Niabella;	0	0	0	1.68004e-07	3.58462e-12	1.68004e-07	1	1
k__Bacteria;p__Acidobacteriota;c__Blastocatellia;o__11-24;f__unidentified_11-24;g__unidentified_11-24;	0	0	0	1.68004e-07	3.58462e-12	1.68004e-07	1	1
k__Bacteria;p__Spirochaetota;c__Spirochaetia;o__Spirochaetales;f__Spirochaetaceae;g__Spirochaeta;	0	0	0	1.68004e-07	3.58462e-12	1.68004e-07	1	1
k__Bacteria;p__Verrucomicrobiota;c__Verrucomicrobiae;o__Opitutales;f__Opitutaceae;g__Alterococcus;	0	0	0	1.68004e-07	3.58462e-12	1.68004e-07	1	1
k__Bacteria;p__Bacillota;c__Bacilli;o__Caldalkalibacillales;f__Caldalkalibacillaceae;g__Caldalkalibacillus;	0	0	0	1.68004e-07	3.58462e-12	1.68004e-07	1	1
k__Bacteria;p__Proteobacteria;c__Alphaproteobacteria;o__Caedibacterales;f__Caedibacteraceae;g__Candidatus_Nucleicultrix;	0	0	0	3.36008e-07	7.11235e-12	2.36649e-07	1	1
k__Bacteria;p__Proteobacteria;c__Alphaproteobacteria;o__Rhodobacterales;f__Rhodobacteraceae;g__Sedimentitalea;	0	0	0	1.68004e-07	3.58462e-12	1.68004e-07	1	1
k__Bacteria;p__Proteobacteria;c__Alphaproteobacteria;o__Rhodobacterales;f__Rhodobacteraceae;g__Roseobacter_clade_NAC11-7_lineage;	3.81009e-07	8.12941e-12	3.81009e-07	0	0	0	0.306011	0.575491
k__Bacteria;p__Candidatus_Azambacteria;c__unidentified_Candidatus_Azambacteria;o__unidentified_Candidatus_Azambacteria;f__unidentified_Candidatus_Azambacteria;g__unidentified_Candidatus_Azambacteria;	3.81009e-07	8.12941e-12	3.81009e-07	0	0	0	0.306011	0.575491
k__Bacteria;p__Proteobacteria;c__Alphaproteobacteria;o__Paracaedibacterales;f__Paracaedibacteraceae;g__Candidatus_Captivus;	0	0	0	1.68004e-07	3.58462e-12	1.68004e-07	1	1
k__Bacteria;p__Proteobacteria;c__Alphaproteobacteria;o__Rhizobiales;f__Beijerinckiaceae;g__Pseudochelatococcus;	0	0	0	1.68004e-07	3.58462e-12	1.68004e-07	1	1
k__Bacteria;p__Chloroflexi;c__Dehalococcoidia;o__GIF3;f__unidentified_GIF3;g__unidentified_GIF3;	0	0	0	1.68004e-07	3.58462e-12	1.68004e-07	1	1
k__Bacteria;p__unidentified_Bacteria;c__Vicinamibacteria;o__Vicinamibacterales;f__unidentified_Vicinamibacterales;g__unidentified_Vicinamibacterales;	3.81009e-07	8.12941e-12	3.81009e-07	3.36008e-07	7.11235e-12	2.36649e-07	1	1
k__Bacteria;p__Bacillota;c__Clostridia;o__Eubacteriales;f__Eubacteriaceae;g__Acetobacterium;	0	0	0	1.68004e-07	3.58462e-12	1.68004e-07	1	1
k__Bacteria;p__Proteobacteria;c__Gammaproteobacteria;o__Burkholderiales;f__Burkholderiaceae;g__Polynucleobacter;	0	0	0	8.4002e-07	1.73541e-11	3.69657e-07	0.3321	0.575491
k__Bacteria;p__Actinobacteria;c__unidentified_Actinobacteria;o__Streptosporangiales;f__Nocardiopsaceae;g__Lipingzhangella;	0	0	0	1.68004e-07	3.58462e-12	1.68004e-07	1	1
k__Bacteria;p__Bacillota;c__Desulfotomaculia;o__Desulfotomaculales;f__Desulfurisporaceae;g__Desulfurispora;	0	0	0	1.68004e-07	3.58462e-12	1.68004e-07	1	1
k__Bacteria;p__Bacillota;c__Bacilli;o__Thermoactinomycetales;f__Thermoactinomycetaceae;g__Pasteuria;	3.81009e-07	8.12941e-12	3.81009e-07	0	0	0	0.306011	0.575491
k__Bacteria;p__Bacteroidota;c__Bacteroidia;o__Sphingobacteriales;f__AKYH767;g__unidentified_AKYH767;	0	0	0	1.68004e-07	3.58462e-12	1.68004e-07	1	1
k__Archaea;p__Halobacterota;c__Methanomicrobia;o__Methanomicrobiales;f__Methanocorpusculaceae;g__Methanocorpusculum;	0	0	0	1.68004e-07	3.58462e-12	1.68004e-07	1	1
k__Bacteria;p__Proteobacteria;c__Gammaproteobacteria;o__Salinisphaerales;f__Solimonadaceae;g__Alkanibacter;	0	0	0	5.04012e-07	1.05832e-11	2.88673e-07	0.557856	0.773569
k__Bacteria;p__Proteobacteria;c__Gammaproteobacteria;o__Enterobacterales;f__Morganellaceae;g__Buchnera;	3.81009e-07	8.12941e-12	3.81009e-07	0	0	0	0.306011	0.575491
k__Bacteria;p__Bacillota;c__Clostridia;o__Oscillospirales;f__Hungateiclostridiaceae;g__Anaerobacterium;	0	0	0	3.36008e-07	7.11235e-12	2.36649e-07	1	1
k__Bacteria;p__Proteobacteria;c__Gammaproteobacteria;o__unidentified_Gammaproteobacteria;f__unidentified_Gammaproteobacteria;g__Marinicella;	0	0	0	1.68004e-07	3.58462e-12	1.68004e-07	1	1
k__Bacteria;p__Actinobacteria;c__unidentified_Actinobacteria;o__Streptosporangiales;f__Nocardiopsaceae;g__Streptomonospora;	3.81009e-07	8.12941e-12	3.81009e-07	5.04012e-07	1.05832e-11	2.88673e-07	1	1
k__Bacteria;p__Acidobacteriota;c__Holophagae;o__Subgroup_7;f__unidentified_Subgroup_7;g__unidentified_Subgroup_7;	0	0	0	1.68004e-07	3.58462e-12	1.68004e-07	1	1
k__Bacteria;p__Bacteroidota;c__Bacteroidia;o__Bacteroidales;f__Williamwhitmaniaceae;g__Acetobacteroides;	0	0	0	1.68004e-07	3.58462e-12	1.68004e-07	1	1
k__Bacteria;p__Actinobacteria;c__unidentified_Actinobacteria;o__Streptosporangiales;f__Nocardiopsaceae;g__Haloactinospora;	0	0	0	1.68004e-07	3.58462e-12	1.68004e-07	1	1
k__Bacteria;p__Bacillota;c__Desulfotomaculia;o__Desulfotomaculales;f__Pelotomaculaceae;g__Pelotomaculum;	0	0	0	1.68004e-07	3.58462e-12	1.68004e-07	1	1
k__Bacteria;p__Bacillota;c__Bacilli;o__Erysipelotrichales;f__Erysipelatoclostridiaceae;g__Sharpea;	3.81009e-07	8.12941e-12	3.81009e-07	3.36008e-07	7.11235e-12	2.36649e-07	1	1
k__Bacteria;p__Bacteroidota;c__Bacteroidia;o__Chitinophagales;f__Saprospiraceae;g__Lewinella;	0	0	0	1.68004e-07	3.58462e-12	1.68004e-07	1	1
k__Bacteria;p__Bacteroidota;c__Bacteroidia;o__Chitinophagales;f__Chitinophagaceae;g__Filimonas;	0	0	0	1.68004e-07	3.58462e-12	1.68004e-07	1	1
k__Bacteria;p__Actinobacteria;c__unidentified_Actinobacteria;o__Frankiales;f__Sporichthyaceae;g__Sporichthya;	0	0	0	6.72016e-07	1.39971e-11	3.31984e-07	0.320274	0.575491
k__Bacteria;p__Bacillota;c__Bacilli;o__Thermoactinomycetales;f__Thermoactinomycetaceae;g__Kroppenstedtia;	3.81009e-07	8.12941e-12	3.81009e-07	0	0	0	0.306011	0.575491
k__Bacteria;p__Bacteroidota;c__Bacteroidia;o__Chitinophagales;f__Chitinophagaceae;g__Lacibacter;	3.81009e-07	8.12941e-12	3.81009e-07	1.68004e-07	3.58462e-12	1.68004e-07	0.518379	0.763958
k__Bacteria;p__unidentified_Bacteria;c__Alphaproteobacteria;o__Rhodospirillales;f__Terasakiellaceae;g__unidentified_Terasakiellaceae;	3.81009e-07	8.12941e-12	3.81009e-07	3.36008e-07	7.11235e-12	2.36649e-07	1	1
k__Bacteria;p__Bacteroidota;c__Bacteroidia;o__Flavobacteriales;f__Flavobacteriaceae;g__Sediminicola;	0	0	0	1.68004e-07	3.58462e-12	1.68004e-07	1	1
k__Bacteria;p__Actinobacteria;c__unidentified_Actinobacteria;o__Micrococcales;f__Micrococcaceae;g__Glutamicibacter;	0	0	0	1.68004e-07	3.58462e-12	1.68004e-07	1	1
k__Bacteria;p__Proteobacteria;c__Alphaproteobacteria;o__Tistrellales;f__Geminicoccaceae;g__Geminicoccus;	0	0	0	1.68004e-07	3.58462e-12	1.68004e-07	1	1
k__Bacteria;p__Bacillota;c__Bacilli;o__Bacillales;f__Marinococcaceae;g__Alteribacillus;	3.81009e-07	8.12941e-12	3.81009e-07	1.68004e-07	3.58462e-12	1.68004e-07	0.518379	0.763958
k__Bacteria;p__Bacteroidota;c__Bacteroidia;o__Cytophagales;f__Spirosomaceae;g__Rhabdobacter;	0	0	0	1.68004e-07	3.58462e-12	1.68004e-07	1	1
k__Bacteria;p__Chloroflexi;c__Anaerolineae;o__Anaerolineales;f__Anaerolineaceae;g__Flexilinea;	3.81009e-07	8.12941e-12	3.81009e-07	0	0	0	0.306011	0.575491
k__Bacteria;p__Bacteroidota;c__Bacteroidia;o__Cytophagales;f__Cyclobacteriaceae;g__Cesiribacter;	0	0	0	1.68004e-07	3.58462e-12	1.68004e-07	1	1
k__Bacteria;p__Proteobacteria;c__Gammaproteobacteria;o__Thiohalorhabdales;f__Thiohalorhabdaceae;g__Thiohalorhabdus;	0	0	0	5.04012e-07	1.05832e-11	2.88673e-07	0.557856	0.773569
k__Bacteria;p__Proteobacteria;c__Alphaproteobacteria;o__Rhizobiales;f__Beijerinckiaceae;g__FukuN57;	0	0	0	1.68004e-07	3.58462e-12	1.68004e-07	1	1
k__Archaea;p__Halobacterota;c__Halobacteria;o__Halobacterales;f__Haloferacaceae;g__Halogeometricum;	0	0	0	1.68004e-07	3.58462e-12	1.68004e-07	1	1
k__Bacteria;p__Bacillota;c__Clostridia;o__Peptostreptococcales-Tissierellales;f__Family_XI;g__Tepidimicrobium;	0	0	0	1.68004e-07	3.58462e-12	1.68004e-07	1	1
k__Bacteria;p__Verrucomicrobiota;c__Verrucomicrobiae;o__Verrucomicrobiales;f__Rubritaleaceae;g__Roseibacillus;	0	0	0	1.68004e-07	3.58462e-12	1.68004e-07	1	1
k__Bacteria;p__Proteobacteria;c__Gammaproteobacteria;o__Enterobacterales;f__Succinivibrionaceae;g__Ruminobacter;	3.81009e-07	8.12941e-12	3.81009e-07	0	0	0	0.306011	0.575491
k__Bacteria;p__Bacillota;c__Bacilli;o__Thermoactinomycetales;f__Thermoactinomycetaceae;g__Thermoactinomyces;	3.81009e-07	8.12941e-12	3.81009e-07	0	0	0	0.306011	0.575491
k__Bacteria;p__Planctomycetes;c__unidentified_Planctomycetes;o__Pirellulales;f__Pirellulaceae;g__Rhodopirellula;	0	0	0	1.68004e-07	3.58462e-12	1.68004e-07	1	1
k__Bacteria;p__unidentified_Bacteria;c__Bacilli;o__Bacillales;f__Bacillaceae;g__unidentified_Bacillaceae;	3.81009e-07	8.12941e-12	3.81009e-07	1.68004e-07	3.58462e-12	1.68004e-07	0.518379	0.763958
k__Bacteria;p__Cyanobacteria;c__Cyanobacteriia;o__Cyanobacteriales;f__Xenococcaceae;g__Pleurocapsa_PCC-7319;	0	0	0	1.68004e-07	3.58462e-12	1.68004e-07	1	1
k__Bacteria;p__unidentified_Bacteria;c__Bacteroidia;o__Cytophagales;f__Cyclobacteriaceae;g__unidentified_Cyclobacteriaceae;	0	0	0	3.36008e-07	7.11235e-12	2.36649e-07	1	1
k__Bacteria;p__Bacillota;c__Bacilli;o__Thermoactinomycetales;f__Thermoactinomycetaceae;g__Thermoflavimicrobium;	0	0	0	1.68004e-07	3.58462e-12	1.68004e-07	1	1
k__Bacteria;p__Proteobacteria;c__Gammaproteobacteria;o__Burkholderiales;f__Comamonadaceae;g__Lampropedia;	0	0	0	1.68004e-07	3.58462e-12	1.68004e-07	1	1
k__Bacteria;p__Bacteroidota;c__Bacteroidia;o__Chitinophagales;f__Chitinophagaceae;g__Asinibacterium;	0	0	0	1.68004e-07	3.58462e-12	1.68004e-07	1	1
k__Bacteria;p__Proteobacteria;c__Gammaproteobacteria;o__Burkholderiales;f__Methylophilaceae;g__MM1;	0	0	0	1.68004e-07	3.58462e-12	1.68004e-07	1	1
k__Bacteria;p__Proteobacteria;c__Gammaproteobacteria;o__Methylococcales;f__Methylomonadaceae;g__Methylobacter;	3.81009e-07	8.12941e-12	3.81009e-07	0	0	0	0.306011	0.575491
k__Bacteria;p__Bacteroidota;c__Bacteroidia;o__Bacteroidales;f__Prolixibacteraceae;g__Roseimarinus;	0	0	0	1.68004e-07	3.58462e-12	1.68004e-07	1	1
Others	0.0390035	0.0010296	0.00428787	0.0492979	0.00182951	0.00379547	0.0869131	0.271682

## Sheet: Species level
Taxa	mean(group PI)	variance(group PI)	standard error(group PI)	mean(group PII)	variance(group PII)	standard error(group PII)	p value	q value
k__Bacteria;p__Firmicutes;c__Bacilli;o__Lactobacillales;f__Lactobacillaceae;g__Lactobacillus;s__Lactobacillus_iners;	0.170579	0.075684	0.0367627	0.04818	0.0244111	0.0138641	0.003996	0.026936
k__Bacteria;p__Bacteroidota;c__Bacteroidia;o__Bacteroidales;f__Prevotellaceae;g__Prevotella;s__Prevotella_bivia;	0.0503092	0.0106694	0.0138031	0.0567714	0.0101352	0.00893336	0.715285	0.96431
k__Bacteria;p__Proteobacteria;c__Gammaproteobacteria;o__Pseudomonadales;f__Moraxellaceae;g__Acinetobacter;s__Acinetobacter_junii;	0.0189575	0.00665858	0.0109043	0.00929735	0.000800011	0.00250984	0.443556	0.761578
k__Bacteria;p__Firmicutes;c__Bacilli;o__Lactobacillales;f__Lactobacillaceae;g__Lactobacillus;s__Lactobacillus_crispatus;	0.0534449	0.0140208	0.0158231	0.00901947	0.000614405	0.00219951	0.010989	0.0598802
k__Bacteria;p__Bacteroidota;c__Bacteroidia;o__Bacteroidales;f__Prevotellaceae;g__Prevotella;s__Prevotella_timonensis;	0.0428262	0.008448	0.0122824	0.0607669	0.00748515	0.00767712	0.210789	0.512266
k__Bacteria;p__Actinobacteria;c__unidentified_Actinobacteria;o__Bifidobacteriales;f__Bifidobacteriaceae;g__Gardnerella;s__Gardnerella_vaginalis;	0.0191724	0.00569755	0.0100867	0.00906836	0.00208786	0.00405461	0.356643	0.646505
k__Bacteria;p__Bacteroidota;c__Bacteroidia;o__Bacteroidales;f__Prevotellaceae;g__Prevotella;s__Prevotella_amnii;	0.00790404	0.003303	0.00767998	0.000770131	1.66935e-05	0.000362553	0.7003	0.952575
k__Bacteria;p__Firmicutes;c__Bacilli;o__Lactobacillales;f__Lactobacillaceae;g__Lactobacillus;s__Lactobacillus_gasseri;	0.00713211	0.00113362	0.00449924	0.00850722	0.00177743	0.00374105	0.859141	1
k__Bacteria;p__Firmicutes;c__Bacilli;o__Lactobacillales;f__Streptococcaceae;g__Streptococcus;s__Streptococcus_anginosus;	0.0294223	0.00513963	0.00958014	0.0292246	0.00337078	0.00515185	0.987013	1
k__Bacteria;p__Firmicutes;c__Bacilli;o__Lactobacillales;f__Streptococcaceae;g__Streptococcus;s__Streptococcus_agalactiae;	0.00713516	0.00247164	0.00664353	0.000637408	1.66048e-05	0.000361589	0.591409	0.861091
k__Bacteria;p__Actinobacteria;c__unidentified_Actinobacteria;o__Bifidobacteriales;f__Bifidobacteriaceae;g__Bifidobacterium;s__Bifidobacterium_breve;	0.000870225	6.5514e-06	0.000342037	0.00428646	0.000943776	0.00272604	0.212787	0.512266
k__Bacteria;p__Actinobacteria;c__unidentified_Actinobacteria;o__Bifidobacteriales;f__Bifidobacteriaceae;g__Alloscardovia;s__Alloscardovia_omnicolens;	0.00222509	7.62871e-05	0.00116716	0.00532976	0.000976407	0.00277277	0.476523	0.794206
k__Bacteria;p__Actinobacteria;c__unidentified_Actinobacteria;o__Bifidobacteriales;f__Bifidobacteriaceae;g__Bifidobacterium;s__Bifidobacterium_bifidum;	0.00448181	0.000966977	0.00415541	0.00270571	0.000579904	0.00213686	0.906094	1
k__Bacteria;p__Proteobacteria;c__Gammaproteobacteria;o__Pseudomonadales;f__Pseudomonadaceae;g__Pseudomonas;s__Pseudomonas_aeruginosa;	0.011617	0.00192837	0.00586814	0.0115457	0.00131555	0.00321849	0.99001	1
k__Bacteria;p__Bacteroidota;c__Bacteroidia;o__Bacteroidales;f__Prevotellaceae;g__Prevotella;s__Prevotella_buccalis;	0.00503275	0.000342976	0.00247479	0.00848807	0.000819517	0.00254025	0.391608	0.693314
k__Bacteria;p__Firmicutes;c__Negativicutes;o__Veillonellales-Selenomonadales;f__Veillonellaceae;g__Dialister;s__Veillonellaceae_bacterium_DNF00626;	0.0115979	0.000498876	0.00298471	0.0161318	0.00117448	0.00304103	0.307692	0.616756
k__Bacteria;p__Bacteroidota;c__Bacteroidia;o__Bacteroidales;f__Prevotellaceae;g__Prevotella;s__Prevotella_disiens;	0.00900211	0.000567796	0.00318421	0.0116056	0.000756627	0.00244084	0.547453	0.83085
k__Bacteria;p__Proteobacteria;c__Alphaproteobacteria;o__Rhizobiales;f__Beijerinckiaceae;g__Methylobacterium-Methylorubrum;s__Methylobacterium_brachiatum;	0.00827476	0.000350699	0.0025025	0.0104388	0.000851755	0.00258974	0.578422	0.851814
k__Bacteria;p__Bacteroidota;c__Bacteroidia;o__Bacteroidales;f__Prevotellaceae;g__Prevotella;s__Prevotella_colorans;	0.00208641	1.18923e-05	0.000460827	0.00855947	0.000671869	0.00230007	0.00699301	0.0415924
k__Bacteria;p__Firmicutes;c__Bacilli;o__Lactobacillales;f__Lactobacillaceae;g__Lactiplantibacillus;s__Lactobacillus_plantarum;	0.000797071	2.84562e-05	0.000712844	0.00303315	0.000265838	0.00144679	0.146853	0.402519
k__Bacteria;p__Proteobacteria;c__Gammaproteobacteria;o__Enterobacterales;f__Enterobacteriaceae;g__Klebsiella;s__Klebsiella_variicola;	0.000671719	2.12051e-06	0.000194592	0.00258273	0.000183045	0.00120054	0.0549451	0.215517
k__Bacteria;p__Proteobacteria;c__Gammaproteobacteria;o__Burkholderiales;f__Comamonadaceae;g__Diaphorobacter;s__Diaphorobacter_polyhydroxybutyrativorans;	0.00277756	3.79887e-05	0.000823632	0.00298174	0.000162299	0.00113046	0.943057	1
k__Bacteria;p__Firmicutes;c__Bacilli;o__Lactobacillales;f__Aerococcaceae;g__Aerococcus;s__Aerococcus_christensenii;	0.00209746	4.44249e-05	0.000890675	0.00400858	0.000267218	0.00145054	0.306693	0.616756
k__Bacteria;p__Proteobacteria;c__Gammaproteobacteria;o__Enterobacterales;f__Enterobacteriaceae;g__Escherichia-Shigella;s__Escherichia_coli;	0.00267811	3.1727e-05	0.000752697	0.00406183	0.000146466	0.00107391	0.341658	0.62923
k__Bacteria;p__Bacteroidota;c__Bacteroidia;o__Bacteroidales;f__Porphyromonadaceae;g__Porphyromonas;s__Porphyromonas_asaccharolytica;	0.00486663	7.05291e-05	0.00112225	0.0129721	0.000500889	0.00198595	0.002997	0.0208189
k__Bacteria;p__Actinobacteria;c__unidentified_Actinobacteria;o__Propionibacteriales;f__Propionibacteriaceae;g__Cutibacterium;s__Cutibacterium_acnes;	0.00193096	2.5484e-05	0.00067459	0.00284481	0.000106473	0.000915624	0.529471	0.83085
k__Bacteria;p__Firmicutes;c__Bacilli;o__Lactobacillales;f__Lactobacillaceae;g__Ligilactobacillus;s__Lactobacillus_murinus;	0.00255924	0.000184957	0.00181736	0.00202966	0.000108719	0.000925233	0.843157	1
k__Bacteria;p__Proteobacteria;c__Gammaproteobacteria;o__Xanthomonadales;f__Xanthomonadaceae;g__Stenotrophomonas;s__Stenotrophomonas_acidaminiphila;	0.00259886	2.61361e-05	0.000683166	0.0031237	9.43654e-05	0.000861995	0.758242	0.987306
k__Bacteria;p__Firmicutes;c__Clostridia;o__Peptostreptococcales-Tissierellales;f__Family_XI;g__Anaerococcus;s__Anaerococcus_prevotii;	0.00276803	1.67119e-05	0.000546285	0.00632687	0.00017186	0.00116328	0.00899101	0.0500283
k__Bacteria;p__Bacteroidota;c__Bacteroidia;o__Bacteroidales;f__Bacteroidaceae;g__Bacteroides;s__Bacteroides_vulgatus;	0.00495845	0.000261751	0.00216197	0.0021145	1.60067e-05	0.000355017	0.246753	0.56847
k__Bacteria;p__Bacteroidota;c__Bacteroidia;o__Bacteroidales;f__Muribaculaceae;g__unidentified_Muribaculaceae;s__Porphyromonadaceae_bacterium_C941;	0.000998244	8.43733e-06	0.000388158	0.0033668	0.000130059	0.00101197	0.0519481	0.205534
k__Bacteria;p__Proteobacteria;c__Gammaproteobacteria;o__Pseudomonadales;f__Pseudomonadaceae;g__Pseudomonas;s__Pseudomonas_balearica;	0.00289262	4.86226e-05	0.000931805	0.0037517	0.000137584	0.00104083	0.591409	0.861091
k__Bacteria;p__Proteobacteria;c__Gammaproteobacteria;o__Burkholderiales;f__Alcaligenaceae;g__Castellaniella;s__Castellaniella_defragrans;	0.00515696	9.26882e-05	0.00128652	0.00467421	0.000102825	0.000899803	0.784216	0.991826
k__Bacteria;p__Bacteroidota;c__Bacteroidia;o__Bacteroidales;f__Porphyromonadaceae;g__Porphyromonas;s__Porphyromonas_sp_HMSC065F10;	0.000424825	5.1945e-07	9.63114e-05	0.00210106	5.65832e-05	0.000667486	0.001998	0.014782
k__Bacteria;p__Bacteroidota;c__Bacteroidia;o__Bacteroidales;f__Porphyromonadaceae;g__Porphyromonas;s__Porphyromonas_somerae;	0.00178503	9.27676e-05	0.00128708	0.00236079	8.98537e-05	0.000841136	0.706294	0.956082
k__Bacteria;p__Campylobacterota;c__Campylobacteria;o__Campylobacterales;f__Campylobacteraceae;g__Campylobacter;s__Campylobacter_ureolyticus;	0.00284081	0.000105816	0.00137462	0.00465321	8.27544e-05	0.000807223	0.254745	0.579545
k__Bacteria;p__Actinobacteria;c__unidentified_Actinobacteria;o__Bifidobacteriales;f__Bifidobacteriaceae;g__Bifidobacterium;s__Bifidobacterium_dentium;	0.00222509	2.32401e-05	0.000644207	0.00259583	7.4128e-05	0.000763993	0.729271	0.97123
k__Bacteria;p__Bacteroidota;c__Bacteroidia;o__Bacteroidales;f__Prevotellaceae;g__Prevotella;s__Prevotella_corporis;	0.00200335	7.23844e-05	0.00113692	0.00340091	8.7898e-05	0.000831931	0.326673	0.616756
k__Bacteria;p__Bacteroidota;c__Bacteroidia;o__Bacteroidales;f__Bacteroidaceae;g__Bacteroides;s__Bacteroides_fragilis;	0.000485025	1.59905e-06	0.000168981	0.00180302	4.59905e-05	0.000601773	0.014985	0.0770416
k__Bacteria;p__Firmicutes;c__Clostridia;o__Lachnospirales;f__Lachnospiraceae;g__Blautia;s__Blautia_sp_YL58;	0.00127676	6.26082e-05	0.00105736	0.00128086	4.32944e-05	0.000583867	0.998002	1
k__Bacteria;p__Actinobacteria;c__unidentified_Actinobacteria;o__Actinomycetales;f__Actinomycetaceae;g__Mobiluncus;s__Mobiluncus_curtisii;	0.000994815	1.1108e-05	0.000445373	0.00292999	6.12523e-05	0.000694479	0.032967	0.140845
k__Bacteria;p__Actinobacteria;c__unidentified_Actinobacteria;o__Bifidobacteriales;f__Bifidobacteriaceae;g__Scardovia;s__Scardovia_wiggsiae;	0.00118684	7.78059e-05	0.00117872	6.21615e-06	2.43601e-09	4.37963e-06	0.282717	0.616756
k__Bacteria;p__Firmicutes;c__Negativicutes;o__Veillonellales-Selenomonadales;f__Veillonellaceae;g__Veillonella;s__Veillonella_montpellierensis;	0.00260801	0.000114191	0.00142798	0.00097812	1.84618e-05	0.000381272	0.343656	0.62923
k__Bacteria;p__Firmicutes;c__Clostridia;o__Peptostreptococcales-Tissierellales;f__Family_XI;g__Anaerococcus;s__Anaerococcus_lactolyticus;	0.00246856	2.07614e-05	0.000608883	0.00588653	0.00010641	0.000915354	0.00599401	0.0371058
k__Bacteria;p__Firmicutes;c__Negativicutes;o__Veillonellales-Selenomonadales;f__Veillonellaceae;g__Anaeroglobus;s__Anaeroglobus_geminatus;	0.000196601	2.83904e-07	7.12019e-05	0.00101894	3.09504e-05	0.000493664	0.0639361	0.239044
k__Bacteria;p__Firmicutes;c__Bacilli;o__Lactobacillales;f__Lactobacillaceae;g__Weissella;s__Weissella_cibaria;	0.000363483	1.66452e-06	0.000172405	0.00123399	2.50735e-05	0.00044433	0.037962	0.157025
k__Bacteria;p__Proteobacteria;c__Alphaproteobacteria;o__Caulobacterales;f__Caulobacteraceae;g__Brevundimonas;s__Brevundimonas_vesicularis;	0.00120856	4.6413e-05	0.000910386	0.000610359	2.92775e-06	0.000151833	0.742258	0.97892
k__Bacteria;p__Firmicutes;c__Bacilli;o__Mycoplasmatales;f__Mycoplasmataceae;g__Ureaplasma;s__Ureaplasma_parvum;	0.00286862	6.30452e-05	0.00106104	0.00154446	2.5786e-05	0.000450599	0.278721	0.616756
k__Bacteria;p__Firmicutes;c__Clostridia;o__Lachnospirales;f__Lachnospiraceae;g__Moryella;s__Moryella_sp_KHD1;	0.00102187	1.88327e-05	0.000579913	0.00131026	2.81162e-05	0.000470518	0.72028	0.968175
k__Bacteria;p__Fusobacteriota;c__Fusobacteriia;o__Fusobacteriales;f__Fusobacteriaceae;g__Fusobacterium;s__Fusobacterium_periodonticum;	0.000656479	2.52553e-06	0.000212365	0.00194566	4.25721e-05	0.000578976	0.0729271	0.261274
k__Bacteria;p__Synergistota;c__Synergistia;o__Synergistales;f__Synergistaceae;g__Jonquetella;s__Jonquetella_anthropi;	0.000293377	1.14954e-06	0.000143274	0.000814316	1.95282e-05	0.000392129	0.284715	0.616756
k__Bacteria;p__Firmicutes;c__Clostridia;o__Peptostreptococcales-Tissierellales;f__Family_XI;g__Peptoniphilus;s__Peptoniphilus_duerdenii;	0.00121847	6.61023e-06	0.000343569	0.00231543	4.78293e-05	0.000613684	0.147852	0.40404
k__Bacteria;p__Bacteroidota;c__Bacteroidia;o__Bacteroidales;f__Prevotellaceae;g__Prevotella;s__Prevotella_bergensis;	0.00146498	2.98616e-05	0.000730235	0.00236399	2.81164e-05	0.00047052	0.32967	0.616756
k__Bacteria;p__Firmicutes;c__Bacilli;o__Erysipelotrichales;f__Erysipelotrichaceae;g__ZOR0006;s__Cetobacterium_sp_ZOR0034;	0.000403108	9.01251e-06	0.00040117	0.000396154	1.49999e-05	0.00034367	0.863137	1
k__Bacteria;p__Bacteroidota;c__Bacteroidia;o__Bacteroidales;f__Porphyromonadaceae;g__Porphyromonas;s__Bacteroidales_bacterium_KA00251;	0.000206507	9.48902e-07	0.000130172	0.000845229	1.75914e-05	0.000372176	0.0909091	0.301
k__Bacteria;p__Cyanobacteria;c__Cyanobacteriia;o__Chloroplast;f__unidentified_Chloroplast;g__unidentified_Chloroplast;s__Citrus_maxima;	0.00150156	4.75708e-05	0.000921672	0.000731154	1.40198e-05	0.000332253	0.457542	0.77391
k__Bacteria;p__Proteobacteria;c__Gammaproteobacteria;o__Pseudomonadales;f__Pseudomonadaceae;g__Pseudomonas;s__Pseudomonas_azotoformans;	0.00275698	6.03027e-05	0.00103771	0.00134252	2.27583e-05	0.00042332	0.230769	0.542636
k__Bacteria;p__Actinobacteria;c__unidentified_Actinobacteria;o__Actinomycetales;f__Actinomycetaceae;g__Arcanobacterium;s__Arcanobacterium_hippocoleae;	8.1155e-05	1.27923e-07	4.77948e-05	0.000461507	1.22742e-05	0.000310881	0.307692	0.616756
k__Bacteria;p__Firmicutes;c__Bacilli;o__Lactobacillales;f__Lactobacillaceae;g__Limosilactobacillus;s__Lactobacillus_reuteri;	0.00149546	1.73629e-05	0.000556823	0.000760051	1.18674e-05	0.000305686	0.321678	0.616756
k__Bacteria;p__Firmicutes;c__Negativicutes;o__Veillonellales-Selenomonadales;f__Veillonellaceae;g__Dialister;s__Dialister_sp_Marseille-P5638;	0.000886609	2.07066e-05	0.00060808	0.000518965	1.969e-06	0.000124515	0.702298	0.953867
k__Bacteria;p__Firmicutes;c__Clostridia;o__Oscillospirales;f__Ruminococcaceae;g__Faecalibacterium;s__Faecalibacterium_prausnitzii;	0.00216451	2.12438e-05	0.000615917	0.00298325	3.68697e-05	0.000538807	0.318681	0.616756
k__Bacteria;p__Verrucomicrobiota;c__Verrucomicrobiae;o__Verrucomicrobiales;f__Akkermansiaceae;g__Akkermansia;s__Akkermansia_muciniphila;	0.000765448	1.77074e-05	0.00056232	0.000299551	5.47448e-07	6.56553e-05	0.613387	0.886003
k__Bacteria;p__Proteobacteria;c__Gammaproteobacteria;o__Burkholderiales;f__Burkholderiaceae;g__Ralstonia;s__Ralstonia_pickettii;	0.0036333	1.33378e-05	0.000488032	0.00490186	2.66317e-05	0.000457928	0.0559441	0.216634
k__Bacteria;p__Firmicutes;c__Bacilli;o__Lactobacillales;f__Lactobacillaceae;g__Leuconostoc;s__Leuconostoc_pseudomesenteroides;	9.10612e-05	3.38911e-07	7.77944e-05	0.000529381	7.90193e-06	0.000249439	0.0859141	0.292816
k__Bacteria;p__Proteobacteria;c__Gammaproteobacteria;o__Enterobacterales;f__Orbaceae;g__Gilliamella;s__Enterobacteriaceae_bacterium_Acj_122;	0.000497979	1.38871e-05	0.000497979	1.34403e-06	1.13798e-10	9.46596e-07	0.4995	0.819001
k__Bacteria;p__Proteobacteria;c__Gammaproteobacteria;o__Enterobacterales;f__Morganellaceae;g__Providencia;s__Providencia_stuartii;	0.000506742	1.70536e-06	0.000174507	0.000581294	6.6967e-06	0.00022963	0.899101	1
k__Bacteria;p__Proteobacteria;c__Gammaproteobacteria;o__Pseudomonadales;f__Moraxellaceae;g__Acinetobacter;s__Acinetobacter_sp_CIP_53.82;	0.000715916	1.29956e-05	0.000481731	0.00108027	1.21163e-05	0.000308876	0.537463	0.83085
k__Bacteria;p__Firmicutes;c__Negativicutes;o__Veillonellales-Selenomonadales;f__Veillonellaceae;g__Dialister;s__Dialister_micraerophilus;	0.00176712	8.13073e-06	0.00038104	0.00373977	2.76613e-05	0.000466696	0.00599401	0.0371058
k__Bacteria;p__Actinobacteria;c__unidentified_Actinobacteria;o__Corynebacteriales;f__Corynebacteriaceae;g__Corynebacterium;s__Corynebacterium_amycolatum;	0.000417967	3.87238e-07	8.31562e-05	0.00111303	9.87952e-06	0.000278911	0.022977	0.112722
k__Bacteria;p__Firmicutes;c__Negativicutes;o__Veillonellales-Selenomonadales;f__Veillonellaceae;g__Megasphaera;s__Megasphaera_elsdenii;	0.000608091	1.11597e-05	0.000446408	0.000354657	9.59415e-07	8.69163e-05	0.755245	0.987306
k__Bacteria;p__Proteobacteria;c__Gammaproteobacteria;o__Pseudomonadales;f__Moraxellaceae;g__Acinetobacter;s__Acinetobacter_sp_SWBY1;	0.000741063	8.82443e-06	0.000396962	0.000449411	5.13421e-06	0.000201064	0.564436	0.836541
k__Bacteria;p__Firmicutes;c__Clostridia;o__Lachnospirales;f__Lachnospiraceae;g__Moryella;s__Moryella_indoligenes;	0.000190124	2.61945e-07	6.8393e-05	0.000679745	9.05121e-06	0.000266963	0.133866	0.374825
k__Bacteria;p__Campylobacterota;c__Campylobacteria;o__Campylobacterales;f__Campylobacteraceae;g__Campylobacter;s__Campylobacter_hominis;	0.000229749	2.51925e-07	6.70721e-05	0.000860517	8.05281e-06	0.000251809	0.01998	0.100452
k__Bacteria;p__Firmicutes;c__Negativicutes;o__Veillonellales-Selenomonadales;f__Veillonellaceae;g__Dialister;s__Dialister_propionicifaciens;	0.000280042	1.89847e-07	5.82248e-05	0.00102566	7.87851e-06	0.000249069	0.000999001	0.00820247
k__Bacteria;p__Firmicutes;c__Bacilli;o__Paenibacillales;f__Paenibacillaceae;g__Paenibacillus;s__Paenibacillus_validus;	0.000628665	9.55688e-06	0.000413108	0.00067168	4.82061e-06	0.000194827	0.937063	1
k__Bacteria;p__Firmicutes;c__Bacilli;o__Staphylococcales;f__Staphylococcaceae;g__Staphylococcus;s__Staphylococcus_caprae;	0.00159948	1.41362e-05	0.000502426	0.00158243	1.39716e-05	0.000331681	0.973027	1
k__Bacteria;p__Bacteroidota;c__Bacteroidia;o__Bacteroidales;f__Porphyromonadaceae;g__Porphyromonas;s__Porphyromonas_bennonis;	0.000615711	4.64449e-06	0.000287988	0.00128674	1.0451e-05	0.000286865	0.122877	0.350695
k__Bacteria;p__Actinobacteria;c__unidentified_Actinobacteria;o__Bifidobacteriales;f__Bifidobacteriaceae;g__Bifidobacterium;s__Bifidobacterium_longum;	0.000728871	4.82831e-06	0.000293632	0.00109925	1.04976e-05	0.000287503	0.397602	0.70256
k__Bacteria;p__Bacteroidota;c__Bacteroidia;o__Bacteroidales;f__Prevotellaceae;g__Prevotella_7;s__Prevotella_melaninogenica;	0.000749826	1.02982e-05	0.000428832	0.000488556	1.84779e-06	0.000120621	0.628372	0.904776
k__Bacteria;p__Firmicutes;c__Bacilli;o__Lactobacillales;f__Lactobacillaceae;g__Ligilactobacillus;s__Lactobacillus_ruminis;	0.00047207	8.32985e-06	0.000385678	6.36736e-05	1.8806e-07	3.8481e-05	0.401598	0.708245
k__Bacteria;p__Bacteroidota;c__Bacteroidia;o__Bacteroidales;f__Bacteroidaceae;g__Bacteroides;s__Bacteroides_stercoris;	0.000915565	1.30485e-05	0.00048271	0.000807764	5.36855e-06	0.000205602	0.836164	1
k__Bacteria;p__Proteobacteria;c__Gammaproteobacteria;o__Burkholderiales;f__Comamonadaceae;g__Comamonas;s__Comamonas_denitrificans;	0.00184942	9.24359e-06	0.000406281	0.00173649	1.03279e-05	0.00028517	0.818182	1
k__Bacteria;p__Proteobacteria;c__Alphaproteobacteria;o__Caulobacterales;f__Caulobacteraceae;g__Brevundimonas;s__Brevundimonas_bullata;	0.000446162	4.54192e-07	9.00587e-05	0.000622119	5.14175e-06	0.000201212	0.552448	0.83085
k__Bacteria;p__Bacteroidota;c__Bacteroidia;o__Bacteroidales;f__Bacteroidaceae;g__Bacteroides;s__Bacteroides_uniformis;	0.00101806	9.01091e-06	0.000401135	0.000858501	3.57666e-06	0.000167817	0.739261	0.977702
k__Bacteria;p__Firmicutes;c__Clostridia;o__Peptostreptococcales-Tissierellales;f__Family_XI;g__Peptoniphilus;s__Peptoniphilus_lacrimalis;	0.000288424	1.87247e-07	5.78247e-05	0.00112546	5.64347e-06	0.0002108	0.000999001	0.00820247
k__Bacteria;p__Campylobacterota;c__Campylobacteria;o__Campylobacterales;f__Helicobacteraceae;g__Helicobacter;s__Helicobacter_pylori;	4.1911e-06	3.71145e-10	2.57441e-06	0.000159772	3.13991e-06	0.000157238	0.776224	0.987592
k__Bacteria;p__Bacteroidota;c__Bacteroidia;o__Bacteroidales;f__Bacteroidaceae;g__Bacteroides;s__Bacteroides_coprocola;	0.000263658	1.06863e-06	0.00013814	0.000299887	3.21679e-06	0.000159151	0.931069	1
k__Bacteria;p__Bacteroidota;c__Bacteroidia;o__Bacteroidales;f__Prevotellaceae;g__Prevotella;s__Prevotella_sp_DNF00663;	4.80072e-05	1.19896e-08	1.46321e-05	0.00041413	5.06285e-06	0.000199662	0.0509491	0.203349
k__Bacteria;p__Bacteroidota;c__Bacteroidia;o__Bacteroidales;f__Tannerellaceae;g__Parabacteroides;s__Parabacteroides_distasonis;	0.000759733	7.86095e-06	0.000374665	0.000596247	4.884e-06	0.000196104	0.713287	0.963043
k__Bacteria;p__Bacteroidota;c__Bacteroidia;o__Bacteroidales;f__Porphyromonadaceae;g__Porphyromonas;s__Porphyromonas_endodontalis;	3.81009e-05	6.7736e-08	3.47789e-05	0.000175396	2.55886e-06	0.000141946	0.535465	0.83085
k__Bacteria;p__Proteobacteria;c__Gammaproteobacteria;o__Burkholderiales;f__Sutterellaceae;g__Sutterella;s__Sutterella_sanguinus;	0.000318905	5.69521e-06	0.000318905	1.14243e-05	7.60765e-09	7.73969e-06	0.631369	0.905018
k__Bacteria;p__Cyanobacteria;c__Cyanobacteriia;o__Chloroplast;f__unidentified_Chloroplast;g__unidentified_Chloroplast;s__Lolium_perenne;	0.000330716	5.27994e-06	0.000307058	9.07222e-05	1.25561e-07	3.14431e-05	0.768232	0.987306
k__Bacteria;p__Firmicutes;c__Clostridia;o__Peptostreptococcales-Tissierellales;f__Family_XI;g__Peptoniphilus;s__Clostridiales_bacterium_KA00134;	8.00119e-05	4.35589e-08	2.78897e-05	0.000385905	3.28405e-06	0.000160806	0.032967	0.140845
k__Bacteria;p__Firmicutes;c__Clostridia;o__Peptostreptococcales-Tissierellales;f__Peptostreptococcaceae;g__Criibacterium;s__Criibacterium_bergeronii;	0.000348242	1.29903e-06	0.000152305	0.00058499	4.63358e-06	0.00019101	0.383616	0.681818
k__Bacteria;p__Proteobacteria;c__Gammaproteobacteria;o__Pseudomonadales;f__Moraxellaceae;g__Enhydrobacter;s__Moraxella_osloensis;	0.000616092	2.60719e-06	0.000215771	0.000708305	5.11672e-06	0.000200721	0.75025	0.9866
k__Bacteria;p__Actinobacteria;c__unidentified_Actinobacteria;o__Propionibacteriales;f__Propionibacteriaceae;g__Propionimicrobium;s__Propionibacterium_lymphophilum;	0.000182884	3.95831e-07	8.40738e-05	0.000304591	2.05226e-06	0.00012712	0.579421	0.851814
k__Bacteria;p__Bacteroidota;c__Bacteroidia;o__Bacteroidales;f__Prevotellaceae;g__Prevotella_7;s__Prevotella_veroralis;	0.000184027	1.04905e-06	0.000136869	0.000149188	1.92182e-06	0.000123014	0.91009	1
k__Bacteria;p__Firmicutes;c__Bacilli;o__Erysipelotrichales;f__Erysipelotrichaceae;g__Solobacterium;s__Solobacterium_moorei;	0.000143259	2.13862e-07	6.17978e-05	0.000277039	2.09024e-06	0.000128291	0.471528	0.791681
k__Bacteria;p__Firmicutes;c__Clostridia;o__Peptostreptococcales-Tissierellales;f__Family_XI;g__Peptoniphilus;s__Peptoniphilus_koenoeneniae;	0.000159643	4.59881e-08	2.86569e-05	0.000688817	2.94428e-06	0.000152261	0.000999001	0.00820247
k__Bacteria;p__Firmicutes;c__Negativicutes;o__Acidaminococcales;f__Acidaminococcaceae;g__Phascolarctobacterium;s__Phascolarctobacterium_faecium;	0.000422158	4.32493e-06	0.000277904	0.000225125	5.5141e-07	6.58924e-05	0.64036	0.914773
k__Bacteria;p__Firmicutes;c__Bacilli;o__Bacillales;f__Bacillaceae;g__Bacillus;s__Bacillus_anthracis;	0.000262896	3.69057e-06	0.000256716	7.03937e-05	1.53587e-07	3.47756e-05	0.795205	1
k__Bacteria;p__Actinobacteria;c__unidentified_Actinobacteria;o__Micrococcales;f__Micrococcaceae;g__Rothia;s__Rothia_mucilaginosa;	0.000107445	1.22916e-07	4.68501e-05	0.000177748	1.45738e-06	0.000107124	0.866134	1
k__Bacteria;p__Proteobacteria;c__Gammaproteobacteria;o__Burkholderiales;f__Oxalobacteraceae;g__Massilia;s__Janthinobacterium_agaricidamnosum;	0.00027166	3.20208e-06	0.000239124	7.22418e-06	6.30268e-10	2.22772e-06	0.0989011	0.315789
k__Bacteria;p__Bacteroidota;c__Bacteroidia;o__Bacteroidales;f__Tannerellaceae;g__Parabacteroides;s__Parabacteroides_goldsteinii;	0.000400441	3.86129e-06	0.000262586	0.000187325	1.23224e-06	9.85024e-05	0.536464	0.83085
k__Bacteria;p__Chlamydiae;c__unidentified_Chlamydiae;o__Chlamydiales;f__Chlamydiaceae;g__Chlamydia;s__Chlamydia_trachomatis;	7.62019e-07	3.25176e-11	7.62019e-07	0.000112731	1.40478e-06	0.000105173	0.0559441	0.216634
k__Bacteria;p__Firmicutes;c__Clostridia;o__Oscillospirales;f__Hungateiclostridiaceae;g__Fastidiosipila;s__Clostridiales_bacterium_KA00274;	0.000121542	5.7426e-08	3.20229e-05	0.00022647	1.59061e-06	0.000111913	0.537463	0.83085
k__Bacteria;p__Actinobacteria;c__unidentified_Actinobacteria;o__Corynebacteriales;f__Corynebacteriaceae;g__Corynebacterium;s__Corynebacterium_tuberculostearicum;	0.000712106	2.15836e-06	0.000196322	0.00106162	4.82252e-06	0.000194866	0.218781	0.523923
k__Bacteria;p__Actinobacteriota;c__Coriobacteriia;o__Coriobacteriales;f__Eggerthellaceae;g__DNF00809;s__Gordonibacter_sp_Marseille-P4307;	6.01995e-05	3.46006e-08	2.48569e-05	0.000148852	1.2729e-06	0.000100114	0.74026	0.977702
k__Bacteria;p__Proteobacteria;c__Gammaproteobacteria;o__Pseudomonadales;f__Moraxellaceae;g__Acinetobacter;s__Acinetobacter_baumannii;	6.93437e-05	3.67715e-08	2.56249e-05	0.000245958	1.79495e-06	0.000118884	0.20979	0.511821
k__Bacteria;p__Firmicutes;c__Bacilli;o__Lactobacillales;f__Streptococcaceae;g__Lactococcus;s__Lactococcus_sp_USMS16BP;	1.63834e-05	3.44318e-09	7.84125e-06	0.000108531	1.21802e-06	9.79321e-05	0.842158	1
k__Bacteria;p__Firmicutes;c__Clostridia;o__Peptostreptococcales-Tissierellales;f__Family_XI;g__Parvimonas;s__Tissierellia_bacterium_KA00581;	0.000222128	2.66824e-06	0.000218282	2.50326e-05	2.63761e-08	1.44113e-05	0.754246	0.987306
k__Bacteria;p__Firmicutes;c__Bacilli;o__Lactobacillales;f__Lactobacillaceae;g__Limosilactobacillus;s__Lactobacillus_coleohominis;	0.000223271	2.58393e-06	0.000214806	8.73621e-06	1.88136e-09	3.84888e-06	0.497502	0.817197
k__Bacteria;p__Fusobacteriota;c__Fusobacteriia;o__Fusobacteriales;f__Leptotrichiaceae;g__Sneathia;s__Sneathia_amnii;	7.12487e-05	6.70335e-08	3.45981e-05	0.00022899	1.84964e-06	0.000120682	0.354645	0.644166
k__Bacteria;p__Proteobacteria;c__Gammaproteobacteria;o__Pseudomonadales;f__Pseudomonadaceae;g__Pseudomonas;s__Pseudomonas_xanthomarina;	0.000145927	1.19735e-07	4.62398e-05	0.000353649	2.22948e-06	0.000132495	0.194805	0.480414
k__Bacteria;p__Bacteroidota;c__Bacteroidia;o__Flavobacteriales;f__Weeksellaceae;g__Apibacter;s__Apibacter_sp_wkB309;	0.000212984	2.54029e-06	0.000212984	1.68004e-07	3.58462e-12	1.68004e-07	0.579421	0.851814
k__Bacteria;p__Proteobacteria;c__Gammaproteobacteria;o__Burkholderiales;f__Neisseriaceae;g__Neisseria;s__Neisseria_mucosa;	0.000110874	1.49328e-07	5.16389e-05	0.00018178	1.21984e-06	9.80052e-05	0.696304	0.948557
k__Bacteria;p__Firmicutes;c__Clostridia;o__Peptostreptococcales-Tissierellales;f__Family_XI;g__Peptoniphilus;s__Peptoniphilaceae_bacterium_FC2;	0.000113541	8.37176e-08	3.86647e-05	0.000511236	2.47025e-06	0.000139466	0.00699301	0.0415924
k__Bacteria;p__Actinobacteriota;c__Coriobacteriia;o__Coriobacteriales;f__Eggerthellaceae;g__DNF00809;s__Coriobacteriales_bacterium_DNF00809;	0.000227844	2.31694e-06	0.000203406	4.78812e-05	4.38245e-08	1.85762e-05	0.641359	0.914773
k__Bacteria;p__Firmicutes;c__Clostridia;o__Oscillospirales;f__Hungateiclostridiaceae;g__Fastidiosipila;s__Clostridiales_bacterium_oral_clone_MCE3_9;	4.99122e-05	3.50007e-08	2.50002e-05	0.000307783	2.22226e-06	0.00013228	0.114885	0.336776
k__Bacteria;p__Proteobacteria;c__Gammaproteobacteria;o__Enterobacterales;f__Pasteurellaceae;g__Haemophilus;s__Haemophilus_parainfluenzae;	0.000371865	1.52559e-06	0.000165053	0.000442187	2.27026e-06	0.000133702	0.76024	0.987306
k__Bacteria;p__Firmicutes;c__Clostridia;o__Peptostreptococcales-Tissierellales;f__Peptostreptococcaceae;g__Romboutsia;s__Romboutsia_ilealis;	0.000824885	4.93718e-06	0.000296924	0.000671176	2.25807e-06	0.000133342	0.643357	0.914773
k__Bacteria;p__Proteobacteria;c__Gammaproteobacteria;o__Pseudomonadales;f__Pseudomonadaceae;g__Azotobacter;s__Azotobacter_chroococcum;	0.000262515	2.00271e-06	0.00018911	0.000244446	1.00425e-06	8.89241e-05	0.945055	1
k__Bacteria;p__Firmicutes;c__Clostridia;o__Peptostreptococcales-Tissierellales;f__Peptostreptococcaceae;g__Clostridioides;s__Clostridioides_difficile;	0.00030595	2.20823e-06	0.000198577	0.000220253	1.02355e-06	8.97746e-05	0.719281	0.968175
k__Bacteria;p__Bacteroidota;c__Bacteroidia;o__Bacteroidales;f__Bacteroidaceae;g__Bacteroides;s__Bacteroides_plebeius;	0.000373389	2.11033e-06	0.000194125	0.000406234	1.44243e-06	0.000106573	0.885115	1
k__Bacteria;p__Proteobacteria;c__Gammaproteobacteria;o__Burkholderiales;f__Oxalobacteraceae;g__Herbaspirillum;s__Herbaspirillum_huttiense;	6.55336e-05	1.77875e-07	5.6359e-05	0.000121299	8.16697e-07	8.01915e-05	0.786214	0.992309
k__Bacteria;p__Cyanobacteria;c__Cyanobacteriia;o__Chloroplast;f__unidentified_Chloroplast;g__unidentified_Chloroplast;s__Pinus_greggii;	6.82007e-05	7.16877e-08	3.5779e-05	0.000128187	7.93889e-07	7.90639e-05	0.775225	0.987592
k__Bacteria;p__Firmicutes;c__Clostridia;o__Oscillospirales;f__Ruminococcaceae;g__Ruminococcus;s__Ruminococcus_sp_N15.MGS-57;	0.000465212	1.67018e-06	0.000172698	0.000577262	2.71288e-06	0.000146155	0.643357	0.914773
k__Bacteria;p__Proteobacteria;c__Gammaproteobacteria;o__Pseudomonadales;f__Pseudomonadaceae;g__Pseudomonas;s__Pseudomonas_psychrotolerans;	0.000208412	1.7155e-06	0.000175026	1.12563e-05	2.85308e-09	4.73974e-06	0.25974	0.582176
k__Bacteria;p__Firmicutes;c__Negativicutes;o__Veillonellales-Selenomonadales;f__Veillonellaceae;g__Dialister;s__Dialister_pneumosintes;	0.000393583	2.16848e-06	0.000196781	0.000341216	1.29741e-06	0.000101073	0.85015	1
k__Bacteria;p__Bacteroidota;c__Bacteroidia;o__Bacteroidales;f__Bacteroidaceae;g__Bacteroides;s__Bacteroides_caccae;	0.000310142	1.13184e-06	0.000142167	0.000257718	8.66462e-07	8.25987e-05	0.765235	0.987306
k__Bacteria;p__Proteobacteria;c__Gammaproteobacteria;o__Burkholderiales;f__Sutterellaceae;g__Sutterella;s__Sutterella_wadsworthensis;	5.14363e-05	3.97104e-08	2.66292e-05	0.000236382	8.55659e-07	8.20821e-05	0.011988	0.0642064
k__Bacteria;p__Bacteroidota;c__Bacteroidia;o__Sphingobacteriales;f__Lentimicrobiaceae;g__Lentimicrobium;s__Bacteroidia_bacterium_feline_oral_taxon_312;	2.74327e-05	1.49439e-08	1.63357e-05	8.88742e-05	6.66661e-07	7.2452e-05	0.778222	0.987592
k__Bacteria;p__Firmicutes;c__Clostridia;o__Lachnospirales;f__Lachnospiraceae;g__Lachnoclostridium;s__Lachnoclostridium_sp_YL32;	0.000322715	1.60927e-06	0.00016952	0.000187661	1.97067e-07	3.93917e-05	0.525475	0.83085
k__Bacteria;p__Bacteroidota;c__Bacteroidia;o__Bacteroidales;f__Bacteroidaceae;g__Bacteroides;s__Bacteroides_salanitronis;	0	0	0	6.98897e-05	5.96704e-07	6.85453e-05	0.025974	0.123751
k__Bacteria;p__Proteobacteria;c__Gammaproteobacteria;o__Burkholderiales;f__Burkholderiaceae;g__Burkholderia-Caballeronia-Paraburkholderia;s__Paraburkholderia_fungorum;	0.000672481	1.3173e-06	0.000153373	0.00114159	2.01284e-06	0.000125893	0.030969	0.137687
k__Bacteria;p__Proteobacteria;c__Alphaproteobacteria;o__Rhizobiales;f__Rhizobiaceae;g__Allorhizobium-Neorhizobium-Pararhizobium-Rhizobium;s__Rhizobium_phaseoli;	0.000440066	7.04748e-07	0.000112182	0.000681929	1.28016e-06	0.000100399	0.138861	0.385255
k__Bacteria;p__Actinobacteriota;c__Coriobacteriia;o__Coriobacteriales;f__Coriobacteriaceae;g__Collinsella;s__Collinsella_aerofaciens;	0.000341384	1.18099e-06	0.000145221	0.000204293	5.30562e-07	6.46348e-05	0.475524	0.793995
k__Bacteria;p__Proteobacteria;c__Gammaproteobacteria;o__Enterobacterales;f__Enterobacteriaceae;g__Cedecea;s__Cedecea_neteri;	9.56333e-05	6.59858e-08	3.43266e-05	0.000177076	5.48308e-07	6.57068e-05	0.330669	0.616756
k__Bacteria;p__Bacteroidota;c__Bacteroidia;o__Bacteroidales;f__Bacteroidaceae;g__Bacteroides;s__Bacteroides_massiliensis;	0.000291853	1.15507e-06	0.000143618	0.000256206	4.02695e-07	5.63101e-05	0.838162	1
k__Bacteria;p__Firmicutes;c__Clostridia;o__Lachnospirales;f__Lachnospiraceae;g__Catonella;s__Catonella_sp_oral_clone_FL037;	2.66706e-06	2.16242e-10	1.96506e-06	6.31695e-05	4.38941e-07	5.87897e-05	0.252747	0.579345
k__Bacteria;p__Proteobacteria;c__Alphaproteobacteria;o__Sphingomonadales;f__Sphingomonadaceae;g__Erythrobacter;s__Erythrobacter_sp;	7.62019e-07	1.59632e-11	5.33908e-07	7.17377e-05	4.40698e-07	5.89073e-05	0.026973	0.127841
k__Bacteria;p__Actinobacteria;c__unidentified_Actinobacteria;o__Bifidobacteriales;f__Bifidobacteriaceae;g__Bifidobacterium;s__Bifidobacterium_pseudolongum;	0.000142497	9.60921e-07	0.000130994	3.88089e-05	4.36128e-08	1.85313e-05	0.595405	0.865524
k__Bacteria;p__Proteobacteria;c__Gammaproteobacteria;o__Enterobacterales;f__Enterobacteriaceae;g__Plesiomonas;s__Plesiomonas_shigelloides;	0.000110112	6.78977e-07	0.000110112	6.82097e-05	4.16587e-07	5.72732e-05	0.895105	1
k__Bacteria;p__Firmicutes;c__Bacilli;o__Erysipelotrichales;f__Erysipelotrichaceae;g__ZOR0006;s__Firmicutes_bacterium_ZOR0006;	8.99182e-05	4.15098e-07	8.60957e-05	5.98095e-05	3.94504e-07	5.57345e-05	0.84016	1
k__Bacteria;p__Firmicutes;c__Clostridia;o__Peptostreptococcales-Tissierellales;f__Family_XI;g__Murdochiella;s__Murdochiella_asaccharolytica;	0.000293377	9.76848e-07	0.000132075	0.000152716	1.69861e-07	3.65717e-05	0.360639	0.651154
k__Bacteria;p__Proteobacteria;c__Gammaproteobacteria;o__Enterobacterales;f__Pectobacteriaceae;g__Pectobacterium;s__Pectobacterium_carotovorum;	5.33413e-05	8.76392e-08	3.95599e-05	0.000157084	9.4082e-07	8.60699e-05	0.37962	0.676036
k__Bacteria;p__Proteobacteria;c__Gammaproteobacteria;o__Xanthomonadales;f__Xanthomonadaceae;g__Stenotrophomonas;s__Stenotrophomonas_maltophilia;	0.000295282	7.79578e-07	0.000117987	0.000340208	7.39215e-07	7.62928e-05	0.766234	0.987306
k__Bacteria;p__Proteobacteria;c__Gammaproteobacteria;o__Burkholderiales;f__Burkholderiaceae;g__Burkholderia-Caballeronia-Paraburkholderia;s__Paraburkholderia_caledonica;	0.000331859	2.13683e-07	6.1772e-05	0.000454451	6.64938e-07	7.23583e-05	0.244755	0.565298
k__Bacteria;p__Proteobacteria;c__Gammaproteobacteria;o__Coxiellales;f__Coxiellaceae;g__Coxiella;s__Coxiella_endosymbiont_of_Rhipicephalus_turanicus;	0	0	0	5.24173e-05	3.46694e-07	5.22482e-05	0.0829171	0.284734
k__Bacteria;p__Actinobacteria;c__unidentified_Actinobacteria;o__Corynebacteriales;f__Corynebacteriaceae;g__Corynebacterium;s__Corynebacterium_glucuronolyticum;	0.000121161	8.90315e-08	3.98729e-05	0.000202781	5.1458e-07	6.36538e-05	0.342657	0.62923
k__Bacteria;p__Proteobacteria;c__Gammaproteobacteria;o__Pseudomonadales;f__Moraxellaceae;g__Moraxella;s__Moraxella_osloensis;	0.000265563	1.14785e-06	0.000143169	0.000212357	7.49393e-07	7.68162e-05	0.777223	0.987592
k__Bacteria;p__Bacteroidota;c__Bacteroidia;o__Bacteroidales;f__Prevotellaceae;g__Prevotella;s__Prevotella_pallens;	0.000151642	7.68799e-07	0.000117169	2.95687e-05	7.99793e-08	2.5095e-05	0.481518	0.796694
k__Bacteria;p__Firmicutes;c__Bacilli;o__Erysipelotrichales;f__Erysipelotrichaceae;g__Faecalibaculum;s__Faecalibaculum_rodentium;	9.10612e-05	3.28316e-07	7.65688e-05	6.08175e-05	3.0279e-07	4.8828e-05	0.87013	1
k__Bacteria;p__Firmicutes;c__Bacilli;o__Lactobacillales;f__Streptococcaceae;g__Lactococcus;s__Lactococcus_lactis;	2.70517e-05	1.05036e-08	1.36954e-05	0.000113571	3.53545e-07	5.27619e-05	0.0929071	0.301
k__Bacteria;p__Firmicutes;c__Bacilli;o__Lactobacillales;f__Lactobacillaceae;g__Limosilactobacillus;s__Lactobacillus_fermentum;	3.42908e-06	2.11513e-10	1.94345e-06	0.000136923	4.72029e-07	6.09653e-05	0.011988	0.0642064
k__Bacteria;p__Proteobacteria;c__Gammaproteobacteria;o__Enterobacterales;f__Yersiniaceae;g__Rahnella1;s__Rahnella_aquatilis;	0.000108969	6.09711e-07	0.000104344	8.73621e-06	3.26155e-09	5.06769e-06	0.584416	0.855013
k__Bacteria;p__Firmicutes;c__Clostridia;o__Oscillospirales;f__Ruminococcaceae;g__Ruminococcus;s__Clostridiaceae_bacterium_DJF_VR76;	0.000126876	5.89262e-07	0.000102579	6.75376e-05	3.12609e-07	4.96133e-05	0.655345	0.92603
k__Bacteria;p__Firmicutes;c__Bacilli;o__Lactobacillales;f__Aerococcaceae;g__Aerococcus;s__Aerococcus_urinaeequi;	0.000183265	6.82983e-07	0.000110436	0.000130203	2.50905e-07	4.44481e-05	0.729271	0.97123
k__Bacteria;p__Firmicutes;c__Bacilli;o__Lactobacillales;f__Carnobacteriaceae;g__Carnobacterium;s__Carnobacterium_divergens;	4.95312e-06	4.46822e-10	2.82471e-06	0.000176572	7.09143e-07	7.47248e-05	0.108891	0.329263
k__Bacteria;p__Firmicutes;c__Bacilli;o__Bacillales;f__Bacillaceae;g__Bacillus;s__Bacillus_thermoamylovorans;	6.62956e-05	2.35848e-08	2.05221e-05	0.000141795	4.26361e-07	5.79411e-05	0.306693	0.616756
k__Bacteria;p__Proteobacteria;c__Gammaproteobacteria;o__Burkholderiales;f__Hydrogenophilaceae;g__Hydrogenophilus;s__Hydrogenophilus_thermoluteolus;	0.000164215	5.1466e-07	9.58663e-05	7.94659e-05	8.17326e-08	2.53686e-05	0.505495	0.825853
k__Bacteria;p__Bacteroidota;c__Bacteroidia;o__Bacteroidales;f__Prevotellaceae;g__Alloprevotella;s__Prevotellaceae_bacterium_Marseille-P2826;	0.000105159	4.92774e-07	9.38058e-05	3.02407e-05	2.03592e-08	1.26613e-05	0.647353	0.919019
k__Bacteria;p__Firmicutes;c__Bacilli;o__Lactobacillales;f__Streptococcaceae;g__Lactococcus;s__Lactococcus_garvieae;	3.77199e-05	6.72274e-08	3.46481e-05	8.66901e-05	2.27152e-07	4.22918e-05	0.473526	0.792112
k__Bacteria;p__Bacteroidota;c__Bacteroidia;o__Bacteroidales;f__Tannerellaceae;g__Parabacteroides;s__Parabacteroides_merdae;	0.000158119	1.83568e-07	5.72539e-05	0.000232686	3.29877e-07	5.09652e-05	0.353646	0.643636
k__Bacteria;p__Firmicutes;c__Bacilli;o__Lactobacillales;f__Lactobacillaceae;g__Lactobacillus;s__Lactobacillus_jensenii;	0.000230511	6.16908e-07	0.000104958	2.45286e-05	1.38097e-08	1.04278e-05	0.0839161	0.287081
k__Bacteria;p__Firmicutes;c__Bacilli;o__Lactobacillales;f__Streptococcaceae;g__Streptococcus;s__Streptococcus_suis;	7.62019e-07	3.25176e-11	7.62019e-07	3.9313e-05	1.7523e-07	3.71452e-05	0.257742	0.582176
k__Bacteria;p__Bacteroidota;c__Bacteroidia;o__Bacteroidales;f__Bacteroidaceae;g__Bacteroides;s__Bacteroides_thetaiotaomicron;	0.000260991	4.90111e-07	9.3552e-05	0.000432611	5.28713e-07	6.4522e-05	0.14985	0.408274
k__Bacteria;p__Actinobacteria;c__unidentified_Actinobacteria;o__Micrococcales;f__Micrococcaceae;g__Kocuria;s__Kocuria_rosea;	0.000220604	5.29134e-07	9.72051e-05	0.00014566	1.85691e-07	3.82378e-05	0.465534	0.785967
k__Bacteria;p__Proteobacteria;c__Gammaproteobacteria;o__Burkholderiales;f__Comamonadaceae;g__Pelomonas;s__Pelomonas_saccharophila;	0.000458735	4.55744e-07	9.02124e-05	0.000667312	9.00997e-07	8.42286e-05	0.103896	0.326019
k__Bacteria;p__Firmicutes;c__Clostridia;o__Lachnospirales;f__Lachnospiraceae;g__Anaerostipes;s__Anaerostipes_hadrus;	0.00019622	2.28011e-07	6.38093e-05	0.00025503	4.21399e-07	5.7603e-05	0.504496	0.825703
k__Bacteria;p__Proteobacteria;c__Gammaproteobacteria;o__Enterobacterales;f__Morganellaceae;g__Morganella;s__Morganella_morganii;	0.000129924	3.85342e-07	8.29525e-05	0.000132051	3.21236e-07	5.02933e-05	0.99001	1
k__Bacteria;p__Bacteroidota;c__Bacteroidia;o__Bacteroidales;f__Rikenellaceae;g__Alistipes;s__Alistipes_shahii;	8.1155e-05	5.5961e-08	3.16117e-05	0.000117435	2.36634e-07	4.31655e-05	0.582418	0.854839
k__Bacteria;p__Actinobacteria;c__unidentified_Actinobacteria;o__Actinomycetales;f__Actinomycetaceae;g__Arcanobacterium;s__Arcanobacterium_sp_Marseille-P3248;	9.94434e-05	8.57897e-08	3.91402e-05	0.000129867	2.22327e-07	4.18402e-05	0.662338	0.930135
k__Bacteria;p__Firmicutes;c__Clostridia;o__Peptostreptococcales-Tissierellales;f__Family_XI;g__Murdochiella;s__Candidatus_Stoquefichus_sp_SN16;	4.1911e-06	5.20135e-10	3.04764e-06	3.74649e-05	1.46501e-07	3.39639e-05	0.622378	0.897565
k__Bacteria;p__Proteobacteria;c__Gammaproteobacteria;o__Enterobacterales;f__Aeromonadaceae;g__Aeromonas;s__Aeromonas_veronii;	9.86814e-05	3.16381e-07	7.51642e-05	0.000105507	2.42121e-07	4.36631e-05	0.914086	1
k__Bacteria;p__Proteobacteria;c__Alphaproteobacteria;o__Caulobacterales;f__Caulobacteraceae;g__Caulobacter;s__Caulobacter_sp;	0.000129543	7.04037e-08	3.54571e-05	0.000255366	3.52332e-07	5.26713e-05	0.0599401	0.231125
k__Bacteria;p__Firmicutes;c__Bacilli;o__Erysipelotrichales;f__Erysipelotrichaceae;g__Ileibacterium;s__Ileibacterium_valens;	3.04807e-06	4.04401e-10	2.68728e-06	3.32648e-05	1.40532e-07	3.32648e-05	0.938062	1
k__Bacteria;p__Firmicutes;c__Negativicutes;o__Veillonellales-Selenomonadales;f__Veillonellaceae;g__Veillonella;s__Veillonella_sp_oral_taxon_780;	0.000118113	3.47444e-07	7.87677e-05	1.91525e-05	1.29842e-08	1.01113e-05	0.348651	0.637094
k__Bacteria;p__Actinobacteriota;c__Coriobacteriia;o__Coriobacteriales;f__Atopobiaceae;g__Atopobium;s__Atopobium_minutum;	3.88629e-05	8.69285e-09	1.24591e-05	0.000182284	3.37972e-07	5.15868e-05	0.014985	0.0770416
k__Bacteria;p__Firmicutes;c__Bacilli;o__Lactobacillales;f__Enterococcaceae;g__Enterococcus;s__Enterococcus_wangshanyuanii;	0.000127257	2.72651e-07	6.97766e-05	0.00017422	3.52461e-07	5.26809e-05	0.612388	0.885966
k__Bacteria;p__Proteobacteria;c__Gammaproteobacteria;o__Enterobacterales;f__Enterobacteriaceae;g__Kosakonia;s__Kosakonia_radicincitans;	3.84819e-05	2.03358e-08	1.90562e-05	0.000114075	2.33371e-07	4.28669e-05	0.136863	0.382041
k__Bacteria;p__Firmicutes;c__Clostridia;o__Oscillospirales;f__Ruminococcaceae;g__Ruminococcus;s__Ruminococcus_bicirculans;	6.85817e-05	2.73266e-08	2.20902e-05	0.000207821	2.60331e-07	4.52752e-05	0.004995	0.0320102
k__Bacteria;p__Firmicutes;c__Bacilli;o__Staphylococcales;f__Gemellaceae;g__Gemella;s__Gemella_asaccharolytica;	7.31538e-05	1.74018e-07	5.57446e-05	5.34253e-05	1.48381e-07	3.41812e-05	0.837163	1
k__Bacteria;p__Proteobacteria;c__Gammaproteobacteria;o__Burkholderiales;f__Burkholderiaceae;g__Burkholderia-Caballeronia-Paraburkholderia;s__Paraburkholderia_ferrariae;	0.000115065	7.97705e-08	3.77422e-05	0.000224621	2.2987e-07	4.25441e-05	0.047952	0.193081
k__Bacteria;p__Firmicutes;c__Bacilli;o__Lactobacillales;f__Lactobacillaceae;g__Limosilactobacillus;s__Lactobacillus_mucosae;	6.17235e-05	4.54035e-08	2.84741e-05	5.27533e-05	1.2681e-07	3.15992e-05	0.921079	1
k__Bacteria;p__Myxococcota;c__Polyangia;o__Polyangiales;f__Sandaracinaceae;g__Sandaracinus;s__Sandaracinus_amylolyticus;	3.04807e-06	3.21629e-10	2.39653e-06	3.42728e-05	1.16241e-07	3.02536e-05	0.336663	0.623959
k__Bacteria;p__Firmicutes;c__Negativicutes;o__Veillonellales-Selenomonadales;f__Veillonellaceae;g__Megasphaera;s__Megasphaera_micronuciformis;	3.69579e-05	1.55527e-08	1.66652e-05	7.62739e-05	1.31903e-07	3.22274e-05	0.360639	0.651154
k__Bacteria;p__Bacteroidota;c__Bacteroidia;o__Bacteroidales;f__Bacteroidaceae;g__Bacteroides;s__Bacteroides_cellulosilyticus;	4.99122e-05	1.63604e-08	1.70924e-05	0.000119115	2.5018e-07	4.43838e-05	0.233766	0.545455
k__Bacteria;p__Bacteroidota;c__Bacteroidia;o__Bacteroidales;f__Prevotellaceae;g__Prevotella;s__Prevotella_salivae;	9.25853e-05	2.72855e-07	6.98026e-05	2.08325e-05	1.59948e-08	1.12225e-05	0.491508	0.810277
k__Bacteria;p__Proteobacteria;c__Alphaproteobacteria;o__Caulobacterales;f__Caulobacteraceae;g__Brevundimonas;s__Brevundimonas_diminuta;	0.000256419	4.33503e-07	8.79836e-05	0.000122643	2.23461e-07	4.19468e-05	0.198801	0.487626
k__Bacteria;p__Cyanobacteria;c__Cyanobacteriia;o__Chloroplast;f__unidentified_Chloroplast;g__unidentified_Chloroplast;s__Desmochloris_halophila;	8.3822e-06	3.58699e-09	8.00334e-06	3.05767e-05	9.87784e-08	2.78888e-05	0.796204	1
k__Bacteria;p__Bacteroidota;c__Bacteroidia;o__Bacteroidales;f__Bacteroidaceae;g__Bacteroides;s__Bacteroides_clarus;	0.000176407	4.24199e-07	8.70344e-05	6.75376e-05	2.21031e-08	1.31924e-05	0.30969	0.616756
k__Bacteria;p__Firmicutes;c__Clostridia;o__Peptococcales;f__Peptococcaceae;g__Peptococcus;s__Peptococcus_niger;	3.42908e-05	5.93772e-09	1.02971e-05	0.000183964	2.15021e-07	4.1147e-05	0.000999001	0.00820247
k__Bacteria;p__Proteobacteria;c__Gammaproteobacteria;o__Pseudomonadales;f__Halomonadaceae;g__Chromohalobacter;s__Chromohalobacter_israelensis;	0	0	0	2.83927e-05	9.76112e-08	2.77235e-05	0.101898	0.320856
k__Bacteria;p__Bacteroidota;c__Bacteroidia;o__Bacteroidales;f__Prevotellaceae;g__Prevotella;s__Prevotella_nigrescens;	9.90624e-05	2.04305e-07	6.04013e-05	3.59529e-05	9.43279e-08	2.72532e-05	0.424575	0.735931
k__Bacteria;p__Proteobacteria;c__Alphaproteobacteria;o__Rhodobacterales;f__Rhodobacteraceae;g__Paracoccus;s__Paracoccus_solventivorans;	0.000119637	5.86636e-08	3.23661e-05	0.000174556	2.1717e-07	4.13522e-05	0.302697	0.616756
k__Bacteria;p__Proteobacteria;c__Gammaproteobacteria;o__Burkholderiales;f__Burkholderiaceae;g__Cupriavidus;s__Cupriavidus_basilensis;	0.000212984	1.59212e-07	5.33205e-05	0.000337352	2.8254e-07	4.7167e-05	0.0759241	0.26676
k__Bacteria;p__Actinobacteria;c__unidentified_Actinobacteria;o__Micrococcales;f__Dermabacteraceae;g__Brachybacterium;s__Brachybacterium_paraconglomeratum;	4.72452e-05	1.62186e-08	1.70182e-05	6.21615e-05	9.52769e-08	2.739e-05	0.769231	0.987306
k__Bacteria;p__Myxococcota;c__Myxococcia;o__Myxococcales;f__Myxococcaceae;g__Cystobacter;s__Cystobacter_fuscus;	5.75324e-05	1.68424e-07	5.48413e-05	4.2001e-06	4.84436e-10	1.95306e-06	0.568432	0.839728
k__Bacteria;p__Proteobacteria;c__Gammaproteobacteria;o__Burkholderiales;f__Chitinibacteraceae;g__Chitinilyticum;s__Chitinilyticum_aquatile;	2.74327e-05	4.21429e-08	2.74327e-05	2.94007e-05	7.67122e-08	2.45771e-05	0.84016	1
k__Bacteria;p__Firmicutes;c__Clostridia;o__Peptostreptococcales-Tissierellales;f__Anaerovoracaceae;g__Family_XIII_UCG-001;s__Eubacterium_sp_oral_clone_CK047;	6.47716e-06	4.78748e-10	2.92388e-06	4.2169e-05	7.36667e-08	2.40843e-05	0.0629371	0.239044
k__Bacteria;p__Bacteroidota;c__Bacteroidia;o__Bacteroidales;f__Prevotellaceae;g__Prevotella;s__Prevotella_nanceiensis;	9.33473e-05	2.37268e-07	6.50916e-05	3.79689e-05	4.71211e-08	1.92622e-05	0.44955	0.766088
k__Bacteria;p__Firmicutes;c__Bacilli;o__Lactobacillales;f__Streptococcaceae;g__Streptococcus;s__Streptococcus_hyointestinalis;	1.02873e-05	4.70131e-09	9.16253e-06	2.46966e-05	6.35137e-08	2.23631e-05	0.857143	1
k__Bacteria;p__Proteobacteria;c__Gammaproteobacteria;o__Enterobacterales;f__Pasteurellaceae;g__Haemophilus;s__Haemophilus_haemolyticus;	6.40096e-05	1.40547e-07	5.00976e-05	8.4002e-06	9.54989e-10	2.74219e-06	0.292707	0.616756
k__Bacteria;p__Synergistota;c__Synergistia;o__Synergistales;f__Synergistaceae;g__Cloacibacillus;s__Cloacibacillus_porcorum;	3.81009e-06	2.83199e-10	2.24881e-06	3.00727e-05	6.07961e-08	2.18794e-05	0.155844	0.420825
k__Bacteria;p__Firmicutes;c__Negativicutes;o__Veillonellales-Selenomonadales;f__Veillonellaceae;g__Negativicoccus;s__Negativicoccus_massiliensis;	8.2679e-05	5.07735e-08	3.0111e-05	0.00015322	1.37437e-07	3.28965e-05	0.115884	0.336776
k__Bacteria;p__Actinobacteria;c__unidentified_Actinobacteria;o__Actinomycetales;f__Actinomycetaceae;g__Actinomyces;s__Schaalia_odontolytica;	3.31478e-05	1.5593e-08	1.66867e-05	5.71214e-05	8.90541e-08	2.64804e-05	0.543457	0.83085
k__Bacteria;p__Actinobacteria;c__unidentified_Actinobacteria;o__Corynebacteriales;f__Corynebacteriaceae;g__Corynebacterium;s__Corynebacterium_sp_NML98-0116;	0.000148594	1.56141e-07	5.28037e-05	0.000103155	7.75854e-08	2.47166e-05	0.478521	0.794625
k__Bacteria;p__Bacteroidota;c__Bacteroidia;o__Bacteroidales;f__Prevotellaceae;g__Prevotella_7;s__Prevotella_baroniae;	3.42908e-06	2.44621e-10	2.09003e-06	2.48646e-05	5.61816e-08	2.10327e-05	0.416583	0.729021
k__Bacteria;p__Actinobacteria;c__unidentified_Actinobacteria;o__Corynebacteriales;f__Corynebacteriaceae;g__Corynebacterium;s__Corynebacterium_striatum;	0.00013221	2.09685e-07	6.11914e-05	8.2826e-05	4.95324e-08	1.97489e-05	0.485514	0.801848
k__Bacteria;p__Actinobacteria;c__unidentified_Actinobacteria;o__Micrococcales;f__Brevibacteriaceae;g__Brevibacterium;s__Brevibacterium_epidermidis;	2.40036e-05	2.78218e-09	7.04853e-06	4.1833e-05	5.82601e-08	2.14182e-05	0.683317	0.936642
k__Bacteria;p__Firmicutes;c__Bacilli;o__Bacillales;f__Planococcaceae;g__Planomicrobium;s__Planomicrobium_glaciei;	1.56214e-05	6.74579e-09	1.09754e-05	8.43381e-05	1.24101e-07	3.12597e-05	0.0769231	0.268199
k__Bacteria;p__Firmicutes;c__Bacilli;o__Lactobacillales;f__Lactobacillaceae;g__Weissella;s__Weissella_ghanensis;	1.18113e-05	6.02449e-09	1.03721e-05	4.0153e-05	7.46577e-08	2.42457e-05	0.353646	0.643636
k__Bacteria;p__Campylobacterota;c__Campylobacteria;o__Campylobacterales;f__Campylobacteraceae;g__Campylobacter;s__Campylobacter_concisus;	2.20985e-05	1.4021e-08	1.58233e-05	4.1665e-05	6.38275e-08	2.24183e-05	0.661339	0.930135
k__Bacteria;p__Actinobacteria;c__unidentified_Actinobacteria;o__Corynebacteriales;f__Corynebacteriaceae;g__Corynebacterium;s__Corynebacterium_kroppenstedtii;	3.08618e-05	1.19179e-08	1.45883e-05	4.75452e-05	5.47828e-08	2.07692e-05	0.669331	0.933798
k__Bacteria;p__Proteobacteria;c__Gammaproteobacteria;o__Burkholderiales;f__Burkholderiaceae;g__Cupriavidus;s__Cupriavidus_pauculus;	0.000101729	2.23318e-08	1.99695e-05	0.000144988	8.50108e-08	2.58723e-05	0.201798	0.493646
k__Bacteria;p__Bacteroidota;c__Bacteroidia;o__Bacteroidales;f__Prevotellaceae;g__Alloprevotella;s__Alloprevotella_tannerae;	4.91502e-05	1.07636e-07	4.38414e-05	1.57924e-05	1.47067e-08	1.07611e-05	0.675325	0.93396
k__Bacteria;p__Actinobacteria;c__unidentified_Actinobacteria;o__Bifidobacteriales;f__Bifidobacteriaceae;g__Bifidobacterium;s__Bifidobacterium_adolescentis;	4.45781e-05	2.25021e-08	2.00455e-05	4.97292e-05	5.28452e-08	2.03986e-05	0.895105	1
k__Bacteria;p__Actinobacteria;c__unidentified_Actinobacteria;o__Actinomycetales;f__Actinomycetaceae;g__Actinomyces;s__Actinomyces_urogenitalis;	3.04807e-06	1.56085e-10	1.6695e-06	2.78887e-05	4.49575e-08	1.88148e-05	0.0529471	0.208579
k__Bacteria;p__Proteobacteria;c__Gammaproteobacteria;o__Pseudomonadales;f__Pseudomonadaceae;g__Pseudomonas;s__Pseudomonas_fragi;	7.20108e-05	1.05941e-07	4.34949e-05	5.49373e-05	3.45375e-08	1.64909e-05	0.771229	0.987373
k__Bacteria;p__Firmicutes;c__Bacilli;o__Bacillales;f__Bacillaceae;g__Bacillus;s__Bacillus_coagulans;	2.66706e-06	1.66579e-10	1.72471e-06	2.06645e-05	4.25977e-08	1.83143e-05	1.27288e-12	1.28703e-10
k__Bacteria;p__Proteobacteria;c__Alphaproteobacteria;o__Acetobacterales;f__Acetobacteraceae;g__Roseomonas;s__Roseomonas_gilardii;	8.57271e-05	1.29845e-07	4.81524e-05	3.04087e-05	2.73619e-08	1.46782e-05	0.30969	0.616756
k__Bacteria;p__Firmicutes;c__Clostridia;o__Clostridiales;f__Clostridiaceae;g__Clostridium_sensu_stricto_1;s__Clostridium_perfringens;	1.52404e-05	6.48461e-09	1.07609e-05	4.36811e-05	6.73611e-08	2.30305e-05	0.341658	0.62923
k__Bacteria;p__Deinococcota;c__Deinococci;o__Deinococcales;f__Deinococcaceae;g__Deinococcus;s__Deinococcus_antarcticus;	6.24855e-05	9.72219e-08	4.16666e-05	8.2322e-06	4.16983e-09	5.73003e-06	0.237762	0.550544
k__Bacteria;p__Fusobacteriota;c__Fusobacteriia;o__Fusobacteriales;f__Fusobacteriaceae;g__Fusobacterium;s__Fusobacterium_ulcerans;	2.97187e-05	8.00703e-09	1.19575e-05	9.34103e-05	9.42212e-08	2.72378e-05	0.0659341	0.239044
k__Bacteria;p__Proteobacteria;c__Gammaproteobacteria;o__Pseudomonadales;f__Pseudomonadaceae;g__Pseudomonas;s__Pseudomonas_xinjiangensis;	7.62019e-07	3.25176e-11	7.62019e-07	2.83927e-05	3.88337e-08	1.74865e-05	0.004995	0.0320102
k__Bacteria;p__Actinobacteria;c__unidentified_Actinobacteria;o__Propionibacteriales;f__Propionibacteriaceae;g__Cutibacterium;s__Cutibacterium_granulosum;	2.40036e-05	4.80182e-09	9.25996e-06	3.88089e-05	4.42631e-08	1.86689e-05	0.659341	0.928793
k__Bacteria;p__Spirochaetota;c__Spirochaetia;o__Spirochaetales;f__Spirochaetaceae;g__Treponema;s__Treponema_lecithinolyticum;	1.52404e-06	1.30071e-10	1.52404e-06	2.26806e-05	3.92217e-08	1.75736e-05	0.367632	0.661157
k__Bacteria;p__Bacteroidota;c__Bacteroidia;o__Bacteroidales;f__Rikenellaceae;g__Alistipes;s__Alistipes_onderdonkii;	4.83882e-05	1.72247e-08	1.75381e-05	0.000126003	1.15e-07	3.00917e-05	0.042957	0.175296
k__Bacteria;p__Firmicutes;c__Clostridia;o__Lachnospirales;f__Lachnospiraceae;g__Lachnospiraceae_NK4A136_group;s__Trichinella_pseudospiralis;	1.06683e-05	3.7413e-09	8.17368e-06	3.89769e-05	4.86688e-08	1.9576e-05	0.253746	0.579545
k__Bacteria;p__Firmicutes;c__Bacilli;o__Lactobacillales;f__Lactobacillaceae;g__Companilactobacillus;s__Lactobacillus_crustorum;	3.31478e-05	2.88365e-08	2.26922e-05	4.70411e-05	4.41903e-08	1.86536e-05	0.671329	0.933798
k__Bacteria;p__Actinobacteria;c__unidentified_Actinobacteria;o__Corynebacteriales;f__Corynebacteriaceae;g__Corynebacterium;s__Corynebacterium_sp_ED61;	9.52523e-06	9.75382e-10	4.17343e-06	3.89769e-05	4.03153e-08	1.78169e-05	0.0919081	0.301
k__Bacteria;p__Firmicutes;c__Clostridia;o__Lachnospirales;f__Lachnospiraceae;g__Lachnospiraceae_NK4A136_group;s__Lachnospiraceae_bacterium_GAM79;	0.000119256	8.3679e-08	3.86558e-05	0.000122475	8.48076e-08	2.58414e-05	0.953047	1
k__Bacteria;p__Proteobacteria;c__Gammaproteobacteria;o__Burkholderiales;f__Neisseriaceae;g__Neisseria;s__Neisseria_gonorrhoeae;	3.81009e-06	3.49417e-10	2.49792e-06	2.35206e-05	3.08183e-08	1.55777e-05	0.101898	0.320856
k__Bacteria;p__Bacteroidota;c__Bacteroidia;o__Bacteroidales;f__Bacteroidaceae;g__Bacteroides;s__Bacteroides_caecigallinarum;	1.90505e-06	2.03235e-10	1.90505e-06	1.73044e-05	3.0384e-08	1.54675e-05	3.14e-11	2.198e-09
k__Bacteria;p__Bacteroidota;c__Bacteroidia;o__Bacteroidales;f__Prevotellaceae;g__Alloprevotella;s__Prevotellaceae_bacterium_Marseille-P2831;	4.1911e-06	2.22155e-10	1.99174e-06	2.40246e-05	3.22213e-08	1.59283e-05	0.30969	0.616756
k__Bacteria;p__Actinobacteria;c__unidentified_Actinobacteria;o__Micrococcales;f__Dermacoccaceae;g__Dermacoccus;s__Dermacoccus_nishinomiyaensis;	6.55336e-05	8.14786e-08	3.81441e-05	1.14243e-05	6.01067e-09	6.87954e-06	0.232767	0.545455
k__Bacteria;p__Bacteroidota;c__Bacteroidia;o__Bacteroidales;f__Prevotellaceae;g__Prevotella;s__Prevotella_stercorea;	6.47716e-06	5.9463e-10	3.25859e-06	4.0657e-05	4.02817e-08	1.78095e-05	0.0679321	0.24531
k__Bacteria;p__Gracilibacteria;c__unidentified_Gracilibacteria;o__Absconditabacteriales_(SR1);f__unidentified_Absconditabacteriales_(SR1);g__unidentified_Absconditabacteriales_(SR1);s__SR1_bacterium_oral_taxon_875;	3.61959e-05	6.16474e-08	3.3179e-05	3.86409e-06	4.00454e-10	1.77572e-06	0.555445	0.83085
k__Bacteria;p__Proteobacteria;c__Gammaproteobacteria;o__Burkholderiales;f__Burkholderiaceae;g__Burkholderia-Caballeronia-Paraburkholderia;s__Paraburkholderia_tropica;	2.28606e-06	9.40056e-11	1.29564e-06	2.16725e-05	2.72135e-08	1.46383e-05	0.171828	0.457108
k__Bacteria;p__Firmicutes;c__Bacilli;o__Paenibacillales;f__Paenibacillaceae;g__Paenibacillus;s__Paenibacillus_castaneae;	0	0	0	1.41123e-05	2.52931e-08	1.41123e-05	6.39733e-14	8.31653e-12
k__Bacteria;p__Bacteroidota;c__Bacteroidia;o__Bacteroidales;f__Rikenellaceae;g__Alistipes;s__Alistipes_indistinctus;	5.02932e-05	3.85955e-08	2.62527e-05	3.59529e-05	3.13954e-08	1.57229e-05	0.687313	0.939986
k__Bacteria;p__Bacteroidota;c__Bacteroidia;o__Bacteroidales;f__Prevotellaceae;g__Prevotella;s__Prevotella_intermedia;	3.58149e-05	5.60882e-08	3.16477e-05	2.01605e-06	1.76557e-10	1.17907e-06	0.281718	0.616756
k__Bacteria;p__Actinobacteria;c__unidentified_Actinobacteria;o__Corynebacteriales;f__Dietziaceae;g__Dietzia;s__Dietzia_sp_oral_taxon_368;	3.08618e-05	5.20127e-08	3.04762e-05	2.35206e-06	2.47339e-10	1.39555e-06	0.599401	0.869943
k__Bacteria;p__Desulfobacterota;c__Desulfovibrionia;o__Desulfovibrionales;f__Desulfovibrionaceae;g__Desulfovibrio;s__Desulfovibrio_simplex;	3.50529e-05	5.2435e-08	3.05997e-05	4.36811e-06	3.49302e-10	1.65843e-06	0.47952	0.794834
k__Bacteria;p__Bacteroidota;c__Bacteroidia;o__Sphingobacteriales;f__Sphingobacteriaceae;g__Sphingobacterium;s__Sphingobacterium_hotanense;	3.20048e-05	5.2014e-08	3.04766e-05	1.10883e-05	1.77655e-09	3.74013e-06	0.775225	0.987592
k__Bacteria;p__Firmicutes;c__Clostridia;o__Peptostreptococcales-Tissierellales;f__Family_XI;g__Fenollaria;s__Peptostreptococcaceae_bacterium_oral_taxon_929;	9.22042e-05	7.67813e-08	3.70283e-05	0.000117099	4.67883e-08	1.91941e-05	0.549451	0.83085
k__Bacteria;p__Deferribacteres;c__unidentified_Deferribacteres;o__Deferribacterales;f__Deferribacteraceae;g__Mucispirillum;s__Mucispirillum_schaedleri;	3.58149e-05	5.22145e-08	3.05352e-05	1.84805e-06	7.96583e-11	7.91979e-07	0.233766	0.545455
k__Bacteria;p__Proteobacteria;c__Gammaproteobacteria;o__Burkholderiales;f__Alcaligenaceae;g__Bordetella;s__Bordetella_trematum;	5.86754e-05	4.89391e-08	2.9562e-05	4.67051e-05	2.89388e-08	1.50952e-05	0.779221	0.987592
k__Bacteria;p__Bacteroidota;c__Bacteroidia;o__Bacteroidales;f__Prevotellaceae;g__Prevotella;s__Prevotella_aurantiaca;	8.76321e-06	4.30046e-09	8.76321e-06	3.76329e-05	4.15753e-08	1.80932e-05	0.212787	0.512266
k__Bacteria;p__Desulfobacterota;c__Desulfovibrionia;o__Desulfovibrionales;f__Desulfovibrionaceae;g__Desulfovibrio;s__Desulfovibrio_piger;	5.79134e-05	6.58323e-08	3.42867e-05	4.2169e-05	2.2744e-08	1.33823e-05	0.682318	0.936642
k__Bacteria;p__Bacteroidota;c__Bacteroidia;o__Chitinophagales;f__Chitinophagaceae;g__Flaviaesturariibacter;s__Flaviaesturariibacter_sp;	2.97187e-05	4.94593e-08	2.97187e-05	1.51204e-06	5.18917e-11	6.39215e-07	0.746254	0.982765
k__Bacteria;p__Actinobacteria;c__unidentified_Actinobacteria;o__Bifidobacteriales;f__Bifidobacteriaceae;g__Bifidobacterium;s__Bifidobacterium_asteroides;	1.29543e-05	1.41836e-09	5.03268e-06	3.51129e-05	2.57144e-08	1.42294e-05	0.114885	0.336776
k__Bacteria;p__Bacteroidota;c__Bacteroidia;o__Bacteroidales;f__Porphyromonadaceae;g__Porphyromonas;s__Porphyromonadaceae_bacterium_FC4;	1.52404e-06	8.04073e-11	1.19827e-06	2.20085e-05	2.73144e-08	1.46654e-05	0.213786	0.513313
k__Bacteria;p__Bacteroidota;c__Bacteroidia;o__Flavobacteriales;f__Weeksellaceae;g__Chryseobacterium;s__Chryseobacterium_anthropi;	3.23858e-05	4.59384e-08	2.86414e-05	1.61284e-05	7.64321e-09	7.75776e-06	0.737263	0.976578
k__Bacteria;p__Firmicutes;c__Bacilli;o__Lactobacillales;f__Lactobacillaceae;g__Levilactobacillus;s__Lactobacillus_brevis;	1.86695e-05	7.25188e-09	1.13797e-05	6.87137e-05	4.15208e-08	1.80814e-05	0.023976	0.114833
k__Bacteria;p__Actinobacteria;c__unidentified_Actinobacteria;o__Actinomycetales;f__Actinomycetaceae;g__Actinomyces;s__Schaalia_radingae;	1.44784e-05	3.64375e-09	8.06641e-06	5.10732e-05	3.68256e-08	1.70284e-05	0.0759241	0.26676
k__Bacteria;p__Synergistota;c__Synergistia;o__Synergistales;f__Synergistaceae;g__Pyramidobacter;s__Rarimicrobium_hominis;	1.14303e-05	1.68796e-09	5.49019e-06	3.14168e-05	3.88682e-08	1.74942e-05	0.446553	0.76528
k__Bacteria;p__Actinobacteria;c__unidentified_Actinobacteria;o__Propionibacteriales;f__Propionibacteriaceae;g__Cutibacterium;s__Propionibacterium_sp_oral_taxon_193;	5.71514e-06	5.21317e-10	3.0511e-06	1.83124e-05	2.05997e-08	1.27359e-05	2.00027e-06	3.64049e-05
k__Bacteria;p__Bacteroidota;c__Bacteroidia;o__Bacteroidales;f__Prevotellaceae;g__Prevotella;s__Prevotella_oulorum;	3.23858e-05	4.35049e-08	2.78725e-05	5.37613e-06	1.01143e-09	2.82206e-06	0.568432	0.839728
k__Bacteria;p__Firmicutes;c__Bacilli;o__Bacillales;f__Bacillaceae;g__Bacillus;s__Bacillus_aryabhattai;	6.47716e-06	4.29085e-10	2.76807e-06	3.84729e-05	4.36317e-08	1.85353e-05	0.17982	0.467651
k__Bacteria;p__Firmicutes;c__Clostridia;o__Lachnospirales;f__Lachnospiraceae;g__Lachnoclostridium;s__[Clostridium]_aldenense;	5.18173e-05	4.82373e-08	2.93493e-05	2.67127e-05	9.1842e-09	8.50391e-06	0.512488	0.83085
k__Bacteria;p__Firmicutes;c__Bacilli;o__Lactobacillales;f__Lactobacillaceae;g__Lentilactobacillus;s__Lactobacillus_parafarraginis;	3.04807e-06	2.38857e-10	2.06526e-06	1.20963e-05	1.80696e-08	1.19281e-05	1.61175e-05	0.000225645
k__Bacteria;p__Firmicutes;c__Clostridia;o__Peptostreptococcales-Tissierellales;f__Family_XI;g__Murdochiella;s__Murdochiella_vaginalis;	8.76321e-06	7.08146e-10	3.55605e-06	2.58726e-05	2.14807e-08	1.30053e-05	0.255744	0.580367
k__Bacteria;p__Proteobacteria;c__Alphaproteobacteria;o__Acetobacterales;f__Acetobacteraceae;g__Gluconobacter;s__Gluconobacter_frateurii;	2.66706e-06	1.16916e-10	1.44492e-06	2.80567e-05	2.94805e-08	1.52358e-05	0.0769231	0.268199
k__Bacteria;p__Bacteroidota;c__Bacteroidia;o__Bacteroidales;f__Bacteroidaceae;g__Bacteroides;s__Bacteroides_eggerthii;	5.25793e-05	4.5789e-08	2.85948e-05	5.84654e-05	4.622e-08	1.90771e-05	0.891109	1
k__Bacteria;p__Actinobacteria;c__unidentified_Actinobacteria;o__Actinomycetales;f__Actinomycetaceae;g__Actinobaculum;s__Actinobaculum_massiliense;	3.04807e-06	4.04401e-10	2.68728e-06	1.32723e-05	1.75807e-08	1.17657e-05	3.38633e-06	5.60283e-05
k__Bacteria;p__Proteobacteria;c__Gammaproteobacteria;o__Pseudomonadales;f__Halomonadaceae;g__Halomonas;s__Halomonas_ventosae;	2.51466e-05	1.16395e-08	1.4417e-05	4.0489e-05	3.37883e-08	1.6311e-05	0.528472	0.83085
k__Bacteria;p__Bacteroidota;c__Bacteroidia;o__Bacteroidales;f__Dysgonomonadaceae;g__Proteiniphilum;s__Inostemma_sp_AD-2014;	2.93377e-05	3.777e-08	2.59704e-05	4.87212e-06	6.22814e-10	2.21451e-06	0.561439	0.833457
k__Bacteria;p__Bacteroidota;c__Bacteroidia;o__Flavobacteriales;f__Weeksellaceae;g__Chryseobacterium;s__Chryseobacterium_hominis;	3.84819e-05	3.93734e-08	2.6516e-05	1.15923e-05	2.65023e-09	4.56815e-06	0.408591	0.719184
k__Bacteria;p__Bacteroidota;c__Bacteroidia;o__Bacteroidales;f__Bacteroidaceae;g__Bacteroides;s__Bacteroides_coprophilus;	1.14303e-06	4.00558e-11	8.45744e-07	5.86334e-05	4.2793e-08	1.83563e-05	0.000999001	0.00820247
k__Bacteria;p__Actinobacteriota;c__Coriobacteriia;o__Coriobacteriales;f__Eggerthellaceae;g__Slackia;s__Slackia_exigua;	2.20985e-05	1.12233e-08	1.41568e-05	6.53536e-05	3.7473e-08	1.71774e-05	0.0939061	0.301
k__Bacteria;p__Actinobacteria;c__unidentified_Actinobacteria;o__Propionibacteriales;f__Propionibacteriaceae;g__Propionibacterium;s__Propionimicrobium_sp_Marseille-P3275;	1.90505e-06	2.03235e-10	1.90505e-06	2.25125e-05	2.34222e-08	1.35804e-05	0.177822	0.466335
k__Bacteria;p__Firmicutes;c__Negativicutes;o__Veillonellales-Selenomonadales;f__Selenomonadaceae;g__Selenomonas;s__Selenomonas_sputigena;	2.74327e-05	3.23426e-08	2.40322e-05	1.17603e-06	5.28021e-11	6.44798e-07	0.220779	0.527179
k__Bacteria;p__Proteobacteria;c__Gammaproteobacteria;o__Xanthomonadales;f__Xanthomonadaceae;g__Luteimonas;s__Luteimonas_padinae;	2.28606e-06	2.09887e-10	1.93597e-06	1.62964e-05	1.40148e-08	1.05049e-05	1.08997e-09	4.72319e-08
k__Bacteria;p__Firmicutes;c__Bacilli;o__Bacillales;f__Bacillaceae;g__Anoxybacillus;s__Anoxybacillus_flavithermus;	1.44784e-05	6.52422e-09	1.07937e-05	1.17603e-05	1.25569e-08	9.94351e-06	0.298022	0.616756
k__Bacteria;p__Firmicutes;c__Bacilli;o__Lactobacillales;f__Streptococcaceae;g__Streptococcus;s__Streptococcus_uberis;	3.81009e-07	8.12941e-12	3.81009e-07	1.00802e-05	1.20592e-08	9.74444e-06	1.02014e-08	2.97878e-07
k__Bacteria;p__Spirochaetota;c__Spirochaetia;o__Spirochaetales;f__Spirochaetaceae;g__Treponema;s__Treponema_bryantii;	2.20985e-05	2.73473e-08	2.20985e-05	0	0	0	0.000999001	0.00820247
k__Bacteria;p__Actinobacteria;c__unidentified_Actinobacteria;o__Micrococcales;f__Micrococcaceae;g__Rothia;s__Rothia_aeria;	3.46718e-05	1.13325e-08	1.42256e-05	3.41048e-05	2.08276e-08	1.28061e-05	0.971029	1
k__Bacteria;p__Firmicutes;c__Clostridia;o__Peptostreptococcales-Tissierellales;f__Family_XI;g__Anaerococcus;s__Anaerococcus_sp_Marseille-P3625;	8.00119e-06	4.56282e-10	2.85445e-06	1.84805e-05	1.19836e-08	9.71384e-06	0.000190375	0.00203939
k__Bacteria;p__Proteobacteria;c__Gammaproteobacteria;o__Burkholderiales;f__Oxalobacteraceae;g__Oxalobacter;s__Oxalobacter_formigenes;	8.00119e-06	1.15157e-09	4.53472e-06	2.06645e-05	1.33029e-08	1.02346e-05	1.15765e-05	0.000164603
k__Bacteria;p__Firmicutes;c__Clostridia;o__Oscillospirales;f__[Eubacterium]_coprostanoligenes_group;g__unidentified_[Eubacterium]_coprostanoligenes_group;s__Clostridiales_bacterium_42_27;	4.61021e-05	4.1399e-08	2.71895e-05	1.76404e-05	1.17865e-08	9.63365e-06	0.330669	0.616756
k__Bacteria;p__Firmicutes;c__Clostridia;o__Oscillospirales;f__Hungateiclostridiaceae;g__Fastidiosipila;s__Fastidiosipila_sanguinis;	4.2673e-05	3.03608e-08	2.32843e-05	3.83049e-05	1.25615e-08	9.94532e-06	0.881119	1
k__Bacteria;p__Bacteroidota;c__Bacteroidia;o__Flavobacteriales;f__Flavobacteriaceae;g__Capnocytophaga;s__Capnocytophaga_ochracea;	0	0	0	9.74424e-06	1.12493e-08	9.41156e-06	1.0246e-09	4.66192e-08
k__Bacteria;p__Firmicutes;c__Bacilli;o__Erysipelotrichales;f__Erysipelotrichaceae;g__Turicibacter;s__Turicibacter_sp_H121;	6.43906e-05	3.661e-08	2.55685e-05	5.22493e-05	2.39453e-08	1.37312e-05	0.668332	0.933798
k__Bacteria;p__Proteobacteria;c__Alphaproteobacteria;o__Sphingomonadales;f__Sphingomonadaceae;g__Sphingomonas;s__Sphingomonas_gimensis;	2.28606e-06	1.60223e-10	1.69149e-06	1.14243e-05	1.09317e-08	9.27773e-06	5.83422e-06	8.95023e-05
k__Bacteria;p__Actinobacteriota;c__Coriobacteriia;o__Coriobacteriales;f__Coriobacteriaceae;g__Collinsella;s__Collinsella_stercoris;	7.23918e-06	1.44482e-09	5.0794e-06	2.13365e-05	1.83616e-08	1.20241e-05	0.450549	0.766355
k__Bacteria;p__Firmicutes;c__Bacilli;o__Bacillales;f__Bacillaceae;g__Pontibacillus;s__Pontibacillus_marinus;	1.14303e-06	7.31647e-11	1.14303e-06	1.57924e-05	1.34422e-08	1.0288e-05	8.99568e-12	6.82173e-10
k__Bacteria;p__Firmicutes;c__Clostridia;o__Clostridia_UCG-014;f__unidentified_Clostridia_UCG-014;g__unidentified_Clostridia_UCG-014;s__Clostridiales_bacterium_oral_taxon_075;	8.00119e-06	2.40971e-09	6.55976e-06	1.04163e-05	1.05637e-08	9.12022e-06	0.341149	0.62923
k__Bacteria;p__Firmicutes;c__Bacilli;o__Staphylococcales;f__Staphylococcaceae;g__Auricoccus-Abyssicoccus;s__Auricoccus_indicus;	1.14303e-06	4.00558e-11	8.45744e-07	1.02482e-05	1.04841e-08	9.08579e-06	4.20885e-07	8.9071e-06
k__Bacteria;p__Proteobacteria;c__Gammaproteobacteria;o__Pseudomonadales;f__Halomonadaceae;g__Halomonas;s__Halomonas_sediminis;	3.08618e-05	1.73643e-08	1.7609e-05	5.25853e-05	3.71337e-08	1.70994e-05	0.387612	0.687578
k__Bacteria;p__Proteobacteria;c__Alphaproteobacteria;o__Rhizobiales;f__Rhizobiaceae;g__Mesorhizobium;s__Mesorhizobium_ciceri;	1.82884e-05	1.82808e-09	5.71352e-06	3.25928e-05	1.95816e-08	1.24172e-05	0.41958	0.731536
k__Bacteria;p__Bacteroidota;c__Bacteroidia;o__Bacteroidales;f__Bacteroidaceae;g__Bacteroides;s__Bacteroides_sp_Marseille-P3166;	1.52404e-06	8.04073e-11	1.19827e-06	1.54564e-05	1.11115e-08	9.35371e-06	1.11599e-10	6.34718e-09
k__Bacteria;p__Proteobacteria;c__Alphaproteobacteria;o__Rhizobiales;f__Beijerinckiaceae;g__Methylobacterium-Methylorubrum;s__Methylorubrum_extorquens;	3.20048e-05	1.16543e-08	1.44261e-05	2.10005e-05	1.15473e-08	9.53537e-06	0.583417	0.854926
k__Bacteria;p__Bacteroidota;c__Bacteroidia;o__Bacteroidales;f__Bacteroidaceae;g__Bacteroides;s__Bacteroides_sp_Marseille-P3108;	7.62019e-07	3.25176e-11	7.62019e-07	1.00802e-05	9.72514e-09	8.75077e-06	9.65858e-08	2.31298e-06
k__Bacteria;p__Bacteroidota;c__Bacteroidia;o__Cytophagales;f__MWH-CFBk5;g__unidentified_MWH-CFBk5;s__marine_bacterium_JK1007;	3.81009e-07	8.12941e-12	3.81009e-07	2.10005e-05	1.15689e-08	9.54432e-06	7.35442e-19	3.57467e-16
k__Bacteria;p__Proteobacteria;c__Gammaproteobacteria;o__Pseudomonadales;f__Halomonadaceae;g__Cobetia;s__Cobetia_marina;	1.52404e-05	9.48096e-09	1.30116e-05	1.79764e-05	1.60596e-08	1.12451e-05	0.420689	0.731983
k__Bacteria;p__Campylobacterota;c__Campylobacteria;o__Campylobacterales;f__Helicobacteraceae;g__Helicobacter;s__Helicobacter_macacae;	1.14303e-05	4.40289e-09	8.86696e-06	8.4002e-06	8.96156e-09	8.4002e-06	0.18338	0.467651
k__Bacteria;p__Actinobacteria;c__unidentified_Actinobacteria;o__Corynebacteriales;f__Corynebacteriaceae;g__Corynebacterium;s__Corynebacterium_sundsvallense;	2.20985e-05	1.95336e-08	1.86766e-05	1.34403e-05	4.68112e-09	6.07118e-06	0.801199	1
k__Bacteria;p__Firmicutes;c__Clostridia;o__Oscillospirales;f__Ruminococcaceae;g__Ruminococcus;s__Ruminococcus_callidus;	5.71514e-05	1.6937e-08	1.7391e-05	7.02257e-05	3.13767e-08	1.57182e-05	0.548452	0.83085
k__Bacteria;p__Firmicutes;c__Clostridia;o__Lachnospirales;f__Lachnospiraceae;g__Blautia;s__Lachnospiraceae_bacterium_615;	1.98125e-05	1.79592e-08	1.79081e-05	6.55216e-06	1.9403e-09	3.90871e-06	2.58996e-07	5.86028e-06
k__Bacteria;p__Proteobacteria;c__Gammaproteobacteria;o__Burkholderiales;f__Comamonadaceae;g__Delftia;s__Delftia_tsuruhatensis;	2.62896e-05	9.25378e-09	1.28548e-05	3.89769e-05	1.49588e-08	1.08529e-05	0.478521	0.794625
k__Bacteria;p__Bacteroidota;c__Bacteroidia;o__Cytophagales;f__Cyclobacteriaceae;g__Algoriphagus;s__Algoriphagus_sp_ZH062;	0	0	0	1.39443e-05	1.09937e-08	9.30401e-06	1.07338e-13	1.22097e-11
k__Bacteria;p__Bacteroidota;c__Bacteroidia;o__Bacteroidales;f__Rikenellaceae;g__Alistipes;s__Alistipes_sp_cv1;	1.33353e-05	3.28709e-09	7.66147e-06	1.81444e-05	1.11794e-08	9.38226e-06	0.122936	0.350695
k__Bacteria;p__Proteobacteria;c__Alphaproteobacteria;o__Acetobacterales;f__Acetobacteraceae;g__Asaia;s__Asaia_bogorensis;	7.23918e-06	1.11373e-09	4.4596e-06	9.24023e-06	7.36771e-09	7.61666e-06	0.449024	0.766088
k__Bacteria;p__Firmicutes;c__Bacilli;o__Bacillales;f__Marinococcaceae;g__Marinococcus;s__Marinococcus_halophilus;	1.82884e-05	1.0635e-08	1.37808e-05	3.05767e-05	1.6133e-08	1.12708e-05	0.527473	0.83085
k__Bacteria;p__Proteobacteria;c__Gammaproteobacteria;o__Pseudomonadales;f__Halomonadaceae;g__Aidingimonas;s__Aidingimonas_halophila;	3.81009e-06	4.65298e-10	2.88251e-06	1.83124e-05	1.27883e-08	1.00347e-05	1.04748e-08	2.97878e-07
k__Bacteria;p__Firmicutes;c__Clostridia;o__Peptostreptococcales-Tissierellales;f__Family_XI;g__Finegoldia;s__Finegoldia_magna;	1.98125e-05	1.07367e-09	4.37867e-06	2.97367e-05	8.96878e-09	8.40359e-06	0.370629	0.665232
k__Bacteria;p__unidentified_Bacteria;c__Alphaproteobacteria;o__unidentified_Alphaproteobacteria;f__unidentified_Alphaproteobacteria;g__unidentified_Alphaproteobacteria;s__Rhodospirillaceae_bacterium_HEG_-6_10;	1.67644e-05	1.57385e-08	1.67644e-05	5.54414e-06	1.5118e-09	3.45021e-06	1.49636e-06	2.77895e-05
k__Bacteria;p__Actinobacteriota;c__Coriobacteriia;o__Coriobacteriales;f__Atopobiaceae;g__Atopobium;s__Olsenella_sp_KHD7;	1.10493e-05	9.76564e-10	4.17596e-06	2.97367e-05	1.38898e-08	1.04579e-05	0.126873	0.358063
k__Bacteria;p__Campylobacterota;c__Campylobacteria;o__Campylobacterales;f__Helicobacteraceae;g__Helicobacter;s__Helicobacter_bilis;	6.85817e-06	1.19369e-09	4.61692e-06	1.37763e-05	8.6246e-09	8.24077e-06	0.00632744	0.0383865
k__Bacteria;p__unidentified_Bacteria;c__Gammaproteobacteria;o__Enterobacterales;f__unidentified_Enterobacterales;g__unidentified_Enterobacterales;s__Idiomarina_sp;	0	0	0	9.57623e-06	6.77602e-09	7.30441e-06	1.82516e-09	6.64359e-08
k__Bacteria;p__Proteobacteria;c__Gammaproteobacteria;o__Pseudomonadales;f__Moraxellaceae;g__Acinetobacter;s__Acinetobacter_ursingii;	1.29543e-05	2.09709e-09	6.11948e-06	1.51204e-05	8.30364e-09	8.08597e-06	0.49554	0.815445
k__Bacteria;p__Desulfobacterota;c__Desulfovibrionia;o__Desulfovibrionales;f__Desulfovibrionaceae;g__Desulfovibrio;s__Desulfovibrio_desulfuricans;	3.42908e-06	1.2874e-10	1.51622e-06	1.31043e-05	7.32765e-09	7.59592e-06	1.15237e-05	0.000164603
k__Bacteria;p__Firmicutes;c__Bacilli;o__Erysipelotrichales;f__Erysipelatoclostridiaceae;g__Erysipelatoclostridium;s__Erysipelatoclostridium_ramosum;	2.20985e-05	4.48566e-09	8.94992e-06	3.64569e-05	1.23864e-08	9.87577e-06	0.343656	0.62923
k__Bacteria;p__Firmicutes;c__Clostridia;o__Lachnospirales;f__Lachnospiraceae;g__Lachnospiraceae_NK4A136_group;s__Clostridiales_bacterium_CIEAF_020;	2.55276e-05	1.19758e-08	1.46237e-05	8.90422e-06	6.37665e-09	7.08589e-06	0.442557	0.761299
k__Bacteria;p__Firmicutes;c__Bacilli;o__Staphylococcales;f__Staphylococcaceae;g__Macrococcus;s__Macrococcus_caseolyticus;	2.28606e-06	1.1056e-10	1.40509e-06	2.70487e-05	1.25912e-08	9.95707e-06	0.00999001	0.0550964
k__Bacteria;p__Campylobacterota;c__Campylobacteria;o__Campylobacterales;f__Campylobacteraceae;g__Campylobacter;s__Campylobacter_showae;	3.04807e-05	1.4102e-08	1.58689e-05	2.35206e-05	1.24856e-08	9.91522e-06	0.73027	0.97123
k__Bacteria;p__Firmicutes;c__Clostridia;o__Oscillospirales;f__Ruminococcaceae;g__Faecalibacterium;s__bacterium_ic1379;	5.33413e-06	2.6901e-10	2.19174e-06	2.73847e-05	1.24571e-08	9.90392e-06	0.045954	0.185859
k__Bacteria;p__Bacteroidota;c__Bacteroidia;o__Bacteroidales;f__Prevotellaceae;g__Paraprevotella;s__Paraprevotella_xylaniphila;	9.90624e-06	1.6383e-09	5.40882e-06	1.66324e-05	8.62739e-09	8.2421e-06	0.0193931	0.0982323
k__Bacteria;p__Firmicutes;c__Negativicutes;o__Veillonellales-Selenomonadales;f__Veillonellaceae;g__Megasphaera;s__Veillonellaceae_bacterium_KA00182;	0	0	0	7.72819e-06	5.85079e-09	6.78743e-06	6.16687e-08	1.51672e-06
k__Bacteria;p__Actinobacteria;c__unidentified_Actinobacteria;o__Propionibacteriales;f__Nocardioidaceae;g__Nocardioides;s__Nocardioides_plantarum;	3.04807e-06	1.72639e-10	1.7558e-06	8.2322e-06	5.78126e-09	6.74698e-06	0.00583505	0.0370117
k__Bacteria;p__Bacteroidota;c__Bacteroidia;o__Sphingobacteriales;f__Sphingobacteriaceae;g__Pedobacter;s__Pedobacter_namyangjuensis;	1.60024e-05	1.23537e-08	1.48527e-05	3.02407e-06	9.30181e-10	2.70634e-06	6.99398e-10	3.53585e-08
k__Bacteria;p__Firmicutes;c__Clostridia;o__Oscillospirales;f__Oscillospiraceae;g__Oscillibacter;s__Oscillibacter_sp_PEA192;	3.42908e-05	1.60194e-08	1.69133e-05	2.57046e-05	5.11133e-09	6.34403e-06	0.658342	0.928793
k__Bacteria;p__Proteobacteria;c__Gammaproteobacteria;o__Xanthomonadales;f__Xanthomonadaceae;g__Lysobacter;s__Lysobacter_dokdonensis;	1.63834e-05	1.13562e-08	1.42404e-05	6.88817e-06	3.98075e-09	5.59862e-06	0.000116712	0.00136164
k__Bacteria;p__Actinobacteria;c__unidentified_Actinobacteria;o__Corynebacteriales;f__Nocardiaceae;g__Rhodococcus;s__Rhodococcus_pyridinivorans;	7.62019e-07	3.25176e-11	7.62019e-07	7.22418e-06	4.9226e-09	6.2258e-06	2.72818e-05	0.000354664
k__Bacteria;p__Proteobacteria;c__Gammaproteobacteria;o__Burkholderiales;f__Sutterellaceae;g__Sutterella;s__Sutterella_sp_6FBBBH3;	1.82884e-05	1.19925e-08	1.46339e-05	3.52809e-06	1.58082e-09	3.52809e-06	4.32363e-11	2.623e-09
k__Bacteria;p__Firmicutes;c__Bacilli;o__Bacillales;f__Bacillaceae;g__Aeribacillus;s__Aeribacillus_pallidus;	7.62019e-06	1.54666e-09	5.25537e-06	7.89619e-06	4.94849e-09	6.24215e-06	1	1
k__Bacteria;p__Bacteroidota;c__Bacteroidia;o__Bacteroidales;f__Prevotellaceae;g__Prevotella;s__Prevotella_sp_oral_clone_DA058;	1.44784e-05	1.0547e-08	1.37236e-05	1.68004e-07	3.58462e-12	1.68004e-07	7.85642e-19	3.57467e-16
k__Bacteria;p__Bacteroidota;c__Bacteroidia;o__Flavobacteriales;f__Flavobacteriaceae;g__Flavobacterium;s__Flavobacterium_flevense;	0	0	0	6.04815e-06	4.64567e-09	6.04815e-06	3.78071e-06	6.03587e-05
k__Bacteria;p__Actinobacteria;c__unidentified_Actinobacteria;o__Corynebacteriales;f__Corynebacteriaceae;g__Corynebacterium;s__Corynebacterium_riegelii;	8.00119e-06	1.66476e-09	5.45232e-06	7.72819e-06	4.44891e-09	5.91868e-06	0.894932	1
k__Bacteria;p__Firmicutes;c__Bacilli;o__Bacillales;f__Bacillaceae;g__Bacillus;s__[Bacillus]_thermocloacae;	1.14303e-06	4.00558e-11	8.45744e-07	2.38566e-05	1.44134e-08	1.06532e-05	0.12987	0.364759
k__Bacteria;p__Proteobacteria;c__Gammaproteobacteria;o__Enterobacterales;f__Pasteurellaceae;g__Aggregatibacter;s__Aggregatibacter_segnis;	1.52404e-05	9.94449e-09	1.33259e-05	1.10883e-05	2.79544e-09	4.69162e-06	0.114534	0.336776
k__Bacteria;p__Bacteroidota;c__Bacteroidia;o__Bacteroidales;f__Bacteroidaceae;g__Bacteroides;s__Bacteroides_caecimuris;	1.86695e-05	3.94099e-09	8.38897e-06	1.62964e-05	8.17607e-09	8.02362e-06	0.472467	0.791796
k__Bacteria;p__Bacteroidota;c__Bacteroidia;o__Bacteroidales;f__Prevotellaceae;g__Prevotella;s__Prevotella_ruminicola;	3.81009e-07	8.12941e-12	3.81009e-07	6.04815e-06	4.14707e-09	5.71437e-06	4.13975e-05	0.000516051
k__Bacteria;p__Bacteroidota;c__Bacteroidia;o__Bacteroidales;f__Porphyromonadaceae;g__Porphyromonas;s__Porphyromonas_gingivalis;	6.09615e-06	1.02165e-09	4.27126e-06	9.74424e-06	4.38451e-09	5.87568e-06	0.101575	0.320856
k__Bacteria;p__Fusobacteriota;c__Fusobacteriia;o__Fusobacteriales;f__Leptotrichiaceae;g__Leptotrichia;s__Leptotrichia_sp_oral_clone_FP036;	3.81009e-06	4.15635e-10	2.72434e-06	1.07523e-05	4.6455e-09	6.04804e-06	0.000920566	0.00813315
k__Bacteria;p__Proteobacteria;c__Gammaproteobacteria;o__Burkholderiales;f__Chitinibacteraceae;g__Chitinibacter;s__Chitinibacter_tainanensis;	1.18113e-05	7.81236e-09	1.18113e-05	6.55216e-06	3.7902e-09	5.46297e-06	0.0187504	0.0958587
k__Bacteria;p__unidentified_Bacteria;c__Alphaproteobacteria;o__Rhodobacterales;f__Rhodobacteraceae;g__unidentified_Rhodobacteraceae;s__Rhodovulum_sp;	3.81009e-06	5.4807e-10	3.12841e-06	2.30166e-05	8.38671e-09	8.12632e-06	0.0559441	0.216634
k__Bacteria;p__Actinobacteria;c__unidentified_Actinobacteria;o__Propionibacteriales;f__Propionibacteriaceae;g__Cutibacterium;s__Cutibacterium_avidum;	1.10493e-05	1.58908e-09	5.32695e-06	2.30166e-05	5.33005e-09	6.47834e-06	0.174825	0.4598
k__Bacteria;p__Spirochaetota;c__Spirochaetia;o__Spirochaetales;f__Spirochaetaceae;g__Treponema;s__Treponema_sp_I:Q:AT20;	1.18113e-05	7.81236e-09	1.18113e-05	1.68004e-07	3.58462e-12	1.68004e-07	2.57181e-15	4.6807e-13
k__Bacteria;p__Deinococcota;c__Deinococci;o__Thermales;f__Thermaceae;g__Thermus;s__Thermus_scotoductus;	1.18113e-05	7.81236e-09	1.18113e-05	1.14243e-05	3.01905e-09	4.87566e-06	0.913208	1
k__Bacteria;p__Firmicutes;c__unidentified_Firmicutes;o__Oscillospirales;f__Ruminococcaceae;g__unidentified_Ruminococcaceae;s__[Clostridium]_leptum;	1.48594e-05	7.66337e-09	1.16981e-05	1.37763e-05	1.10941e-09	2.95559e-06	0.693867	0.946655
k__Bacteria;p__Actinobacteria;c__unidentified_Actinobacteria;o__Bifidobacteriales;f__Bifidobacteriaceae;g__Bifidobacterium;s__Bifidobacterium_subtile;	1.52404e-06	1.30071e-10	1.52404e-06	6.04815e-06	3.26548e-09	5.07074e-06	0.0031627	0.0216395
k__Bacteria;p__unidentified_Bacteria;c__Bacteroidia;o__Bacteroidales;f__Rikenellaceae;g__unidentified_Rikenellaceae;s__iron-reducing_enrichment_clone_Cl-A7;	0	0	0	5.04012e-06	3.22616e-09	5.04012e-06	2.76738e-05	0.000354692
k__Bacteria;p__unidentified_Bacteria;c__unidentified_Bacteria;o__Gemmatimonadales;f__Gemmatimonadaceae;g__unidentified_Gemmatimonadaceae;s__Gemmatimonadetes_bacterium_WY71;	3.42908e-06	4.2672e-10	2.76044e-06	2.06645e-05	7.43525e-09	7.65149e-06	3.45335e-11	2.24468e-09
k__Bacteria;p__Actinobacteria;c__unidentified_Actinobacteria;o__Micrococcales;f__Intrasporangiaceae;g__Ornithinimicrobium;s__Ornithinimicrobium_humiphilum;	6.09615e-06	3.59468e-10	2.53359e-06	9.07222e-06	3.2772e-09	5.07983e-06	0.194267	0.480388
k__Bacteria;p__Actinobacteria;c__unidentified_Actinobacteria;o__Corynebacteriales;f__Nocardiaceae;g__Rhodococcus;s__Rhodococcus_erythropolis;	2.09555e-05	7.50729e-09	1.15784e-05	1.15923e-05	1.80477e-09	3.76972e-06	0.00124289	0.00983505
k__Bacteria;p__Campylobacterota;c__Campylobacteria;o__Campylobacterales;f__Helicobacteraceae;g__Wolinella;s__Wolinella_succinogenes;	1.37163e-05	6.9103e-09	1.11085e-05	2.18405e-06	1.43328e-10	1.06234e-06	8.22344e-10	3.93859e-08
k__Bacteria;p__Actinobacteriota;c__Coriobacteriia;o__Coriobacteriales;f__Coriobacteriaceae;g__Collinsella;s__Collinsella_tanakaei;	1.18113e-05	6.85221e-09	1.10617e-05	6.72016e-07	2.12232e-11	4.08794e-07	1.46704e-12	1.335e-10
k__Bacteria;p__Proteobacteria;c__Gammaproteobacteria;o__Enterobacterales;f__Pasteurellaceae;g__Haemophilus;s__Haemophilus_influenzae;	1.48594e-05	6.95153e-09	1.11416e-05	2.85607e-06	1.97723e-10	1.24775e-06	3.42479e-09	1.15428e-07
k__Bacteria;p__Proteobacteria;c__Gammaproteobacteria;o__Burkholderiales;f__Sutterellaceae;g__Parasutterella;s__Burkholderiales_bacterium_YL45;	1.33353e-05	3.78372e-09	8.21988e-06	1.44484e-05	4.94906e-09	6.24251e-06	0.767448	0.987306
k__Bacteria;p__Bacteroidota;c__Bacteroidia;o__Bacteroidales;f__Rikenellaceae;g__Alistipes;s__Alistipes_obesi;	1.33353e-05	1.4661e-09	5.11668e-06	2.28486e-05	4.43816e-09	5.91153e-06	0.237762	0.550544
k__Bacteria;p__Deinococcota;c__Deinococci;o__Deinococcales;f__Trueperaceae;g__Truepera;s__bacterium_YC-ZSS-LKJ140;	1.90505e-06	1.03909e-10	1.36217e-06	1.19283e-05	4.06582e-09	5.65812e-06	5.53739e-07	1.14523e-05
k__Bacteria;p__Actinobacteria;c__unidentified_Actinobacteria;o__Corynebacteriales;f__Nocardiaceae;g__Nocardia;s__Nocardia_africana;	1.71454e-05	7.85375e-09	1.18425e-05	1.10883e-05	1.69706e-09	3.6555e-06	0.029965	0.134326
k__Bacteria;p__Proteobacteria;c__Alphaproteobacteria;o__Rhizobiales;f__unidentified_Rhizobiales;g__Nordella;s__Nordella_oligomobilis;	3.04807e-06	1.89194e-10	1.83806e-06	7.89619e-06	2.92517e-09	4.79925e-06	0.00815867	0.0469898
k__Bacteria;p__Bacteroidota;c__Bacteroidia;o__Bacteroidales;f__Prevotellaceae;g__Prevotella_7;s__Prevotella_sp_RS2;	1.48594e-05	7.26607e-09	1.13908e-05	5.04012e-07	1.78093e-11	3.74474e-07	3.48412e-17	7.92637e-15
k__Bacteria;p__Bacteroidota;c__Bacteroidia;o__Bacteroidales;f__Bacteroidaceae;g__Bacteroides;s__Prevotella_heparinolytica;	3.81009e-07	8.12941e-12	3.81009e-07	4.87212e-06	2.62446e-09	4.54588e-06	0.000464674	0.00449844
k__Bacteria;p__unidentified_Bacteria;c__unidentified_Bacteria;o__unidentified_Bacteria;f__unidentified_Bacteria;g__unidentified_Bacteria;s__delta_proteobacterium_WX81;	1.44784e-05	3.11401e-09	7.45703e-06	2.85607e-05	6.71468e-09	7.27128e-06	0.197802	0.486486
k__Bacteria;p__Bacteroidota;c__Bacteroidia;o__Flavobacteriales;f__Flavobacteriaceae;g__Capnocytophaga;s__Capnocytophaga_leadbetteri;	1.52404e-06	8.04073e-11	1.19827e-06	5.54414e-06	2.73302e-09	4.63895e-06	0.00697554	0.0415924
k__Bacteria;p__Actinobacteria;c__unidentified_Actinobacteria;o__Corynebacteriales;f__Corynebacteriaceae;g__Corynebacterium;s__Corynebacterium_auriscanis;	1.02873e-05	3.65838e-09	8.08259e-06	5.04012e-06	2.62639e-09	4.54755e-06	0.00901609	0.0500283
k__Bacteria;p__Actinobacteria;c__unidentified_Actinobacteria;o__Actinomycetales;f__Actinomycetaceae;g__Actinomyces;s__Actinomyces_sp_FC2;	1.56214e-05	6.06705e-09	1.04087e-05	8.56821e-06	1.12916e-09	2.98178e-06	0.00460416	0.0303608
k__Bacteria;p__Actinobacteria;c__unidentified_Actinobacteria;o__Micrococcales;f__Microbacteriaceae;g__Leucobacter;s__Leucobacter_aridicollis;	9.52523e-06	4.30282e-09	8.76562e-06	1.02482e-05	2.93273e-09	4.80545e-06	0.815725	1
k__Bacteria;p__Proteobacteria;c__Gammaproteobacteria;o__Pseudomonadales;f__Alcanivoracaceae1;g__Alcanivorax;s__Alcanivorax_dieselolei;	9.52523e-06	3.64065e-09	8.06297e-06	5.37613e-06	2.63009e-09	4.55075e-06	0.0428838	0.175296
k__Bacteria;p__Bacteroidota;c__Bacteroidia;o__Chitinophagales;f__Chitinophagaceae;g__Taibaiella;s__Taibaiella_sp;	1.02873e-05	5.92634e-09	1.02873e-05	0	0	0	1.30274e-14	1.97582e-12
k__Bacteria;p__Proteobacteria;c__Gammaproteobacteria;o__unidentified_Gammaproteobacteria;f__unidentified_Gammaproteobacteria;g__Acidibacter;s__bacterium_Ellin5264;	1.33353e-05	5.22396e-09	9.65842e-06	8.90422e-06	3.15379e-09	4.98327e-06	0.0648236	0.239044
k__Bacteria;p__Bacteroidota;c__Bacteroidia;o__Bacteroidales;f__Rikenellaceae;g__Alistipes;s__Alistipes_sp_N15.MGS-157;	5.71514e-06	5.04763e-10	3.00227e-06	1.66324e-05	4.66746e-09	6.06232e-06	2.36216e-05	0.000311531
k__Bacteria;p__Proteobacteria;c__Alphaproteobacteria;o__Rhizobiales;f__Devosiaceae;g__Devosia;s__Devosia_riboflavina;	1.06683e-05	1.93687e-09	5.88107e-06	9.40823e-06	2.7073e-09	4.61707e-06	0.635861	0.909801
k__Bacteria;p__Bacteroidota;c__Bacteroidia;o__Flavobacteriales;f__Weeksellaceae;g__Empedobacter;s__Empedobacter_brevis;	9.52523e-06	5.08088e-09	9.52523e-06	2.52006e-06	2.64579e-10	1.44336e-06	3.93838e-05	0.000497767
k__Bacteria;p__Bacteroidota;c__Bacteroidia;o__Flavobacteriales;f__Flavobacteriaceae;g__Capnocytophaga;s__Capnocytophaga_granulosa;	0	0	0	8.73621e-06	3.02309e-09	4.87892e-06	7.7424e-09	2.34853e-07
k__Bacteria;p__Fusobacteriota;c__Fusobacteriia;o__Fusobacteriales;f__Leptotrichiaceae;g__Leptotrichia;s__Leptotrichia_sp_oral_taxon_498;	3.81009e-07	8.12941e-12	3.81009e-07	5.37613e-06	2.26878e-09	4.22663e-06	0.000181941	0.00199478
k__Bacteria;p__Bacteroidota;c__Bacteroidia;o__Bacteroidales;f__Tannerellaceae;g__Parabacteroides;s__Parabacteroides_sp_CT06;	1.79074e-05	5.22751e-09	9.66169e-06	1.44484e-05	2.60056e-09	4.52513e-06	0.258635	0.582176
k__Bacteria;p__Firmicutes;c__Bacilli;o__Bacillales;f__Bacillaceae;g__Bacillus;s__Bacillus_firmus;	1.18113e-05	2.03487e-09	6.02801e-06	2.11685e-05	4.39708e-09	5.8841e-06	0.00308707	0.0212821
k__Bacteria;p__Firmicutes;c__Bacilli;o__Lactobacillales;f__Streptococcaceae;g__Streptococcus;s__Streptococcus_sp_FF10;	3.9244e-05	1.44318e-08	1.60534e-05	1.20963e-05	2.68517e-09	4.59816e-06	0.121878	0.349871
k__Bacteria;p__Firmicutes;c__Clostridia;o__Peptostreptococcales-Tissierellales;f__Fusibacteraceae;g__Fusibacter;s__Arctic_bacterium_NP25;	1.52404e-06	1.30071e-10	1.52404e-06	4.0321e-06	1.89854e-09	3.86641e-06	0.0659292	0.239044
k__Bacteria;p__Proteobacteria;c__Gammaproteobacteria;o__Pseudomonadales;f__Halomonadaceae;g__Halomonas;s__Halomonas_elongata;	1.33353e-05	3.63473e-09	8.05642e-06	1.76404e-05	5.34803e-09	6.48926e-06	0.168901	0.453391
k__Bacteria;p__Proteobacteria;c__Alphaproteobacteria;o__Rhodobacterales;f__Rhodobacteraceae;g__Palleronia-Pseudomaribius;s__Palleronia_marisminoris;	2.28606e-06	1.43669e-10	1.60172e-06	7.89619e-06	2.24591e-09	4.20527e-06	0.00151217	0.0116616
k__Bacteria;p__Firmicutes;c__Clostridia;o__Peptostreptococcales-Tissierellales;f__Anaerovoracaceae;g__Mogibacterium;s__Mogibacterium_pumilum;	7.23918e-06	7.32977e-10	3.61786e-06	1.24323e-05	2.61182e-09	4.53493e-06	0.032639	0.140765
k__Bacteria;p__Bacteroidota;c__Bacteroidia;o__Bacteroidales;f__Prevotellaceae;g__Prevotella;s__Prevotella_shahii;	1.10493e-05	4.12191e-09	8.57936e-06	4.70411e-06	5.84692e-10	2.14566e-06	0.00141658	0.0110178
k__Bacteria;p__Proteobacteria;c__Gammaproteobacteria;o__Enterobacterales;f__Morganellaceae;g__Proteus;s__Proteus_mirabilis;	1.56214e-05	3.58389e-09	7.99988e-06	1.73044e-05	5.12863e-09	6.35475e-06	0.651296	0.923176
k__Bacteria;p__Cyanobacteria;c__Cyanobacteriia;o__Chloroplast;f__unidentified_Chloroplast;g__unidentified_Chloroplast;s__Dryopteris_fragrans;	0	0	0	4.36811e-06	1.7584e-09	3.72098e-06	0.000131718	0.0014798
k__Bacteria;p__Proteobacteria;c__Alphaproteobacteria;o__Sphingomonadales;f__Sphingomonadaceae;g__Sphingopyxis;s__Sphingopyxis_chilensis;	3.81009e-06	6.63951e-10	3.44329e-06	4.36811e-06	1.7873e-09	3.75143e-06	0.856894	1
k__Bacteria;p__Proteobacteria;c__Gammaproteobacteria;o__Burkholderiales;f__Alcaligenaceae;g__Paenalcaligenes;s__Alcaligenes_faecalis;	1.90505e-06	2.03235e-10	1.90505e-06	8.0642e-06	2.1023e-09	4.0686e-06	0.000463573	0.00449844
k__Bacteria;p__Proteobacteria;c__Gammaproteobacteria;o__Enterobacterales;f__Idiomarinaceae;g__Idiomarina;s__Pseudidiomarina_donghaiensis;	0	0	0	7.05617e-06	2.65239e-09	4.57001e-06	2.79015e-07	6.04533e-06
k__Bacteria;p__Bacteroidota;c__Bacteroidia;o__Bacteroidales;f__Dysgonomonadaceae;g__Dysgonomonas;s__Dysgonomonas_mossii;	0	0	0	8.90422e-06	2.72022e-09	4.62807e-06	4.8034e-09	1.50727e-07
k__Bacteria;p__Proteobacteria;c__Gammaproteobacteria;o__Burkholderiales;f__Comamonadaceae;g__Hydrogenophaga;s__Hydrogenophaga_intermedia;	1.14303e-06	7.31647e-11	1.14303e-06	5.88014e-06	1.65245e-09	3.60714e-06	0.00126494	0.00992327
k__Bacteria;p__Firmicutes;c__Bacilli;o__Lactobacillales;f__Streptococcaceae;g__Lactococcus;s__Lactococcus_taiwanensis;	0	0	0	9.40823e-06	3.63225e-09	5.34793e-06	1.69539e-09	6.64359e-08
k__Bacteria;p__Bacteroidota;c__Bacteroidia;o__Bacteroidales;f__Prevotellaceae;g__Prevotella_7;s__Prevotella_sp_canine_oral_taxon_195;	9.14422e-06	3.63961e-09	8.06183e-06	1.68004e-07	3.58462e-12	1.68004e-07	8.02679e-12	6.64034e-10
k__Bacteria;p__unidentified_Bacteria;c__Thermoleophilia;o__Gaiellales;f__unidentified_Gaiellales;g__unidentified_Gaiellales;s__Gaiella_sp_EBR4-RS1;	2.01935e-05	5.07261e-09	9.51747e-06	1.27683e-05	2.54548e-09	4.47696e-06	0.0126661	0.0670126
k__Bacteria;p__Firmicutes;c__Clostridia;o__Lachnospirales;f__Lachnospiraceae;g__Lachnospiraceae_NK4A136_group;s__Lachnospiraceae_bacterium_COE1;	4.57211e-06	4.25686e-10	2.75709e-06	5.54414e-06	1.69245e-09	3.65054e-06	0.630555	0.905018
k__Bacteria;p__Firmicutes;c__Negativicutes;o__Veillonellales-Selenomonadales;f__Selenomonadaceae;g__Megamonas;s__Megamonas_hypermegale;	0	0	0	6.04815e-06	2.3333e-09	4.28631e-06	3.78071e-06	6.03587e-05
k__Bacteria;p__Actinobacteria;c__unidentified_Actinobacteria;o__Corynebacteriales;f__Nocardiaceae;g__Rhodococcus;s__Rhodococcus_corynebacterioides;	1.56214e-05	4.0143e-09	8.46664e-06	2.85607e-06	1.68819e-10	1.15294e-06	3.95939e-10	2.11944e-08
k__Bacteria;p__Bacteroidota;c__Bacteroidia;o__Bacteroidales;f__Rikenellaceae;g__Alistipes;s__Alistipes_inops;	0	0	0	6.55216e-06	1.47783e-09	3.41123e-06	1.42924e-06	2.70961e-05
k__Bacteria;p__Actinobacteria;c__unidentified_Actinobacteria;o__Actinomycetales;f__Actinomycetaceae;g__Varibaculum;s__Actinomycetaceae_bacterium;	7.23918e-06	2.93472e-09	7.23918e-06	1.68004e-07	3.58462e-12	1.68004e-07	2.40346e-09	8.41211e-08
k__Bacteria;p__Cyanobacteria;c__Cyanobacteriia;o__Chloroplast;f__unidentified_Chloroplast;g__unidentified_Chloroplast;s__Planoglabratella_opercularis;	1.02873e-05	3.09553e-09	7.43487e-06	5.54414e-06	7.60281e-10	2.44673e-06	0.0239178	0.114833
k__Bacteria;p__Firmicutes;c__Clostridia;o__Christensenellales;f__Christensenellaceae;g__Christensenellaceae_R-7_group;s__Clostridiales_bacterium_canine_oral_taxon_222;	3.81009e-07	8.12941e-12	3.81009e-07	4.70411e-06	1.37957e-09	3.29587e-06	0.000457373	0.00449844
k__Bacteria;p__Firmicutes;c__Bacilli;o__Bacillales;f__Planococcaceae;g__Sporosarcina;s__Sporosarcina_thermotolerans;	1.63834e-05	4.23779e-09	8.69913e-06	8.4002e-07	3.90326e-11	5.54385e-07	2.23361e-17	6.77529e-15
k__Bacteria;p__Firmicutes;c__Clostridia;o__Lachnospirales;f__Lachnospiraceae;g__Lachnoclostridium;s__Clostridium_sp;	7.62019e-06	9.17589e-10	4.0479e-06	1.07523e-05	2.01518e-09	3.98341e-06	0.193953	0.480388
k__Bacteria;p__Firmicutes;c__Bacilli;o__Lactobacillales;f__Lactobacillaceae;g__Lactobacillus;s__Lactobacillus_paragasseri;	6.85817e-06	2.63393e-09	6.85817e-06	2.35206e-06	2.03982e-10	1.26734e-06	0.00320649	0.0217754
k__Bacteria;p__Bacteroidota;c__Bacteroidia;o__Bacteroidales;f__Tannerellaceae;g__Parabacteroides;s__Porphyromonadaceae_bacterium_DJF_B175;	1.21923e-05	4.1528e-09	8.61145e-06	1.68004e-06	2.35618e-10	1.36208e-06	1.53412e-09	6.34568e-08
k__Bacteria;p__Spirochaetota;c__Spirochaetia;o__Spirochaetales;f__Spirochaetaceae;g__Treponema;s__Treponema_porcinum;	4.57211e-06	5.74676e-10	3.20345e-06	3.02407e-06	1.16142e-09	3.02407e-06	0.320993	0.616756
k__Bacteria;p__unidentified_Bacteria;c__Alphaproteobacteria;o__unidentified_Alphaproteobacteria;f__unidentified_Alphaproteobacteria;g__unidentified_Alphaproteobacteria;s__bacterium_YC-ZSS-LKJ57;	1.14303e-06	4.00558e-11	8.45744e-07	1.26003e-05	3.01586e-09	4.87308e-06	4.13556e-09	1.34406e-07
k__Bacteria;p__Nitrospirota;c__Nitrospira;o__Nitrospirales;f__Nitrospiraceae;g__unidentified_Nitrospiraceae;s__Nitrospira_sp;	3.81009e-07	8.12941e-12	3.81009e-07	5.04012e-06	1.31123e-09	3.2132e-06	0.000278721	0.00291536
k__Bacteria;p__Acidobacteriota;c__Thermoanaerobaculia;o__Thermoanaerobaculales;f__Thermoanaerobaculaceae;g__Subgroup_10;s__bacterium_3-5_YC-ZSS-LKJ-3024;	3.81009e-07	8.12941e-12	3.81009e-07	7.56018e-06	2.04881e-09	4.01651e-06	1.37769e-06	2.66743e-05
k__Bacteria;p__Firmicutes;c__Bacilli;o__Erysipelotrichales;f__Erysipelotrichaceae;g__Faecalicoccus;s__Faecalicoccus_pleomorphus;	4.95312e-06	3.14387e-10	2.3694e-06	6.21615e-06	1.80733e-09	3.7724e-06	0.541916	0.83085
k__Bacteria;p__Firmicutes;c__Bacilli;o__Thermoactinomycetales;f__Thermoactinomycetaceae;g__Lihuaxuella;s__Lihuaxuella_thermophila;	6.47716e-06	2.3494e-09	6.47716e-06	0	0	0	1.80931e-09	6.64359e-08
k__Bacteria;p__Firmicutes;c__Bacilli;o__Lactobacillales;f__Enterococcaceae;g__Enterococcus;s__Enterococcus_cecorum;	7.62019e-06	1.66254e-09	5.44869e-06	1.27683e-05	2.61774e-09	4.54006e-06	0.0454552	0.184662
k__Bacteria;p__Actinobacteria;c__unidentified_Actinobacteria;o__Catenulisporales;f__Catenulisporaceae;g__Catenulispora;s__Catenulispora_sp;	1.60024e-05	4.29174e-09	8.75432e-06	6.38416e-06	1.26685e-09	3.15835e-06	4.80151e-05	0.000590456
k__Bacteria;p__Desulfobacterota;c__Desulfovibrionia;o__Desulfovibrionales;f__Desulfovibrionaceae;g__Desulfovibrio;s__Desulfovibrio_sp_UNSW3caefatS;	0	0	0	5.71214e-06	1.59299e-09	3.54165e-06	5.90125e-06	8.95023e-05
k__Bacteria;p__Firmicutes;c__Clostridia;o__Peptostreptococcales-Tissierellales;f__Anaerovoracaceae;g__Mogibacterium;s__Mogibacterium_sp_Marseille-P3115;	5.71514e-06	6.20644e-10	3.3291e-06	9.40823e-06	2.16534e-09	4.12915e-06	0.0939385	0.301
k__Bacteria;p__Bacteroidota;c__Bacteroidia;o__Bacteroidales;f__Bacteroidaceae;g__Bacteroides;s__Bacteroides_graminisolvens;	8.00119e-06	2.39315e-09	6.53719e-06	8.0642e-06	1.38691e-09	3.30462e-06	1	1
k__Bacteria;p__Bacteroidota;c__Bacteroidia;o__Bacteroidales;f__Marinifilaceae;g__Odoribacter;s__Odoribacter_splanchnicus;	1.40973e-05	1.36205e-09	4.93176e-06	2.06645e-05	2.94781e-09	4.81779e-06	0.0396811	0.163393
k__Bacteria;p__Firmicutes;c__Bacilli;o__Erysipelotrichales;f__Erysipelotrichaceae;g__Dielma;s__Dielma_fastidiosa;	9.14422e-06	2.44769e-09	6.61126e-06	2.68807e-06	2.02275e-10	1.26203e-06	0.000190492	0.00203939
k__Bacteria;p__Actinobacteria;c__unidentified_Actinobacteria;o__Propionibacteriales;f__Nocardioidaceae;g__Nocardioides;s__Nocardioides_sp;	3.04807e-06	2.05748e-10	1.91679e-06	5.04012e-06	9.86056e-10	2.78643e-06	0.222862	0.527179
k__Bacteria;p__Proteobacteria;c__Gammaproteobacteria;o__Burkholderiales;f__Burkholderiaceae;g__Limnobacter;s__Limnobacter_thiooxidans;	6.09615e-06	2.08113e-09	6.09615e-06	6.55216e-06	1.44893e-09	3.3777e-06	0.884383	1
k__Bacteria;p__Firmicutes;c__Clostridia;o__Clostridiales;f__Clostridiaceae;g__Clostridium_sensu_stricto_8;s__Clostridiaceae_bacterium_mt10;	0	0	0	3.52809e-06	8.36526e-10	2.56648e-06	0.000605291	0.00573766
k__Bacteria;p__Deinococcota;c__Deinococci;o__Deinococcales;f__Deinococcaceae;g__Deinococcus;s__Deinococcus_xinjiangensis;	7.62019e-07	3.25176e-11	7.62019e-07	3.02407e-06	8.21789e-10	2.54377e-06	0.0513589	0.20409
k__Bacteria;p__Firmicutes;c__Clostridia;o__Clostridiales;f__Clostridiaceae;g__Clostridium_sensu_stricto_1;s__Clostridium_sp_Marseille-P2434;	5.71514e-06	1.82912e-09	5.71514e-06	5.37613e-06	1.2788e-09	3.17321e-06	0.874533	1
k__Bacteria;p__Firmicutes;c__Bacilli;o__Paenibacillales;f__Paenibacillaceae;g__Paenibacillus;s__Paenibacillus_odorifer;	7.62019e-07	3.25176e-11	7.62019e-07	3.36008e-06	8.34079e-10	2.56272e-06	0.0345175	0.144751
k__Bacteria;p__Proteobacteria;c__Gammaproteobacteria;o__Pseudomonadales;f__Halomonadaceae;g__Halomonas;s__Halomonas_nitritophilus;	5.71514e-06	7.36525e-10	3.6266e-06	1.99925e-05	3.82081e-09	5.48499e-06	1.55514e-07	3.62867e-06
k__Bacteria;p__Bacteroidota;c__Bacteroidia;o__Bacteroidales;f__Tannerellaceae;g__Parabacteroides;s__Parabacteroides_gordonii;	0	0	0	2.85607e-06	8.19172e-10	2.53972e-06	0.00281032	0.0196722
k__Bacteria;p__Firmicutes;c__Bacilli;o__Paenibacillales;f__Paenibacillaceae;g__Paenibacillus;s__Paenibacillus_nanensis;	6.09615e-06	1.08786e-09	4.40751e-06	5.37613e-06	1.04756e-09	2.87203e-06	0.754213	0.987306
k__Bacteria;p__Actinobacteria;c__unidentified_Actinobacteria;o__Actinomycetales;f__Actinomycetaceae;g__Actinomyces;s__Actinomyces_graevenitzii;	7.62019e-06	1.64598e-09	5.42149e-06	7.22418e-06	1.61302e-09	3.56384e-06	0.891342	1
k__Bacteria;p__Cyanobacteria;c__Cyanobacteriia;o__Cyanobacteriales;f__Coleofasciculaceae;g__Microcoleus_PCC-7113;s__Microcoleus_sp_PCC_7113;	5.71514e-06	1.82912e-09	5.71514e-06	0	0	0	1.93216e-08	4.88406e-07
k__Bacteria;p__Proteobacteria;c__Gammaproteobacteria;o__Enterobacterales;f__Orbaceae;g__Gilliamella;s__Gilliamella_apicola;	5.71514e-06	1.82912e-09	5.71514e-06	3.36008e-07	7.11235e-12	2.36649e-07	1.33714e-06	2.64521e-05
k__Bacteria;p__Proteobacteria;c__Gammaproteobacteria;o__Burkholderiales;f__Neisseriaceae;g__Neisseria;s__Neisseria_elongata;	1.02873e-05	2.18504e-09	6.24648e-06	6.88817e-06	1.40102e-09	3.32139e-06	0.114196	0.336776
k__Bacteria;p__Spirochaetota;c__Spirochaetia;o__Spirochaetales;f__Spirochaetaceae;g__Treponema;s__Treponema_socranskii;	5.33413e-06	1.59336e-09	5.33413e-06	3.36008e-07	7.11235e-12	2.36649e-07	3.86963e-06	6.07132e-05
k__Bacteria;p__Proteobacteria;c__Gammaproteobacteria;o__Xanthomonadales;f__Xanthomonadaceae;g__Luteimonas;s__Luteimonas_marina;	0	0	0	4.36811e-06	1.05746e-09	2.88557e-06	0.000131718	0.0014798
k__Bacteria;p__Bacteroidota;c__Bacteroidia;o__Flavobacteriales;f__Flavobacteriaceae;g__Flavobacterium;s__Flavobacterium_commune;	3.81009e-07	8.12941e-12	3.81009e-07	2.68807e-06	7.15331e-10	2.3733e-06	0.0317739	0.137687
k__Bacteria;p__Desulfobacterota;c__Desulfovibrionia;o__Desulfovibrionales;f__Desulfovibrionaceae;g__Desulfovibrio;s__Desulfovibrio_fairfieldensis;	6.85817e-06	9.28822e-10	4.07261e-06	8.73621e-06	1.59231e-09	3.54089e-06	0.437175	0.753464
k__Bacteria;p__Bacteroidota;c__Bacteroidia;o__Bacteroidales;f__Bacteroidaceae;g__Bacteroides;s__Bacteroides_salyersiae;	1.02873e-05	1.96983e-09	5.9309e-06	1.32723e-05	1.84938e-09	3.81603e-06	0.291971	0.616756
k__Bacteria;p__Bacteroidota;c__Bacteroidia;o__Bacteroidales;f__Prevotellaceae;g__Prevotellaceae_UCG-001;s__Prevotellaceae_bacterium_S4-A16;	4.1911e-06	5.86352e-10	3.23583e-06	7.22418e-06	1.30953e-09	3.21111e-06	0.138505	0.385255
k__Bacteria;p__Proteobacteria;c__Gammaproteobacteria;o__Burkholderiales;f__Comamonadaceae;g__Comamonas;s__Ottowia_sp_oral_taxon_894;	2.66706e-06	1.3347e-10	1.54383e-06	2.68807e-06	7.15331e-10	2.3733e-06	1	1
k__Bacteria;p__Firmicutes;c__Bacilli;o__Staphylococcales;f__Staphylococcaceae;g__Staphylococcus;s__Staphylococcus_lentus;	3.81009e-07	8.12941e-12	3.81009e-07	4.36811e-06	8.33453e-10	2.56176e-06	0.00118872	0.00948893
k__Bacteria;p__Firmicutes;c__Bacilli;o__Lactobacillales;f__Lactobacillaceae;g__Lapidilactobacillus;s__Lactobacillus_dextrinicus;	0	0	0	2.18405e-06	6.05801e-10	2.18405e-06	0.0133412	0.0693743
k__Bacteria;p__Firmicutes;c__Clostridia;o__Clostridiales;f__Clostridiaceae;g__Clostridium_sensu_stricto_6;s__Clostridium_bornimense;	8.3822e-06	1.99777e-09	5.9728e-06	2.18405e-06	2.15589e-10	1.3029e-06	0.00012779	0.00147201
k__Bacteria;p__Firmicutes;c__Clostridia;o__Peptostreptococcales-Tissierellales;f__Family_XI;g__Ezakiella;s__[Bacteroides]_coagulans;	1.18113e-05	1.72033e-09	5.54258e-06	1.71364e-05	1.27931e-09	3.17385e-06	0.0736788	0.262932
k__Bacteria;p__Candidatus_Jorgensenbacteria;c__unidentified_Candidatus_Jorgensenbacteria;o__unidentified_Candidatus_Jorgensenbacteria;f__unidentified_Candidatus_Jorgensenbacteria;g__unidentified_Candidatus_Jorgensenbacteria;s__Candidatus_Adlerbacteria_bacterium_GW2011_GWC1_50_9;	7.62019e-07	3.25176e-11	7.62019e-07	4.36811e-06	6.96156e-10	2.34127e-06	0.00632361	0.0383865
k__Bacteria;p__Proteobacteria;c__Gammaproteobacteria;o__Burkholderiales;f__Chitinibacteraceae;g__Iodobacter;s__Janthinobacterium_sp_B9-8;	0	0	0	2.01605e-06	5.16186e-10	2.01605e-06	0.0232876	0.112722
k__Bacteria;p__Firmicutes;c__Bacilli;o__Lactobacillales;f__Streptococcaceae;g__Lactococcus;s__Lactococcus_raffinolactis;	9.52523e-06	1.10782e-09	4.44775e-06	7.22418e-06	1.07106e-09	2.90406e-06	0.29254	0.616756
k__Bacteria;p__Spirochaetota;c__Spirochaetia;o__Spirochaetales;f__Spirochaetaceae;g__Treponema;s__Treponema_berlinense;	6.85817e-06	1.44201e-09	5.07446e-06	5.04012e-07	1.05832e-11	2.88673e-07	2.64035e-07	5.86028e-06
k__Bacteria;p__Actinobacteriota;c__Coriobacteriia;o__Coriobacteriales;f__Atopobiaceae;g__Olsenella;s__Olsenella_sp_Marseille-P2300;	3.81009e-07	8.12941e-12	3.81009e-07	2.01605e-06	5.16186e-10	2.01605e-06	0.127093	0.358063
k__Bacteria;p__Proteobacteria;c__Gammaproteobacteria;o__Pseudomonadales;f__Halomonadaceae;g__Halomonas;s__Halomonas_korlensis;	4.57211e-06	5.74676e-10	3.20345e-06	5.71214e-06	9.06511e-10	2.67168e-06	0.631524	0.905018
k__Bacteria;p__Actinobacteria;c__unidentified_Actinobacteria;o__Corynebacteriales;f__Nocardiaceae;g__Rhodococcus;s__Rhodococcus_hoagii;	3.81009e-06	8.12941e-10	3.81009e-06	4.87212e-06	8.75729e-10	2.62593e-06	0.603549	0.874569
k__Bacteria;p__Bacteroidota;c__Bacteroidia;o__Chitinophagales;f__Chitinophagaceae;g__Dinghuibacter;s__Dinghuibacter_silviterrae;	0	0	0	2.85607e-06	6.02387e-10	2.17789e-06	0.00281032	0.0196722
k__Bacteria;p__Proteobacteria;c__Gammaproteobacteria;o__Pseudomonadales;f__Halomonadaceae;g__Kushneria;s__Kushneria_marisflavi;	7.62019e-07	3.25176e-11	7.62019e-07	4.36811e-06	8.98488e-10	2.65983e-06	0.00632361	0.0383865
k__Bacteria;p__Firmicutes;c__Bacilli;o__Lactobacillales;f__Listeriaceae;g__Brochothrix;s__Brochothrix_thermosphacta;	7.62019e-07	3.25176e-11	7.62019e-07	2.52006e-06	5.31947e-10	2.0466e-06	0.115677	0.336776
k__Bacteria;p__Bacteroidota;c__Bacteroidia;o__Flavobacteriales;f__Flavobacteriaceae;g__Capnocytophaga;s__Capnocytophaga_sputigena;	0	0	0	2.85607e-06	5.51804e-10	2.08445e-06	0.00281032	0.0196722
k__Bacteria;p__Actinobacteria;c__unidentified_Actinobacteria;o__Propionibacteriales;f__Propionibacteriaceae;g__Propionibacterium;s__Propionibacterium_freudenreichii;	4.1911e-06	9.83659e-10	4.1911e-06	0	0	0	2.20343e-06	3.71319e-05
k__Bacteria;p__Actinobacteriota;c__Coriobacteriia;o__Coriobacteriales;f__Atopobiaceae;g__Olsenella;s__Olsenella_sp_GAM18;	8.00119e-06	1.49921e-09	5.17413e-06	1.00802e-06	9.29157e-11	8.55348e-07	5.94273e-07	1.20175e-05
k__Bacteria;p__Proteobacteria;c__Gammaproteobacteria;o__Xanthomonadales;f__Rhodanobacteraceae;g__Luteibacter;s__Luteibacter_anthropi;	1.10493e-05	1.04278e-09	4.31522e-06	1.47844e-05	1.70907e-09	3.66841e-06	0.192435	0.478458
k__Bacteria;p__Proteobacteria;c__Gammaproteobacteria;o__Xanthomonadales;f__Xanthomonadaceae;g__Luteimonas;s__Luteimonas_sp;	1.90505e-06	1.03909e-10	1.36217e-06	2.35206e-06	4.64123e-10	1.91168e-06	0.807031	1
k__Bacteria;p__Proteobacteria;c__Gammaproteobacteria;o__Burkholderiales;f__Sutterellaceae;g__Parasutterella;s__Parasutterella_secunda;	2.28606e-06	1.43669e-10	1.60172e-06	5.20813e-06	7.85601e-10	2.48713e-06	0.0727997	0.261274
k__Bacteria;p__Proteobacteria;c__Gammaproteobacteria;o__Pseudomonadales;f__Marinobacteraceae;g__Marinobacter;s__Marinobacter_lacisalsi;	6.47716e-06	1.17403e-09	4.57875e-06	5.04012e-06	4.00738e-10	1.77635e-06	0.429627	0.741861
k__Bacteria;p__Bacteroidota;c__Bacteroidia;o__Bacteroidales;f__Prevotellaceae;g__Prevotella_7;s__Prevotella_buccae;	4.1911e-06	9.83659e-10	4.1911e-06	0	0	0	2.20343e-06	3.71319e-05
k__Bacteria;p__Bacteroidota;c__Bacteroidia;o__Bacteroidales;f__Barnesiellaceae;g__Coprobacter;s__Coprobacter_secundus;	0	0	0	3.52809e-06	5.18575e-10	2.02071e-06	0.000605291	0.00573766
k__Bacteria;p__Firmicutes;c__Clostridia;o__Lachnospirales;f__Lachnospiraceae;g__[Acetivibrio]_ethanolgignens_group;s__Acetivibrio_ethanolgignens;	3.81009e-07	8.12941e-12	3.81009e-07	4.70411e-06	5.63013e-10	2.10551e-06	0.000457373	0.00449844
k__Bacteria;p__unidentified_Bacteria;c__Clostridia;o__Lachnospirales;f__Lachnospiraceae;g__unidentified_Lachnospiraceae;s__bacterium_enrichment_culture_clone_Ecwsrb026;	2.66706e-06	1.16916e-10	1.44492e-06	1.05843e-05	1.14082e-09	2.99714e-06	7.2236e-05	0.000864931
k__Bacteria;p__Firmicutes;c__Clostridia;o__Oscillospirales;f__Ruminococcaceae;g__Ruminococcus;s__Ruminococcus_flavefaciens;	8.00119e-06	1.76408e-09	5.61262e-06	5.04012e-07	1.78093e-11	3.74474e-07	1.14036e-08	3.14463e-07
k__Bacteria;p__Actinobacteria;c__unidentified_Actinobacteria;o__Pseudonocardiales;f__Pseudonocardiaceae;g__Saccharopolyspora;s__Saccharopolyspora_sp;	2.28606e-06	1.60223e-10	1.69149e-06	3.36008e-06	5.8839e-10	2.15244e-06	0.524855	0.83085
k__Bacteria;p__Bacteroidota;c__Bacteroidia;o__Cytophagales;f__Cytophagaceae;g__Cytophaga;s__Cytophaga_hutchinsonii;	7.62019e-07	3.25176e-11	7.62019e-07	2.35206e-06	4.49671e-10	1.88168e-06	0.173299	0.457108
k__Bacteria;p__Proteobacteria;c__Alphaproteobacteria;o__Rhodospirillales;f__Rhodospirillaceae;g__Novispirillum;s__Novispirillum_itersonii;	5.71514e-06	9.02069e-10	4.01352e-06	1.84805e-06	2.4586e-10	1.39137e-06	0.00470139	0.0307789
k__Bacteria;p__Bacteroidota;c__Bacteroidia;o__Bacteroidales;f__Tannerellaceae;g__Parabacteroides;s__Parabacteroides_faecis;	2.66706e-06	1.66579e-10	1.72471e-06	6.21615e-06	7.59542e-10	2.44554e-06	0.0336653	0.142953
k__Bacteria;p__Firmicutes;c__Negativicutes;o__Veillonellales-Selenomonadales;f__Veillonellaceae;g__Veillonella;s__Veillonella_magna;	0	0	0	3.86409e-06	6.17238e-10	2.20457e-06	0.000360608	0.00364615
k__Bacteria;p__Actinobacteria;c__unidentified_Actinobacteria;o__Pseudonocardiales;f__Pseudonocardiaceae;g__unidentified_Pseudonocardiaceae;s__Saccharopolyspora_rectivirgula;	4.1911e-06	8.18114e-10	3.8222e-06	0	0	0	2.20343e-06	3.71319e-05
k__Bacteria;p__Proteobacteria;c__Gammaproteobacteria;o__Enterobacterales;f__Pasteurellaceae;g__Actinobacillus;s__Haemophilus_parahaemolyticus;	6.47716e-06	1.19059e-09	4.61091e-06	2.18405e-06	3.74565e-10	1.71736e-06	0.00441089	0.0292986
k__Bacteria;p__Deinococcota;c__Deinococci;o__Deinococcales;f__Deinococcaceae;g__Deinococcus;s__Deinococcus_reticulitermitis;	3.81009e-06	8.12941e-10	3.81009e-06	8.4002e-07	4.62587e-11	6.03524e-07	0.00429216	0.0287196
k__Bacteria;p__Proteobacteria;c__Gammaproteobacteria;o__Enterobacterales;f__Pasteurellaceae;g__Pasteurella;s__Pasteurella_multocida;	4.1911e-06	8.18114e-10	3.8222e-06	0	0	0	2.20343e-06	3.71319e-05
k__Bacteria;p__Firmicutes;c__Bacilli;o__Lactobacillales;f__Lactobacillaceae;g__Lactobacillus;s__Lactobacillus_acetotolerans;	3.81009e-07	8.12941e-12	3.81009e-07	2.52006e-06	4.45233e-10	1.87237e-06	0.0316374	0.137687
k__Bacteria;p__Firmicutes;c__Clostridia;o__Peptostreptococcales-Tissierellales;f__Family_XI;g__Helcococcus;s__Helcococcus_ovis;	1.14303e-06	7.31647e-11	1.14303e-06	1.68004e-06	3.58462e-10	1.68004e-06	0.765886	0.987306
k__Bacteria;p__Bacteroidota;c__Bacteroidia;o__Sphingobacteriales;f__Sphingobacteriaceae;g__Solitalea;s__Solitalea_canadensis;	7.23918e-06	1.44482e-09	5.0794e-06	3.36008e-07	1.43385e-11	3.36008e-07	1.79074e-08	4.73224e-07
k__Bacteria;p__Firmicutes;c__Clostridia;o__Lachnospirales;f__Lachnospiraceae;g__Acetitomaculum;s__Firmicutes_bacterium_CAG_194_44_15;	5.33413e-06	8.48415e-10	3.89233e-06	1.17603e-06	6.72543e-11	7.2771e-07	0.00117452	0.0094585
k__Bacteria;p__Proteobacteria;c__Gammaproteobacteria;o__Pseudomonadales;f__Nitrincolaceae;g__Neptunomonas;s__Neptunomonas_concharum;	0	0	0	1.68004e-06	3.58462e-10	1.68004e-06	0.037829	0.157025
k__Bacteria;p__Gracilibacteria;c__unidentified_Gracilibacteria;o__Absconditabacteriales_(SR1);f__unidentified_Absconditabacteriales_(SR1);g__unidentified_Absconditabacteriales_(SR1);s__SR1_bacterium_human_oral_taxon_HOT-345;	2.28606e-06	2.92659e-10	2.28606e-06	2.01605e-06	3.64437e-10	1.69398e-06	0.800864	1
k__Bacteria;p__Actinobacteria;c__unidentified_Actinobacteria;o__Micrococcales;f__Intrasporangiaceae;g__Arsenicicoccus;s__Arsenicicoccus_sp_oral_taxon_190;	4.95312e-06	7.11693e-10	3.56494e-06	4.53611e-06	5.46513e-10	2.07443e-06	0.863892	1
k__Bacteria;p__Firmicutes;c__Clostridia;o__Lachnospirales;f__Lachnospiraceae;g__Blautia;s__Blautia_sp_N6H1-15;	6.47716e-06	6.77402e-10	3.478e-06	5.88014e-06	5.90211e-10	2.15577e-06	0.764062	0.987306
k__Bacteria;p__Bacteroidota;c__Bacteroidia;o__Bacteroidales;f__Tannerellaceae;g__Tannerella;s__Tannerella_sp_oral_taxon_HOT-286;	4.1911e-06	6.85679e-10	3.49918e-06	3.02407e-06	5.761e-10	2.12984e-06	0.421548	0.732078
k__Bacteria;p__Bacteroidota;c__Bacteroidia;o__Bacteroidales;f__Muribaculaceae;g__unidentified_Muribaculaceae;s__Gram-negative_bacterium_cTPY-13;	3.42908e-06	6.58482e-10	3.42908e-06	0	0	0	2.35303e-05	0.000311531
k__Bacteria;p__Firmicutes;c__Bacilli;o__RF39;f__unidentified_RF39;g__unidentified_RF39;s__Acholeplasmatales_bacterium_canine_oral_taxon_375;	3.42908e-06	6.58482e-10	3.42908e-06	1.68004e-07	3.58462e-12	1.68004e-07	0.000170499	0.00189212
k__Bacteria;p__Firmicutes;c__Bacilli;o__Acholeplasmatales;f__Acholeplasmataceae;g__Acholeplasma;s__Mycoplasmataceae_genomosp_P1_oral_clone_MB1_G23;	0	0	0	1.84805e-06	3.03669e-10	1.54632e-06	0.0229048	0.112722
k__Bacteria;p__Proteobacteria;c__Alphaproteobacteria;o__Rhizobiales;f__Rhizobiaceae;g__Fulvimarina;s__Fulvimarina_manganoxydans;	0	0	0	1.51204e-06	2.90354e-10	1.51204e-06	0.0652551	0.239044
k__Bacteria;p__Firmicutes;c__Clostridia;o__Oscillospirales;f__Oscillospiraceae;g__Colidextribacter;s__Clostridiales_bacterium_CCNA10;	3.81009e-06	1.83873e-10	1.81203e-06	6.38416e-06	5.44237e-10	2.0701e-06	0.160268	0.431491
k__Bacteria;p__Bacteroidota;c__Bacteroidia;o__Bacteroidales;f__Tannerellaceae;g__Tannerella;s__Tannerella_forsythia;	4.1911e-06	6.85679e-10	3.49918e-06	1.68004e-07	3.58462e-12	1.68004e-07	1.90242e-05	0.000262303
k__Bacteria;p__Fusobacteriota;c__Fusobacteriia;o__Fusobacteriales;f__Leptotrichiaceae;g__Leptotrichia;s__Leptotrichia_hofstadii;	5.71514e-06	7.36525e-10	3.6266e-06	3.52809e-06	4.46314e-10	1.87464e-06	0.151589	0.410554
k__Bacteria;p__Actinobacteria;c__unidentified_Actinobacteria;o__Propionibacteriales;f__Nocardioidaceae;g__Nocardioides;s__Nocardioides_dilutus;	0	0	0	1.51204e-06	2.90354e-10	1.51204e-06	0.0652551	0.239044
k__Bacteria;p__Firmicutes;c__Bacilli;o__Lactobacillales;f__Lactobacillaceae;g__Pediococcus;s__Pediococcus_pentosaceus;	8.3822e-06	9.54836e-10	4.12924e-06	6.72016e-07	2.12232e-11	4.08794e-07	1.82009e-08	4.73224e-07
k__Bacteria;p__Bacteroidota;c__Bacteroidia;o__Bacteroidales;f__Prevotellaceae;g__Prevotella;s__Prevotella_oris;	6.85817e-06	8.95713e-10	3.99936e-06	1.00802e-06	3.51065e-11	5.25766e-07	9.62376e-06	0.000143568
k__Bacteria;p__Firmicutes;c__Bacilli;o__Bacillales;f__Bacillaceae;g__Bacillus;s__Bacillus_mannanilyticus;	4.95312e-06	4.46822e-10	2.82471e-06	5.71214e-06	5.88561e-10	2.15275e-06	0.752821	0.987306
k__Bacteria;p__Actinobacteria;c__unidentified_Actinobacteria;o__Micrococcales;f__Intrasporangiaceae;g__Serinicoccus;s__Serinicoccus_sp;	3.42908e-06	6.58482e-10	3.42908e-06	0	0	0	2.35303e-05	0.000311531
k__Bacteria;p__Actinobacteriota;c__Coriobacteriia;o__Coriobacteriales;f__Atopobiaceae;g__Olsenella;s__Olsenella_umbonata;	8.00119e-06	1.16812e-09	4.5672e-06	1.51204e-06	8.07963e-11	7.97616e-07	1.0273e-05	0.000150781
k__Bacteria;p__Firmicutes;c__Clostridia;o__Lachnospirales;f__Lachnospiraceae;g__Blautia;s__Lachnospiraceae_bacterium_28-4;	3.81009e-06	4.32189e-10	2.77807e-06	5.88014e-06	5.75759e-10	2.12921e-06	0.259507	0.582176
k__Bacteria;p__Actinobacteria;c__unidentified_Actinobacteria;o__Micrococcales;f__Micrococcaceae;g__Sinomonas;s__Sinomonas_atrocyanea;	6.47716e-06	9.09164e-10	4.02928e-06	4.53611e-06	3.65859e-10	1.69729e-06	0.254329	0.579545
k__Bacteria;p__Proteobacteria;c__Gammaproteobacteria;o__Burkholderiales;f__Oxalobacteraceae;g__Massilia;s__Aquaspirillum_sp_HMF2936;	3.81009e-07	8.12941e-12	3.81009e-07	1.51204e-06	2.90354e-10	1.51204e-06	0.300947	0.616756
k__Bacteria;p__Bacteroidota;c__Bacteroidia;o__Bacteroidales;f__Rikenellaceae;g__Alistipes;s__Alistipes_sp_CHKCI003;	7.62019e-07	3.25176e-11	7.62019e-07	2.68807e-06	3.6125e-10	1.68656e-06	0.0780605	0.270095
k__Bacteria;p__Proteobacteria;c__Alphaproteobacteria;o__Rhizobiales;f__Beijerinckiaceae;g__Microvirga;s__Microvirga_massiliensis;	0	0	0	2.01605e-06	3.2108e-10	1.59003e-06	0.0232876	0.112722
k__Bacteria;p__Proteobacteria;c__Gammaproteobacteria;o__Enterobacterales;f__Pasteurellaceae;g__Rodentibacter;s__Pasteurellaceae_bacterium;	2.28606e-06	2.92659e-10	2.28606e-06	2.18405e-06	3.16755e-10	1.57928e-06	1	1
k__Bacteria;p__Actinobacteriota;c__Coriobacteriia;o__Coriobacteriales;f__Atopobiaceae;g__Olsenella;s__Olsenella_scatoligenes;	3.42908e-06	2.61176e-10	2.1596e-06	3.52809e-06	4.10183e-10	1.79716e-06	1	1
k__Bacteria;p__Actinobacteria;c__unidentified_Actinobacteria;o__Corynebacteriales;f__Corynebacteriaceae;g__Corynebacterium;s__Corynebacterium_propinquum;	7.62019e-07	3.25176e-11	7.62019e-07	2.52006e-06	3.0071e-10	1.53876e-06	0.115677	0.336776
k__Bacteria;p__Proteobacteria;c__Gammaproteobacteria;o__Enterobacterales;f__Idiomarinaceae;g__Idiomarina;s__Idiomarina_ramblicola;	7.23918e-06	9.81294e-10	4.18606e-06	6.04815e-06	5.70126e-10	2.11877e-06	0.558784	0.830871
k__Bacteria;p__Proteobacteria;c__Gammaproteobacteria;o__Burkholderiales;f__Rhodocyclaceae;g__Azoarcus;s__Azoarcus_communis;	0	0	0	2.85607e-06	3.3502e-10	1.62418e-06	0.00281032	0.0196722
k__Bacteria;p__Proteobacteria;c__Gammaproteobacteria;o__Xanthomonadales;f__Xanthomonadaceae;g__Pseudoxanthomonas;s__Pseudoxanthomonas_taiwanensis;	0	0	0	2.52006e-06	3.0071e-10	1.53876e-06	0.00846361	0.0484396
k__Bacteria;p__Cyanobacteria;c__Vampirivibrionia;o__Gastranaerophilales;f__unidentified_Gastranaerophilales;g__unidentified_Gastranaerophilales;s__Clostridium_sp_CAG:306;	0	0	0	3.02407e-06	3.5209e-10	1.66504e-06	0.00172939	0.0130157
k__Bacteria;p__Firmicutes;c__Bacilli;o__Erysipelotrichales;f__Erysipelotrichaceae;g__unidentified_Erysipelotrichaceae;s__Faecalitalea_sp_Marseille-P3755;	0	0	0	1.34403e-06	2.29416e-10	1.34403e-06	0.116576	0.336776
k__Bacteria;p__Firmicutes;c__Bacilli;o__Lactobacillales;f__Lactobacillaceae;g__Apilactobacillus;s__Lactobacillus_kunkeei;	3.04807e-06	5.20282e-10	3.04807e-06	0	0	0	7.6894e-05	0.000908747
k__Bacteria;p__Proteobacteria;c__Gammaproteobacteria;o__Enterobacterales;f__Pasteurellaceae;g__Actinobacillus;s__Actinobacillus_minor;	3.81009e-06	5.4807e-10	3.12841e-06	1.68004e-07	3.58462e-12	1.68004e-07	5.71714e-05	0.00069368
k__Bacteria;p__Bacteroidota;c__Bacteroidia;o__Bacteroidales;f__Rikenellaceae;g__unidentified_Rikenellaceae;s__Rikenella_sp_Marseille-P3215;	0	0	0	1.34403e-06	2.29416e-10	1.34403e-06	0.116576	0.336776
k__Bacteria;p__Firmicutes;c__Negativicutes;o__Veillonellales-Selenomonadales;f__Selenomonadaceae;g__Selenomonas;s__Selenomonas_artemidis;	3.81009e-07	8.12941e-12	3.81009e-07	2.52006e-06	2.79032e-10	1.48226e-06	0.0316374	0.137687
k__Bacteria;p__unidentified_Bacteria;c__Clostridia;o__Oscillospirales;f__Ruminococcaceae;g__unidentified_Ruminococcaceae;s__[Clostridium]_leptum;	4.1911e-06	2.88372e-10	2.26925e-06	3.86409e-06	4.0768e-10	1.79167e-06	0.852928	1
k__Bacteria;p__Bacteroidota;c__Bacteroidia;o__Flavobacteriales;f__Flavobacteriaceae;g__Flavobacterium;s__Flavobacterium_sasangense;	7.62019e-07	3.25176e-11	7.62019e-07	2.52006e-06	3.29615e-10	1.61102e-06	0.115677	0.336776
k__Bacteria;p__Bacteroidota;c__Bacteroidia;o__Flavobacteriales;f__Weeksellaceae;g__Elizabethkingia;s__Elizabethkingia_anophelis;	1.90505e-06	1.03909e-10	1.36217e-06	1.51204e-06	2.32545e-10	1.35317e-06	0.772538	0.987373
k__Bacteria;p__Actinobacteria;c__unidentified_Actinobacteria;o__Corynebacteriales;f__Nocardiaceae;g__Nocardia;s__Nocardia_farcinica;	4.1911e-06	5.20135e-10	3.04764e-06	2.18405e-06	1.2165e-10	9.78709e-07	0.121294	0.349295
k__Bacteria;p__Firmicutes;c__Bacilli;o__Bacillales;f__Bacillaceae;g__Bacillus;s__Bacillus_infernus;	1.90505e-06	1.03909e-10	1.36217e-06	1.17603e-06	1.75647e-10	1.17603e-06	0.531052	0.83085
k__Bacteria;p__Proteobacteria;c__Gammaproteobacteria;o__Pseudomonadales;f__Cellvibrionaceae;g__Aestuariicella;s__Pseudomaricurvus_alcaniphilus;	3.04807e-06	3.21629e-10	2.39653e-06	2.52006e-06	2.64579e-10	1.44336e-06	0.655125	0.92603
k__Bacteria;p__Bacteroidota;c__Rhodothermia;o__Balneolales;f__Balneolaceae;g__Aliifodinibius;s__Aliifodinibius_sp_YIM_95756;	4.1911e-06	5.20135e-10	3.04764e-06	2.68807e-06	2.88989e-10	1.50848e-06	0.295889	0.616756
k__Bacteria;p__Bacteroidota;c__Bacteroidia;o__Sphingobacteriales;f__Sphingobacteriaceae;g__Sphingobacterium;s__Sphingobacterium_thermophilum;	2.66706e-06	3.98341e-10	2.66706e-06	1.34403e-06	9.21191e-11	8.51673e-07	0.259738	0.582176
k__Bacteria;p__Firmicutes;c__Clostridia;o__Peptostreptococcales-Tissierellales;f__Family_XI;g__Peptoniphilus;s__Peptoniphilus_sp_KHD5;	6.09615e-06	3.42913e-10	2.47456e-06	6.55216e-06	5.16755e-10	2.01716e-06	0.884383	1
k__Bacteria;p__Bacteroidota;c__Bacteroidia;o__Bacteroidales;f__Bacteroidaceae;g__Bacteroides;s__Bacteroides_nordii;	4.95312e-06	2.1506e-10	1.95968e-06	6.55216e-06	4.01136e-10	1.77723e-06	0.452888	0.768896
k__Bacteria;p__Proteobacteria;c__Alphaproteobacteria;o__Sphingomonadales;f__Sphingomonadaceae;g__Croceicoccus;s__Croceicoccus_marinus;	1.52404e-06	4.72984e-11	9.19029e-07	4.0321e-06	3.88277e-10	1.74851e-06	0.0659292	0.239044
k__Bacteria;p__Actinobacteria;c__unidentified_Actinobacteria;o__Micrococcales;f__Micrococcaceae;g__Arthrobacter;s__Arthrobacter_agilis;	1.52404e-06	8.04073e-11	1.19827e-06	6.72016e-06	6.19286e-10	2.20823e-06	0.000951934	0.00820247
k__Bacteria;p__Firmicutes;c__Clostridia;o__Clostridia_vadinBB60_group;f__unidentified_Clostridia_vadinBB60_group;g__unidentified_Clostridia_vadinBB60_group;s__Clostridiales_bacterium_feline_oral_taxon_148;	3.81009e-07	8.12941e-12	3.81009e-07	3.36008e-06	3.06571e-10	1.55369e-06	0.00774889	0.0457889
k__Bacteria;p__unidentified_Bacteria;c__Bacteroidia;o__Bacteroidales;f__Prevotellaceae;g__unidentified_Prevotellaceae;s__Prevotella_sp_AG:487_50_53;	4.1911e-06	5.20135e-10	3.04764e-06	2.01605e-06	1.76557e-10	1.17907e-06	0.109888	0.331118
k__Bacteria;p__Firmicutes;c__Clostridia;o__Oscillospirales;f__Ruminococcaceae;g__Pygmaiobacter;s__Pygmaiobacter_massiliensis;	0	0	0	1.17603e-06	1.75647e-10	1.17603e-06	0.10891	0.329263
k__Bacteria;p__Proteobacteria;c__Gammaproteobacteria;o__Salinisphaerales;f__Salinisphaeraceae;g__Salinisphaera;s__Halophibacterium_profundimaris;	1.14303e-06	4.00558e-11	8.45744e-07	3.19208e-06	3.25745e-10	1.60154e-06	0.105171	0.328887
k__Bacteria;p__Actinobacteria;c__unidentified_Actinobacteria;o__Actinomycetales;f__Actinomycetaceae;g__Actinomyces;s__Actinomyces_dentalis;	1.14303e-06	7.31647e-11	1.14303e-06	1.68004e-06	1.85035e-10	1.20705e-06	0.765886	0.987306
k__Bacteria;p__Proteobacteria;c__Gammaproteobacteria;o__Burkholderiales;f__Rhodocyclaceae;g__Thauera;s__Thauera_terpenica;	0	0	0	1.68004e-06	2.06713e-10	1.2758e-06	0.037829	0.157025
k__Bacteria;p__Firmicutes;c__unidentified_Firmicutes;o__Oscillospirales;f__Ruminococcaceae;g__unidentified_Ruminococcaceae;s__Acutalibacter_muris;	9.52523e-06	1.09126e-09	4.41439e-06	5.04012e-06	3.86286e-10	1.74402e-06	0.0194306	0.0982323
k__Bacteria;p__Proteobacteria;c__Gammaproteobacteria;o__Pseudomonadales;f__Pseudomonadaceae;g__Pseudomonas;s__Pseudomonas_formosensis;	3.81009e-07	8.12941e-12	3.81009e-07	2.35206e-06	2.25661e-10	1.33299e-06	0.0492112	0.197278
k__Bacteria;p__Fusobacteriota;c__Fusobacteriia;o__Fusobacteriales;f__Leptotrichiaceae;g__Leptotrichia;s__Leptotrichia_sp_oral_clone_EI013;	0	0	0	2.18405e-06	3.02303e-10	1.54284e-06	0.0133412	0.0693743
k__Bacteria;p__Proteobacteria;c__Gammaproteobacteria;o__Pseudomonadales;f__Moraxellaceae;g__Psychrobacter;s__Psychrobacter_faecalis;	3.42908e-06	4.10166e-10	2.70636e-06	5.04012e-07	3.22616e-11	5.04012e-07	0.00197816	0.0147551
k__Bacteria;p__Bacteroidota;c__Bacteroidia;o__Bacteroidales;f__Bacteroidaceae;g__Bacteroides;s__Bacteroides_barnesiae;	3.81009e-07	8.12941e-12	3.81009e-07	2.18405e-06	3.02303e-10	1.54284e-06	0.0784688	0.27048
k__Bacteria;p__Firmicutes;c__Clostridia;o__Lachnospirales;f__Lachnospiraceae;g__Lachnoclostridium;s__[Clostridium]_scindens;	6.09615e-06	4.09131e-10	2.70295e-06	7.05617e-06	5.85716e-10	2.14754e-06	0.671506	0.933798
k__Bacteria;p__Actinobacteria;c__unidentified_Actinobacteria;o__Glycomycetales;f__Glycomycetaceae;g__Glycomyces;s__Glycomyces_xiaoerkulensis;	0	0	0	2.01605e-06	2.12688e-10	1.2941e-06	0.0232876	0.112722
k__Bacteria;p__Firmicutes;c__Bacilli;o__Lactobacillales;f__Lactobacillaceae;g__Companilactobacillus;s__Lactobacillus_ginsenosidimutans;	0	0	0	2.35206e-06	2.76244e-10	1.47484e-06	0.00798243	0.0462676
k__Bacteria;p__unidentified_Bacteria;c__Clostridia;o__Lachnospirales;f__Lachnospiraceae;g__unidentified_Lachnospiraceae;s__Clostridium_sp_Culture-27;	0	0	0	2.35206e-06	2.11208e-10	1.2896e-06	0.00798243	0.0462676
k__Bacteria;p__Deinococcota;c__Deinococci;o__Deinococcales;f__Deinococcaceae;g__Deinococcus;s__Deinococcus_lacus;	0	0	0	1.17603e-06	1.75647e-10	1.17603e-06	0.10891	0.329263
k__Bacteria;p__unidentified_Bacteria;c__Bacteroidia;o__Chitinophagales;f__Saprospiraceae;g__unidentified_Saprospiraceae;s__bacterium_enrichment_culture_clone_NCAAH_30N1;	7.62019e-07	3.25176e-11	7.62019e-07	3.36008e-06	3.6438e-10	1.69385e-06	0.0345175	0.144751
k__Bacteria;p__Proteobacteria;c__Gammaproteobacteria;o__Pseudomonadales;f__Moraxellaceae;g__Acinetobacter;s__Acinetobacter_soli;	7.62019e-07	1.59632e-11	5.33908e-07	5.37613e-06	4.9115e-10	1.96655e-06	0.00110888	0.00900964
k__Bacteria;p__unidentified_Bacteria;c__Cyanobacteriia;o__Leptolyngbyales;f__Leptolyngbyaceae;g__unidentified_Leptolyngbyaceae;s__filamentous_cyanobacterium_LEGE_11469;	0	0	0	1.00802e-06	1.29046e-10	1.00802e-06	0.18706	0.467651
k__Bacteria;p__Cyanobacteria;c__Cyanobacteriia;o__Chloroplast;f__unidentified_Chloroplast;g__unidentified_Chloroplast;s__Symbiochloris_handae;	0	0	0	1.00802e-06	1.29046e-10	1.00802e-06	0.18706	0.467651
k__Bacteria;p__unidentified_Bacteria;c__Bacteroidia;o__Bacteroidales;f__Prolixibacteraceae;g__unidentified_Prolixibacteraceae;s__Mariniphaga_anaerophila;	7.62019e-07	3.25176e-11	7.62019e-07	2.01605e-06	1.69331e-10	1.15469e-06	0.251682	0.578361
k__Bacteria;p__unidentified_Bacteria;c__Thermoleophilia;o__Gaiellales;f__unidentified_Gaiellales;g__unidentified_Gaiellales;s__bacterium_Ellin6515;	1.90505e-06	8.73542e-11	1.24896e-06	3.69609e-06	2.31919e-10	1.35135e-06	0.212722	0.512266
k__Bacteria;p__Firmicutes;c__Clostridia;o__Eubacteriales;f__Eubacteriaceae;g__Eubacterium;s__Eubacterium_limosum;	3.81009e-06	2.16981e-10	1.96842e-06	3.19208e-06	2.82389e-10	1.49115e-06	0.687946	0.939986
k__Bacteria;p__Bacteroidota;c__Bacteroidia;o__Sphingobacteriales;f__Sphingobacteriaceae;g__Mucilaginibacter;s__Mucilaginibacter_sp;	3.81009e-06	4.15635e-10	2.72434e-06	1.84805e-06	1.15789e-10	9.54843e-07	0.0999915	0.318155
k__Bacteria;p__Actinobacteria;c__unidentified_Actinobacteria;o__Glycomycetales;f__Glycomycetaceae;g__Glycomyces;s__Glycomyces_harbinensis;	0	0	0	3.19208e-06	3.11293e-10	1.56561e-06	0.00173065	0.0130157
k__Bacteria;p__Firmicutes;c__Negativicutes;o__Veillonellales-Selenomonadales;f__Veillonellaceae;g__Megasphaera;s__Megasphaera_hexanoica;	2.28606e-06	2.92659e-10	2.28606e-06	5.04012e-07	1.78093e-11	3.74474e-07	0.0279152	0.129092
k__Bacteria;p__Bacteroidota;c__Bacteroidia;o__Sphingobacteriales;f__Sphingobacteriaceae;g__Solitalea;s__Solitalea_koreensis;	4.1911e-06	4.87026e-10	2.94905e-06	5.04012e-07	1.78093e-11	3.74474e-07	0.000299697	0.00309914
k__Bacteria;p__Firmicutes;c__Bacilli;o__Paenibacillales;f__Paenibacillaceae;g__Paenibacillus;s__Paenibacillus_glucanolyticus;	0	0	0	1.00802e-06	1.29046e-10	1.00802e-06	0.18706	0.467651
k__Bacteria;p__Chloroflexi;c__Ktedonobacteria;o__Ktedonobacterales;f__JG30-KF-AS9;g__unidentified_JG30-KF-AS9;s__Chloroflexi_bacterium_Ellin7237;	0	0	0	3.36008e-06	2.19857e-10	1.31573e-06	0.00100052	0.00820247
k__Bacteria;p__unidentified_Bacteria;c__Saccharimonadia;o__Saccharimonadales;f__unidentified_Saccharimonadales;g__unidentified_Saccharimonadales;s__TM7_phylum_sp_oral_clone_FR058;	2.28606e-06	2.92659e-10	2.28606e-06	1.51204e-06	6.6344e-11	7.22768e-07	0.4132	0.724493
k__Bacteria;p__Proteobacteria;c__Gammaproteobacteria;o__Burkholderiales;f__Aquaspirillaceae;g__Rivicola;s__Aquaspirillum_sp_LM1;	0	0	0	1.17603e-06	1.3229e-10	1.02061e-06	0.10891	0.329263
k__Bacteria;p__Bacteroidota;c__Bacteroidia;o__Bacteroidales;f__Prevotellaceae;g__Prevotella_7;s__Massiliprevotella_massiliensis;	0	0	0	2.35206e-06	2.18434e-10	1.31147e-06	0.00798243	0.0462676
k__Bacteria;p__Proteobacteria;c__Gammaproteobacteria;o__Enterobacterales;f__Shewanellaceae;g__Shewanella;s__Shewanella_baltica;	7.62019e-07	3.25176e-11	7.62019e-07	2.18405e-06	1.93911e-10	1.23566e-06	0.172736	0.457108
k__Bacteria;p__Firmicutes;c__Clostridia;o__Christensenellales;f__Christensenellaceae;g__Christensenellaceae_R-7_group;s__Christensenella_sp_Marseille-P3954;	3.42908e-06	3.27394e-10	2.41792e-06	3.36008e-07	1.43385e-11	3.36008e-07	0.000680471	0.0063838
k__Bacteria;p__Actinobacteria;c__unidentified_Actinobacteria;o__Micrococcales;f__Brevibacteriaceae;g__Brevibacterium;s__Brevibacterium_ravenspurgense;	5.71514e-06	4.71654e-10	2.90213e-06	2.52006e-06	1.1283e-10	9.42564e-07	0.0281389	0.129092
k__Bacteria;p__Firmicutes;c__Clostridia;o__Lachnospirales;f__Lachnospiraceae;g__Shuttleworthia;s__Shuttleworthia_satelles;	2.66706e-06	2.99015e-10	2.31075e-06	3.36008e-07	7.11235e-12	2.36649e-07	0.00486057	0.0315937
k__Bacteria;p__Bacteroidota;c__Bacteroidia;o__Bacteroidales;f__Porphyromonadaceae;g__Porphyromonas;s__Porphyromonas_canoris;	0	0	0	1.00802e-06	1.29046e-10	1.00802e-06	0.18706	0.467651
k__Bacteria;p__Bacteroidota;c__Bacteroidia;o__Chitinophagales;f__Chitinophagaceae;g__Parasegetibacter;s__Parasegetibacter_luojiensis;	3.81009e-07	8.12941e-12	3.81009e-07	8.4002e-07	8.96156e-11	8.4002e-07	0.674181	0.933798
k__Bacteria;p__Proteobacteria;c__Gammaproteobacteria;o__Burkholderiales;f__Burkholderiaceae;g__Burkholderia-Caballeronia-Paraburkholderia;s__Caballeronia_terrestris;	0	0	0	3.86409e-06	2.198e-10	1.31556e-06	0.000360608	0.00364615
k__Bacteria;p__Actinobacteria;c__unidentified_Actinobacteria;o__Pseudonocardiales;f__Pseudonocardiaceae;g__Saccharomonospora;s__Saccharomonospora_viridis;	1.90505e-06	2.03235e-10	1.90505e-06	0	0	0	0.00268339	0.01938
k__Bacteria;p__Spirochaetota;c__Spirochaetia;o__Spirochaetales;f__Spirochaetaceae;g__Treponema;s__Treponema_denticola;	1.90505e-06	2.03235e-10	1.90505e-06	1.34403e-06	1.06571e-10	9.16049e-07	0.553511	0.83085
k__Bacteria;p__Firmicutes;c__Bacilli;o__Erysipelotrichales;f__Erysipelotrichaceae;g__Dubosiella;s__Firmicutes_bacterium_M10-2;	3.81009e-07	8.12941e-12	3.81009e-07	1.68004e-06	1.48904e-10	1.08281e-06	0.190437	0.474788
k__Bacteria;p__Bacteroidota;c__Bacteroidia;o__Sphingobacteriales;f__Sphingobacteriaceae;g__Olivibacter;s__Olivibacter_soli;	0	0	0	8.4002e-07	8.96156e-11	8.4002e-07	0.3321	0.616756
k__Bacteria;p__Actinobacteriota;c__Rubrobacteria;o__Rubrobacterales;f__Rubrobacteriaceae;g__Rubrobacter;s__Rubrobacter_sp_C05_TP_Z26_S14;	3.81009e-07	8.12941e-12	3.81009e-07	1.17603e-06	1.03385e-10	9.0225e-07	0.448758	0.766088
k__Bacteria;p__Proteobacteria;c__Gammaproteobacteria;o__Enterobacterales;f__Alteromonadaceae;g__Bowmanella;s__Bowmanella_pacifica;	3.81009e-07	8.12941e-12	3.81009e-07	1.00802e-06	9.29157e-11	8.55348e-07	0.68344	0.936642
k__Bacteria;p__Actinobacteria;c__unidentified_Actinobacteria;o__Micrococcales;f__Microbacteriaceae;g__Microbacterium;s__Microbacterium_pseudoresistens;	3.04807e-06	2.71966e-10	2.20375e-06	1.84805e-06	6.5206e-11	7.16542e-07	0.319673	0.616756
k__Bacteria;p__Actinobacteriota;c__Coriobacteriia;o__Coriobacteriales;f__Atopobiaceae;g__Olsenella;s__Olsenella_uli;	1.90505e-06	1.03909e-10	1.36217e-06	2.35206e-06	1.46173e-10	1.07283e-06	0.807031	1
k__Bacteria;p__Firmicutes;c__Clostridia;o__Oscillospirales;f__Ruminococcaceae;g__Ruminococcus;s__Ruminococcus_sp;	3.81009e-07	8.12941e-12	3.81009e-07	8.4002e-07	8.96156e-11	8.4002e-07	0.674181	0.933798
k__Bacteria;p__Firmicutes;c__Bacilli;o__Erysipelotrichales;f__Erysipelatoclostridiaceae;g__Erysipelatoclostridium;s__[Clostridium]_spiroforme;	4.57211e-06	3.59468e-10	2.53359e-06	3.52809e-06	2.00625e-10	1.25687e-06	0.455725	0.772272
k__Bacteria;p__Firmicutes;c__Clostridia;o__Peptostreptococcales-Tissierellales;f__Family_XI;g__Gallicola;s__Peptostreptococcaceae_bacterium_SK031;	1.14303e-06	4.00558e-11	8.45744e-07	8.4002e-07	8.96156e-11	8.4002e-07	0.707081	0.956082
k__Bacteria;p__Firmicutes;c__Bacilli;o__Lactobacillales;f__Lactobacillaceae;g__Ligilactobacillus;s__Lactobacillus_agilis;	7.62019e-07	3.25176e-11	7.62019e-07	1.68004e-06	1.2e-10	9.72048e-07	0.366282	0.660034
k__Archaea;p__Halobacterota;c__Halobacteria;o__Halobacterales;f__Haloferacaceae;g__Natrinema;s__Natrinema_versiforme;	2.28606e-06	1.60223e-10	1.69149e-06	2.68807e-06	1.80597e-10	1.19249e-06	0.821234	1
k__Bacteria;p__Proteobacteria;c__Alphaproteobacteria;o__Rhizobiales;f__Beijerinckiaceae;g__Methylobacterium-Methylorubrum;s__Methylobacterium_komagatae;	2.28606e-06	1.43669e-10	1.60172e-06	1.51204e-06	1.24153e-10	9.88728e-07	0.4132	0.724493
k__Bacteria;p__Verrucomicrobiota;c__Verrucomicrobiae;o__Opitutales;f__Puniceicoccaceae;g__Verruc-01;s__bacterium_YC-ZSS-LKJ169;	1.90505e-06	1.03909e-10	1.36217e-06	3.19208e-06	2.39032e-10	1.37191e-06	0.379112	0.676036
k__Bacteria;p__Firmicutes;c__Clostridia;o__Christensenellales;f__Christensenellaceae;g__Christensenellaceae_R-7_group;s__bacterium_YE57;	7.62019e-07	3.25176e-11	7.62019e-07	1.34403e-06	1.06571e-10	9.16049e-07	0.7334	0.972877
k__Bacteria;p__Proteobacteria;c__Gammaproteobacteria;o__Enterobacterales;f__Vibrionaceae;g__Vibrio;s__Vibrio_metschnikovii;	4.1911e-06	3.5459e-10	2.51634e-06	6.72016e-07	2.12232e-11	4.08794e-07	0.000811316	0.0073259
k__Bacteria;p__unidentified_Bacteria;c__WWE3;o__unidentified_WWE3;f__unidentified_WWE3;g__unidentified_WWE3;s__bacterium_enrichment_culture_clone_EBa3;	0	0	0	1.51204e-06	1.16927e-10	9.59523e-07	0.0652551	0.239044
k__Bacteria;p__Proteobacteria;c__Alphaproteobacteria;o__Rickettsiales;f__Mitochondria;g__unidentified_Mitochondria;s__Alphaproteobacteria_bacterium_RIFCSPLOWO2_01_FULL_40_26;	0	0	0	8.4002e-07	8.96156e-11	8.4002e-07	0.3321	0.616756
k__Bacteria;p__Cyanobacteria;c__Sericytochromatia;o__unidentified_Sericytochromatia;f__unidentified_Sericytochromatia;g__unidentified_Sericytochromatia;s__Cyanobacteria/Melainabacteria_group_bacterium_S15B-MN24_CBMW_12;	0	0	0	8.4002e-07	8.96156e-11	8.4002e-07	0.3321	0.616756
k__Bacteria;p__unidentified_Bacteria;c__Clostridia;o__Oscillospirales;f__Ruminococcaceae;g__unidentified_Ruminococcaceae;s__Ruminococcaceae_bacterium_GD7;	0	0	0	8.4002e-07	8.96156e-11	8.4002e-07	0.3321	0.616756
k__Bacteria;p__Bacteroidota;c__Bacteroidia;o__Bacteroidales;f__Prevotellaceae;g__Prevotella_7;s__Prevotella_denticola;	4.1911e-06	3.04927e-10	2.33348e-06	1.00802e-06	3.51065e-11	5.25766e-07	0.0058568	0.0370117
k__Archaea;p__Halobacterota;c__Halobacteria;o__Halobacterales;f__Haloferacaceae;g__Halopenitus;s__Halopenitus_salinus;	3.81009e-07	8.12941e-12	3.81009e-07	2.01605e-06	1.40426e-10	1.05153e-06	0.127093	0.358063
k__Bacteria;p__Firmicutes;c__Bacilli;o__Lactobacillales;f__Streptococcaceae;g__Streptococcus;s__Streptococcus_sp_group_B;	2.28606e-06	2.09887e-10	1.93597e-06	0	0	0	0.000821145	0.0073259
k__Bacteria;p__Firmicutes;c__Bacilli;o__Lactobacillales;f__Streptococcaceae;g__Streptococcus;s__Streptococcus_sobrinus;	2.66706e-06	1.16916e-10	1.44492e-06	1.17603e-06	9.61589e-11	8.70148e-07	0.14533	0.399548
k__Bacteria;p__Firmicutes;c__Bacilli;o__RF39;f__unidentified_RF39;g__unidentified_RF39;s__Firmicutes_bacterium_CAG:822;	7.62019e-07	3.25176e-11	7.62019e-07	8.4002e-07	8.96156e-11	8.4002e-07	1	1
k__Archaea;p__Halobacterota;c__Halobacteria;o__Halobacterales;f__Haloferacaceae;g__Halostagnicola;s__Halostagnicola_larsenii;	3.81009e-07	8.12941e-12	3.81009e-07	1.34403e-06	1.06571e-10	9.16049e-07	0.291866	0.616756
k__Bacteria;p__Proteobacteria;c__Alphaproteobacteria;o__Rhizobiales;f__Xanthobacteraceae;g__Rhodopseudomonas;s__Rhodopseudomonas_sp;	2.28606e-06	1.43669e-10	1.60172e-06	2.52006e-06	1.56187e-10	1.10897e-06	1	1
k__Bacteria;p__Bacteroidota;c__Bacteroidia;o__Bacteroidales;f__Prevotellaceae;g__Prevotella_7;s__Prevotella_sp_oral_clone_DO014;	1.14303e-06	7.31647e-11	1.14303e-06	8.4002e-07	8.96156e-11	8.4002e-07	0.707081	0.956082
k__Bacteria;p__Spirochaetota;c__Spirochaetia;o__Spirochaetales;f__Spirochaetaceae;g__Treponema;s__Treponema_sp_canine_oral_taxon_087;	1.52404e-06	6.38528e-11	1.06782e-06	2.01605e-06	1.83783e-10	1.20296e-06	0.789212	0.994713
k__Bacteria;p__Actinobacteria;c__unidentified_Actinobacteria;o__Corynebacteriales;f__Corynebacteriaceae;g__Corynebacterium;s__Corynebacterium_durum;	4.95312e-06	3.30941e-10	2.43098e-06	1.00802e-06	4.95588e-11	6.24682e-07	0.000763053	0.00708549
k__Bacteria;p__unidentified_Bacteria;c__Bacteroidia;o__Chitinophagales;f__Chitinophagaceae;g__unidentified_Chitinophagaceae;s__Terrimonas_sp_YJ03;	1.90505e-06	2.03235e-10	1.90505e-06	0	0	0	0.00268339	0.01938
k__Bacteria;p__Berkelbacteria;c__unidentified_Berkelbacteria;o__unidentified_Berkelbacteria;f__unidentified_Berkelbacteria;g__unidentified_Berkelbacteria;s__candidate_division_WS2_bacterium_ADurb.Bin280;	0	0	0	8.4002e-07	8.96156e-11	8.4002e-07	0.3321	0.616756
k__Bacteria;p__Bacteroidota;c__Bacteroidia;o__Flavobacteriales;f__Flavobacteriaceae;g__Flavobacterium;s__Flavobacterium_cheniae;	0	0	0	1.00802e-06	7.12373e-11	7.48948e-07	0.18706	0.467651
k__Bacteria;p__unidentified_Bacteria;c__Gammaproteobacteria;o__Burkholderiales;f__Comamonadaceae;g__unidentified_Comamonadaceae;s__Ideonella_sp;	1.14303e-06	4.00558e-11	8.45744e-07	2.85607e-06	1.90497e-10	1.22474e-06	0.151464	0.410554
k__Bacteria;p__Bacteroidota;c__Bacteroidia;o__Sphingobacteriales;f__Sphingobacteriaceae;g__Sphingobacterium;s__Sphingobacterium_mizutaii;	3.81009e-07	8.12941e-12	3.81009e-07	8.4002e-07	6.0711e-11	6.91404e-07	0.674181	0.933798
k__Bacteria;p__Campylobacterota;c__Campylobacteria;o__Campylobacterales;f__Helicobacteraceae;g__Helicobacter;s__Helicobacter_hepaticus;	3.81009e-07	8.12941e-12	3.81009e-07	1.00802e-06	7.12373e-11	7.48948e-07	0.68344	0.936642
k__Bacteria;p__Firmicutes;c__Bacilli;o__Erysipelotrichales;f__Erysipelatoclostridiaceae;g__Erysipelotrichaceae_UCG-002;s__Erysipelotrichaceae_bacterium_SG0102;	0	0	0	6.72016e-07	5.7354e-11	6.72016e-07	0.320274	0.616756
k__Bacteria;p__Actinobacteria;c__unidentified_Actinobacteria;o__Catenulisporales;f__Actinospicaceae;g__Actinospica;s__bacterium_Ellin5012;	3.04807e-06	2.55411e-10	2.13563e-06	6.72016e-07	3.56755e-11	5.30009e-07	0.0108071	0.0592439
k__Bacteria;p__Bacteroidota;c__Bacteroidia;o__Sphingobacteriales;f__Sphingobacteriaceae;g__Sphingobacterium;s__Sphingobacterium_nematocida;	0	0	0	1.17603e-06	8.89328e-11	8.36814e-07	0.10891	0.329263
k__Bacteria;p__Deinococcota;c__Deinococci;o__Deinococcales;f__Deinococcaceae;g__Deinococcus;s__Deinococcus_geothermalis;	3.81009e-07	8.12941e-12	3.81009e-07	6.72016e-07	5.7354e-11	6.72016e-07	1	1
k__Bacteria;p__Firmicutes;c__Bacilli;o__Bacillales;f__Bacillaceae;g__Bacillus;s__Bacillus_gibsonii;	0	0	0	1.51204e-06	8.80224e-11	8.3252e-07	0.0652551	0.239044
k__Bacteria;p__Acidobacteriota;c__Blastocatellia;o__Pyrinomonadales;f__Pyrinomonadaceae;g__RB41;s__Arenimicrobium_luteum;	7.62019e-07	3.25176e-11	7.62019e-07	1.17603e-06	7.44805e-11	7.65807e-07	0.731091	0.97123
k__Bacteria;p__Actinobacteria;c__unidentified_Actinobacteria;o__Corynebacteriales;f__Corynebacteriaceae;g__Corynebacterium;s__Corynebacterium_massiliense;	2.28606e-06	1.60223e-10	1.69149e-06	0	0	0	0.000821145	0.0073259
k__Bacteria;p__Deferribacteres;c__unidentified_Deferribacteres;o__Deferribacterales;f__Deferribacteraceae;g__Mucispirillum;s__Mucispirillum_sp_69;	1.14303e-06	4.00558e-11	8.45744e-07	2.18405e-06	1.36102e-10	1.03521e-06	0.419628	0.731536
k__Bacteria;p__Firmicutes;c__Bacilli;o__Lactobacillales;f__Aerococcaceae;g__Facklamia;s__Facklamia_tabacinasalis;	0	0	0	6.72016e-07	5.7354e-11	6.72016e-07	0.320274	0.616756
k__Bacteria;p__unidentified_Bacteria;c__Clostridia;o__Oscillospirales;f__Hungateiclostridiaceae;g__unidentified_Hungateiclostridiaceae;s__iron-reducing_bacterium_enrichment_culture_clone_FEA_2_A6;	0	0	0	1.51204e-06	8.07963e-11	7.97616e-07	0.0652551	0.239044
k__Bacteria;p__Proteobacteria;c__Alphaproteobacteria;o__Acetobacterales;f__Acetobacteraceae;g__Roseomonas;s__Roseomonas_genomospecies_5;	1.52404e-06	4.72984e-11	9.19029e-07	1.34403e-06	7.76668e-11	7.82016e-07	0.764599	0.987306
k__Bacteria;p__Proteobacteria;c__Gammaproteobacteria;o__Xanthomonadales;f__Rhodanobacteraceae;g__Rudaea;s__Rudaea_cellulosilytica;	1.90505e-06	1.03909e-10	1.36217e-06	1.00802e-06	6.40111e-11	7.09947e-07	0.328935	0.616756
k__Bacteria;p__Verrucomicrobiota;c__Verrucomicrobiae;o__Chthoniobacterales;f__Chthoniobacteraceae;g__Chthoniobacter;s__bacterium_Ellin506;	0	0	0	8.4002e-07	6.0711e-11	6.91404e-07	0.3321	0.616756
k__Bacteria;p__Firmicutes;c__Bacilli;o__Erysipelotrichales;f__Erysipelotrichaceae;g__Dubosiella;s__Dubosiella_newyorkensis;	0	0	0	1.51204e-06	9.52485e-11	8.66019e-07	0.0652551	0.239044
k__Bacteria;p__Actinobacteria;c__unidentified_Actinobacteria;o__Propionibacteriales;f__Propionibacteriaceae;g__Tessaracoccus;s__Tessaracoccus_sp_T2.5-30;	0	0	0	8.4002e-07	6.0711e-11	6.91404e-07	0.3321	0.616756
k__Bacteria;p__Proteobacteria;c__Alphaproteobacteria;o__Rhodospirillales;f__Rhodospirillaceae;g__Haematospirillum;s__Haematospirillum_jordaniae;	1.90505e-06	1.37018e-10	1.56421e-06	0	0	0	0.00268339	0.01938
k__Bacteria;p__Actinobacteriota;c__Thermoleophilia;o__Solirubrobacterales;f__Solirubrobacteraceae;g__Patulibacter;s__Patulibacter_minatonensis;	1.90505e-06	1.37018e-10	1.56421e-06	8.4002e-07	4.62587e-11	6.03524e-07	0.186683	0.467651
k__Archaea;p__Halobacterota;c__Halobacteria;o__Halobacterales;f__Haloferacaceae;g__Halorubrum;s__Halorubrum_trapanicum;	1.52404e-06	1.30071e-10	1.52404e-06	1.51204e-06	6.6344e-11	7.22768e-07	1	1
k__Bacteria;p__Firmicutes;c__Clostridia;o__Peptostreptococcales-Tissierellales;f__Peptostreptococcaceae;g__Peptoanaerobacter;s__Peptoanaerobacter_stomatis;	0	0	0	6.72016e-07	5.7354e-11	6.72016e-07	0.320274	0.616756
k__Bacteria;p__Firmicutes;c__Negativicutes;o__Veillonellales-Selenomonadales;f__Veillonellaceae;g__Megasphaera;s__Megasphaera_cerevisiae;	1.52404e-06	1.30071e-10	1.52404e-06	0	0	0	0.00876894	0.0492576
k__Bacteria;p__Actinobacteria;c__unidentified_Actinobacteria;o__Frankiales;f__Sporichthyaceae;g__hgcI_clade;s__Candidatus_Planktophila_versatilis;	0	0	0	6.72016e-07	5.7354e-11	6.72016e-07	0.320274	0.616756
k__Bacteria;p__Firmicutes;c__Clostridia;o__Clostridiales;f__Clostridiaceae;g__Clostridium_sensu_stricto_13;s__Clostridium_estertheticum;	1.52404e-06	1.30071e-10	1.52404e-06	1.34403e-06	7.76668e-11	7.82016e-07	0.764599	0.987306
k__Bacteria;p__Bacteroidota;c__Bacteroidia;o__Flavobacteriales;f__Weeksellaceae;g__Chryseobacterium;s__Chryseobacterium_taklimakanense;	0	0	0	1.34403e-06	9.21191e-11	8.51673e-07	0.116576	0.336776
k__Bacteria;p__Bacteroidota;c__Bacteroidia;o__Sphingobacteriales;f__Sphingobacteriaceae;g__Olivibacter;s__Sphingobacterium_sp_21;	0	0	0	6.72016e-07	5.7354e-11	6.72016e-07	0.320274	0.616756
k__Bacteria;p__Firmicutes;c__Bacilli;o__Paenibacillales;f__Paenibacillaceae;g__Paenibacillus;s__Paenibacillus_sp_VKM_B-2647;	1.52404e-06	1.30071e-10	1.52404e-06	2.68807e-06	1.3724e-10	1.03953e-06	0.466424	0.786011
k__Bacteria;p__Firmicutes;c__Clostridia;o__Peptostreptococcales-Tissierellales;f__Family_XI;g__Ezakiella;s__Ezakiella_massiliensis;	0	0	0	1.51204e-06	8.07963e-11	7.97616e-07	0.0652551	0.239044
k__Bacteria;p__Bacteroidota;c__Bacteroidia;o__Bacteroidales;f__Bacteroidaceae;g__Bacteroides;s__Bacteriodetes_bacterium_enrichment_culture_clone_AP-FeEnrich3;	0	0	0	6.72016e-07	5.7354e-11	6.72016e-07	0.320274	0.616756
k__Bacteria;p__Actinobacteria;c__unidentified_Actinobacteria;o__Actinomycetales;f__Actinomycetaceae;g__Actinomyces;s__Actinomyces_minihominis;	0	0	0	1.51204e-06	8.80224e-11	8.3252e-07	0.0652551	0.239044
k__Bacteria;p__Desulfobacterota;c__Desulfovibrionia;o__Desulfovibrionales;f__Desulfovibrionaceae;g__Desulfovibrio;s__Desulfovibrio_africanus;	0	0	0	6.72016e-07	5.7354e-11	6.72016e-07	0.320274	0.616756
k__Bacteria;p__Actinobacteria;c__unidentified_Actinobacteria;o__Corynebacteriales;f__Nocardiaceae;g__Rhodococcus;s__Rhodococcus_fascians;	2.66706e-06	1.00361e-10	1.33872e-06	1.17603e-06	7.44805e-11	7.65807e-07	0.14533	0.399548
k__Bacteria;p__Bacteroidota;c__Bacteroidia;o__Bacteroidales;f__Porphyromonadaceae;g__Porphyromonas;s__Porphyromonas_uenonis;	1.52404e-06	1.30071e-10	1.52404e-06	3.36008e-07	7.11235e-12	2.36649e-07	0.0753442	0.26676
k__Bacteria;p__Firmicutes;c__Bacilli;o__Lactobacillales;f__Lactobacillaceae;g__Fructobacillus;s__Fructobacillus_tropaeoli;	1.52404e-06	1.30071e-10	1.52404e-06	5.04012e-07	1.78093e-11	3.74474e-07	0.211492	0.512266
k__Archaea;p__Halobacterota;c__Halobacteria;o__Halobacterales;f__Halomicrobiaceae;g__Natronomonas;s__Natronobacterium_sp_2-24-8;	1.14303e-06	4.00558e-11	8.45744e-07	3.86409e-06	1.83669e-10	1.20259e-06	0.0337746	0.142953
k__Bacteria;p__Actinobacteria;c__unidentified_Actinobacteria;o__Corynebacteriales;f__Dietziaceae;g__Dietzia;s__Dietzia_timorensis;	1.90505e-06	1.37018e-10	1.56421e-06	1.68004e-06	1.05547e-10	9.11636e-07	0.784742	0.991826
k__Bacteria;p__Actinobacteriota;c__Coriobacteriia;o__Coriobacteriales;f__Eggerthellaceae;g__Gordonibacter;s__Gordonibacter_pamelaeae;	0	0	0	1.17603e-06	7.44805e-11	7.65807e-07	0.10891	0.329263
k__Bacteria;p__Bacteroidota;c__Bacteroidia;o__Sphingobacteriales;f__Sphingobacteriaceae;g__Anseongella;s__Anseongella_ginsenosidimutans;	0	0	0	1.00802e-06	7.12373e-11	7.48948e-07	0.18706	0.467651
k__Bacteria;p__unidentified_Bacteria;c__Ktedonobacteria;o__Ktedonobacterales;f__Ktedonobacteraceae;g__unidentified_Ktedonobacteraceae;s__Ktedonobacter_sp;	2.66706e-06	1.99688e-10	1.88835e-06	0	0	0	0.000251279	0.00265888
k__Bacteria;p__unidentified_Bacteria;c__unidentified_Bacteria;o__Gemmatimonadales;f__Gemmatimonadaceae;g__unidentified_Gemmatimonadaceae;s__Gemmatimonadetes_bacterium_SCN_70-22;	1.52404e-06	8.04073e-11	1.19827e-06	8.4002e-07	6.0711e-11	6.91404e-07	0.469727	0.790114
k__Bacteria;p__unidentified_Bacteria;c__Gammaproteobacteria;o__Nitrococcales;f__Halorhodospiraceae;g__unidentified_Halorhodospiraceae;s__Ectothiorhodospiraceae_bacterium_WFHF3C12;	0	0	0	2.18405e-06	1.2165e-10	9.78709e-07	0.0133412	0.0693743
k__Bacteria;p__Proteobacteria;c__Gammaproteobacteria;o__Enterobacterales;f__Aeromonadaceae;g__Oceanisphaera;s__Oceanisphaera_donghaensis;	0	0	0	6.72016e-07	5.7354e-11	6.72016e-07	0.320274	0.616756
k__Bacteria;p__unidentified_Bacteria;c__Alphaproteobacteria;o__Rhodospirillales;f__unidentified_Rhodospirillales;g__unidentified_Rhodospirillales;s__Azospirillum_sp_47_25;	2.66706e-06	1.3347e-10	1.54383e-06	1.68004e-06	8.38688e-11	8.1264e-07	0.42924	0.741861
k__Bacteria;p__unidentified_Bacteria;c__Gammaproteobacteria;o__unidentified_Gammaproteobacteria;f__unidentified_Gammaproteobacteria;g__unidentified_Gammaproteobacteria;s__bacterium_YC-ZSS-LKJ56;	3.81009e-07	8.12941e-12	3.81009e-07	1.34403e-06	7.76668e-11	7.82016e-07	0.291866	0.616756
k__Bacteria;p__Proteobacteria;c__Alphaproteobacteria;o__Sphingomonadales;f__Sphingomonadaceae;g__Altererythrobacter;s__Porphyrobacter_mercurialis;	0	0	0	1.84805e-06	1.08563e-10	9.24568e-07	0.0229048	0.112722
k__Bacteria;p__Proteobacteria;c__Gammaproteobacteria;o__Pseudomonadales;f__Pseudomonadaceae;g__Pseudomonas;s__Pseudomonas_sp_X-a5;	0	0	0	8.4002e-07	6.0711e-11	6.91404e-07	0.3321	0.616756
k__Bacteria;p__Proteobacteria;c__Gammaproteobacteria;o__Pseudomonadales;f__Halomonadaceae;g__Chromohalobacter;s__Chromohalobacter_canadensis;	3.81009e-07	8.12941e-12	3.81009e-07	2.01605e-06	1.11522e-10	9.37082e-07	0.127093	0.358063
k__Bacteria;p__unidentified_Bacteria;c__Bacteroidia;o__Cytophagales;f__Microscillaceae;g__unidentified_Microscillaceae;s__Cytophagales_bacterium;	0	0	0	6.72016e-07	5.7354e-11	6.72016e-07	0.320274	0.616756
k__Bacteria;p__Firmicutes;c__Bacilli;o__Lactobacillales;f__Streptococcaceae;g__Streptococcus;s__Streptococcus_respiraculi;	0	0	0	1.51204e-06	8.80224e-11	8.3252e-07	0.0652551	0.239044
k__Bacteria;p__Firmicutes;c__Bacilli;o__Bacillales;f__Bacillaceae;g__Oceanobacillus;s__Oceanobacillus_oncorhynchi;	0	0	0	1.00802e-06	4.95588e-11	6.24682e-07	0.18706	0.467651
k__Bacteria;p__Myxococcota;c__Myxococcia;o__Myxococcales;f__Vulgatibacteraceae;g__Vulgatibacter;s__Vulgatibacter_sp;	1.14303e-06	7.31647e-11	1.14303e-06	0	0	0	0.0286557	0.129092
k__Bacteria;p__Actinobacteria;c__unidentified_Actinobacteria;o__Corynebacteriales;f__Mycobacteriaceae;g__Mycobacterium;s__Mycolicibacterium_goodii;	2.66706e-06	1.16916e-10	1.44492e-06	1.17603e-06	4.55759e-11	5.99054e-07	0.14533	0.399548
k__Bacteria;p__Bacteroidota;c__Bacteroidia;o__Cytophagales;f__Spirosomaceae;g__Emticicia;s__Emticicia_sp_HMF3825;	0	0	0	5.04012e-07	3.22616e-11	5.04012e-07	0.557856	0.83085
k__Bacteria;p__Deinococcota;c__Deinococci;o__Deinococcales;f__Deinococcaceae;g__Deinococcus;s__Deinococcus_planocerae;	3.81009e-07	8.12941e-12	3.81009e-07	8.4002e-07	4.62587e-11	6.03524e-07	0.674181	0.933798
k__Bacteria;p__Cyanobacteria;c__Cyanobacteriia;o__Chloroplast;f__unidentified_Chloroplast;g__unidentified_Chloroplast;s__Triticum_urartu;	1.14303e-06	7.31647e-11	1.14303e-06	0	0	0	0.0286557	0.129092
k__Bacteria;p__Firmicutes;c__Clostridia;o__Christensenellales;f__Christensenellaceae;g__Christensenellaceae_R-7_group;s__Clostridiales_bacterium_canine_oral_taxon_141;	0	0	0	5.04012e-07	3.22616e-11	5.04012e-07	0.557856	0.83085
k__Bacteria;p__Firmicutes;c__Bacilli;o__Erysipelotrichales;f__Erysipelotrichaceae;g__Faecalitalea;s__Absiella_argi;	0	0	0	1.00802e-06	6.40111e-11	7.09947e-07	0.18706	0.467651
k__Bacteria;p__Bacteroidota;c__Bacteroidia;o__Chitinophagales;f__Chitinophagaceae;g__Chitinophaga;s__Chitinophaga_polysaccharea;	0	0	0	6.72016e-07	3.56755e-11	5.30009e-07	0.320274	0.616756
k__Bacteria;p__unidentified_Bacteria;c__Clostridia;o__Oscillospirales;f__Ruminococcaceae;g__unidentified_Ruminococcaceae;s__Ruminococcus_sp_YE281;	1.14303e-06	7.31647e-11	1.14303e-06	0	0	0	0.0286557	0.129092
k__Bacteria;p__Bacteroidota;c__Bacteroidia;o__Sphingobacteriales;f__Sphingobacteriaceae;g__Pedobacter;s__Nubsella_sp_EsD18;	0	0	0	5.04012e-07	3.22616e-11	5.04012e-07	0.557856	0.83085
k__Bacteria;p__Bacteroidota;c__Bacteroidia;o__Sphingobacteriales;f__NS11-12_marine_group;g__unidentified_NS11-12_marine_group;s__Bacteroidetes_bacterium_OLB11;	0	0	0	5.04012e-07	3.22616e-11	5.04012e-07	0.557856	0.83085
k__Bacteria;p__Firmicutes;c__Clostridia;o__Oscillospirales;f__unidentified_Oscillospirales;g__Hydrogenoanaerobacterium;s__Selenomonadales_bacterium_Marseille-P2399;	0	0	0	1.00802e-06	4.95588e-11	6.24682e-07	0.18706	0.467651
k__Bacteria;p__Proteobacteria;c__Gammaproteobacteria;o__Granulosicoccales;f__unidentified_Granulosicoccales;g__Methylohalomonas;s__Methylohalomonas_lacus;	0	0	0	8.4002e-07	4.62587e-11	6.03524e-07	0.3321	0.616756
k__Bacteria;p__Proteobacteria;c__Gammaproteobacteria;o__Xanthomonadales;f__Xanthomonadaceae;g__Lysobacter;s__Lysobacter_ximonensis;	0	0	0	1.17603e-06	6.72543e-11	7.2771e-07	0.10891	0.329263
k__Bacteria;p__Firmicutes;c__Clostridia;o__Clostridiales;f__Caloramatoraceae;g__Fonticella;s__Fonticella_tunisiensis;	1.14303e-06	7.31647e-11	1.14303e-06	1.68004e-06	4.77381e-11	6.13099e-07	0.765886	0.987306
k__Bacteria;p__Actinobacteriota;c__Acidimicrobiia;o__IMCC26256;f__unidentified_IMCC26256;g__unidentified_IMCC26256;s__bacterium_enrichment_culture_clone_auto73_4W;	0	0	0	1.17603e-06	5.28021e-11	6.44798e-07	0.10891	0.329263
k__Bacteria;p__Desulfobacterota;c__Desulfuromonadia;o__Bradymonadales;f__unidentified_Bradymonadales;g__unidentified_Bradymonadales;s__delta_proteobacterium_GMD14H09;	0	0	0	6.72016e-07	3.56755e-11	5.30009e-07	0.320274	0.616756
k__Bacteria;p__Campylobacterota;c__Campylobacteria;o__Campylobacterales;f__Sulfurovaceae;g__Sulfurovum;s__bacterium_episymbiont_of_Kiwa_sp;	0	0	0	5.04012e-07	3.22616e-11	5.04012e-07	0.557856	0.83085
k__Bacteria;p__Actinobacteriota;c__MB-A2-108;o__unidentified_MB-A2-108;f__unidentified_MB-A2-108;g__unidentified_MB-A2-108;s__Actinobacteria_bacterium_RBG_19FT_COMBO_70_19;	1.90505e-06	1.03909e-10	1.36217e-06	3.36008e-07	1.43385e-11	3.36008e-07	0.0313803	0.137687
k__Bacteria;p__Firmicutes;c__Bacilli;o__Erysipelotrichales;f__Erysipelatoclostridiaceae;g__unidentified_Erysipelatoclostridiaceae;s__Firmicutes_bacterium_CAG:345;	1.14303e-06	7.31647e-11	1.14303e-06	0	0	0	0.0286557	0.129092
k__Bacteria;p__Bacteroidota;c__Bacteroidia;o__Bacteroidales;f__Rikenellaceae;g__Rikenellaceae_RC9_gut_group;s__Bacteroidales_genomosp_P1;	1.14303e-06	7.31647e-11	1.14303e-06	5.04012e-07	3.22616e-11	5.04012e-07	0.378618	0.676036
k__Bacteria;p__Bacteroidota;c__Bacteroidia;o__Cytophagales;f__Spirosomaceae;g__Dyadobacter;s__Dyadobacter_fermentans;	0	0	0	1.00802e-06	4.95588e-11	6.24682e-07	0.18706	0.467651
k__Bacteria;p__Bacteroidota;c__Bacteroidia;o__Flavobacteriales;f__Flavobacteriaceae;g__Flavobacterium;s__Flavobacterium_sp_HME6125;	0	0	0	5.04012e-07	3.22616e-11	5.04012e-07	0.557856	0.83085
k__Bacteria;p__Firmicutes;c__Bacilli;o__Lactobacillales;f__Streptococcaceae;g__Streptococcus;s__Streptococcus_mutans;	7.62019e-07	1.59632e-11	5.33908e-07	1.17603e-06	5.28021e-11	6.44798e-07	0.731091	0.97123
k__Bacteria;p__Actinobacteria;c__unidentified_Actinobacteria;o__Micrococcales;f__Jonesiaceae;g__Jonesia;s__Jonesia_denitrificans;	1.14303e-06	7.31647e-11	1.14303e-06	3.36008e-07	1.43385e-11	3.36008e-07	0.171123	0.456662
k__Bacteria;p__Proteobacteria;c__Gammaproteobacteria;o__Burkholderiales;f__Chitinimonadaceae;g__Chitinimonas;s__Chitinimonas_sp_AR4;	0	0	0	8.4002e-07	3.90326e-11	5.54385e-07	0.3321	0.616756
k__Bacteria;p__Firmicutes;c__Bacilli;o__Bacillales;f__Bacillaceae;g__Bacillus;s__Bacillus_cellulasensis;	1.14303e-06	7.31647e-11	1.14303e-06	1.00802e-06	2.06543e-11	4.03276e-07	1	1
k__Bacteria;p__Bacteroidota;c__Bacteroidia;o__Chitinophagales;f__Chitinophagaceae;g__Chitinophaga;s__Chitinophaga_sp;	1.14303e-06	7.31647e-11	1.14303e-06	1.68004e-07	3.58462e-12	1.68004e-07	0.0883158	0.297657
k__Bacteria;p__Myxococcota;c__Myxococcia;o__Myxococcales;f__Anaeromyxobacteraceae;g__Anaeromyxobacter;s__bacterium_enrichment_culture_clone_auto7_4W;	0	0	0	5.04012e-07	3.22616e-11	5.04012e-07	0.557856	0.83085
k__Bacteria;p__Firmicutes;c__Bacilli;o__Lactobacillales;f__Streptococcaceae;g__Streptococcus;s__Streptococcus_pluranimalium;	0	0	0	8.4002e-07	3.90326e-11	5.54385e-07	0.3321	0.616756
k__Bacteria;p__Actinobacteria;c__unidentified_Actinobacteria;o__Pseudonocardiales;f__Pseudonocardiaceae;g__Saccharopolyspora;s__Saccharopolyspora_rectivirgula;	0	0	0	5.04012e-07	3.22616e-11	5.04012e-07	0.557856	0.83085
k__Bacteria;p__Nitrospirota;c__Nitrospira;o__Nitrospirales;f__Nitrospiraceae;g__unidentified_Nitrospiraceae;s__Nitrospirae_bacterium_RIFCSPLOWO2_01_FULL_62_17;	2.28606e-06	1.43669e-10	1.60172e-06	6.72016e-07	2.12232e-11	4.08794e-07	0.0778281	0.270095
k__Bacteria;p__Firmicutes;c__Bacilli;o__Lactobacillales;f__Lactobacillaceae;g__Ligilactobacillus;s__Lactobacillus_aviarius;	0	0	0	1.84805e-06	8.68844e-11	8.27121e-07	0.0229048	0.112722
k__Bacteria;p__Proteobacteria;c__Gammaproteobacteria;o__Burkholderiales;f__Burkholderiaceae;g__Ralstonia;s__blood_disease_bacterium_A2-HR_MARDI;	0	0	0	6.72016e-07	3.56755e-11	5.30009e-07	0.320274	0.616756
k__Bacteria;p__Proteobacteria;c__Alphaproteobacteria;o__Kiloniellales;f__Kiloniellaceae;g__Tistlia;s__bacterium_YC-ZSS-LKJ88;	0	0	0	3.02407e-06	1.28079e-10	1.00424e-06	0.00172939	0.0130157
k__Bacteria;p__Proteobacteria;c__Gammaproteobacteria;o__Burkholderiales;f__Rhodocyclaceae;g__Azoarcus;s__Azoarcus_sp_SY39;	0	0	0	5.04012e-07	3.22616e-11	5.04012e-07	0.557856	0.83085
k__Bacteria;p__unidentified_Bacteria;c__Thermoleophilia;o__Gaiellales;f__unidentified_Gaiellales;g__unidentified_Gaiellales;s__bacterium_Ellin6517;	7.62019e-07	3.25176e-11	7.62019e-07	2.35206e-06	1.02816e-10	8.99764e-07	0.173299	0.457108
k__Bacteria;p__Proteobacteria;c__Gammaproteobacteria;o__Diplorickettsiales;f__Diplorickettsiaceae;g__Aquicella;s__Aquicella_siphonis;	1.14303e-06	7.31647e-11	1.14303e-06	1.68004e-07	3.58462e-12	1.68004e-07	0.0883158	0.297657
k__Bacteria;p__Firmicutes;c__Clostridia;o__Lachnospirales;f__Lachnospiraceae;g__Johnsonella;s__Lachnospiraceae_bacterium_canine_oral_taxon_036;	1.14303e-06	7.31647e-11	1.14303e-06	0	0	0	0.0286557	0.129092
k__Bacteria;p__Firmicutes;c__Bacilli;o__Acholeplasmatales;f__Acholeplasmataceae;g__Acholeplasma;s__Tenericutes_bacterium_MO-XQ;	7.62019e-07	3.25176e-11	7.62019e-07	1.00802e-06	4.95588e-11	6.24682e-07	1	1
k__Bacteria;p__Proteobacteria;c__Gammaproteobacteria;o__Burkholderiales;f__Sutterellaceae;g__Sutterella;s__Sutterella_parvirubra;	1.14303e-06	7.31647e-11	1.14303e-06	0	0	0	0.0286557	0.129092
k__Bacteria;p__Bacteroidota;c__Bacteroidia;o__Cytophagales;f__Microscillaceae;g__Ohtaekwangia;s__Globodera_pallida;	2.28606e-06	1.43669e-10	1.60172e-06	0	0	0	0.000821145	0.0073259
k__Bacteria;p__Firmicutes;c__Bacilli;o__Bacillales;f__Planococcaceae;g__Rummeliibacillus;s__Rummeliibacillus_stabekisii;	7.62019e-07	3.25176e-11	7.62019e-07	1.51204e-06	5.91178e-11	6.82272e-07	0.521248	0.83085
k__Bacteria;p__Firmicutes;c__Clostridia;o__Oscillospirales;f__Ruminococcaceae;g__Candidatus_Soleaferrea;s__Ruminococcaceae_bacterium_GD6;	2.28606e-06	1.1056e-10	1.40509e-06	1.17603e-06	6.00282e-11	6.87505e-07	0.236339	0.550047
k__Bacteria;p__Firmicutes;c__Clostridia;o__Clostridiales;f__Clostridiaceae;g__Hathewaya;s__Clostridiaceae_bacterium_14S0207;	0	0	0	5.04012e-07	3.22616e-11	5.04012e-07	0.557856	0.83085
k__Bacteria;p__Proteobacteria;c__Gammaproteobacteria;o__Pseudomonadales;f__Halomonadaceae;g__Halomonas;s__Halomonas_halmophila;	7.62019e-07	1.59632e-11	5.33908e-07	1.17603e-06	5.28021e-11	6.44798e-07	0.731091	0.97123
k__Bacteria;p__Firmicutes;c__Bacilli;o__Bacillales;f__Bacillaceae;g__Terribacillus;s__Terribacillus_goriensis;	3.81009e-07	8.12941e-12	3.81009e-07	5.04012e-07	3.22616e-11	5.04012e-07	1	1
k__Bacteria;p__unidentified_Bacteria;c__Alphaproteobacteria;o__unidentified_Alphaproteobacteria;f__unidentified_Alphaproteobacteria;g__unidentified_Alphaproteobacteria;s__Rhodospirillaceae_bacterium;	1.14303e-06	7.31647e-11	1.14303e-06	1.51204e-06	8.07963e-11	7.97616e-07	1	1
k__Bacteria;p__Firmicutes;c__Bacilli;o__Erysipelotrichales;f__Erysipelotrichaceae;g__Faecalitalea;s__Absiella_dolichum;	0	0	0	8.4002e-07	3.90326e-11	5.54385e-07	0.3321	0.616756
k__Bacteria;p__Firmicutes;c__Clostridia;o__Oscillospirales;f__Oscillospiraceae;g__Oscillospira;s__Oscillospira_guilliermondii;	0	0	0	5.04012e-07	3.22616e-11	5.04012e-07	0.557856	0.83085
k__Bacteria;p__Proteobacteria;c__Alphaproteobacteria;o__Acetobacterales;f__Acetobacteraceae;g__Craurococcus-Caldovatus;s__Craurococcus_roseus;	0	0	0	5.04012e-07	3.22616e-11	5.04012e-07	0.557856	0.83085
k__Bacteria;p__Bacteroidota;c__Bacteroidia;o__Bacteroidales;f__Rikenellaceae;g__Rikenellaceae_RC9_gut_group;s__Bacteroidia_bacterium_canine_oral_taxon_041;	1.14303e-06	7.31647e-11	1.14303e-06	0	0	0	0.0286557	0.129092
k__Bacteria;p__unidentified_Bacteria;c__Acidimicrobiia;o__Actinomarinales;f__unidentified_Actinomarinales;g__unidentified_Actinomarinales;s__bacterium_enrichment_culture_clone_Anammox_20;	1.90505e-06	1.03909e-10	1.36217e-06	1.68004e-07	3.58462e-12	1.68004e-07	0.0119946	0.0642064
k__Bacteria;p__Firmicutes;c__Clostridia;o__Peptostreptococcales-Tissierellales;f__Family_XI;g__Murdochiella;s__Ndongobacter_massiliensis;	1.90505e-06	1.03909e-10	1.36217e-06	1.51204e-06	6.6344e-11	7.22768e-07	0.772538	0.987373
k__Bacteria;p__unidentified_Bacteria;c__Synergistia;o__Synergistales;f__Synergistaceae;g__unidentified_Synergistaceae;s__bacterium_enrichment_culture_clone_BA27;	0	0	0	5.04012e-07	3.22616e-11	5.04012e-07	0.557856	0.83085
k__Bacteria;p__Firmicutes;c__Clostridia;o__Peptostreptococcales-Tissierellales;f__Family_XI;g__Peptoniphilus;s__Peptoniphilus_indolicus;	0	0	0	5.04012e-07	3.22616e-11	5.04012e-07	0.557856	0.83085
k__Bacteria;p__Firmicutes;c__Clostridia;o__Lachnospirales;f__Defluviitaleaceae;g__Defluviitaleaceae_UCG-011;s__Lachnospiraceae_bacterium_oral_taxon_500;	1.52404e-06	8.04073e-11	1.19827e-06	0	0	0	0.00876894	0.0492576
k__Bacteria;p__Bacteroidota;c__Bacteroidia;o__Bacteroidales;f__Prevotellaceae;g__Prevotellaceae_UCG-001;s__Marseilla_massiliensis;	7.62019e-07	3.25176e-11	7.62019e-07	8.4002e-07	4.62587e-11	6.03524e-07	1	1
k__Bacteria;p__Bacteroidota;c__Bacteroidia;o__Sphingobacteriales;f__Sphingobacteriaceae;g__Sphingobacterium;s__Sphingobacterium_faecium;	7.62019e-07	3.25176e-11	7.62019e-07	1.17603e-06	5.28021e-11	6.44798e-07	0.731091	0.97123
k__Bacteria;p__unidentified_Bacteria;c__Alphaproteobacteria;o__Rhodobacterales;f__Rhodobacteraceae;g__unidentified_Rhodobacteraceae;s__Rhodovulum_adriaticum;	1.90505e-06	1.03909e-10	1.36217e-06	3.36008e-07	1.43385e-11	3.36008e-07	0.0313803	0.137687
k__Bacteria;p__Proteobacteria;c__Gammaproteobacteria;o__Pseudomonadales;f__Halomonadaceae;g__Marinospirillum;s__Marinospirillum_insulare;	1.14303e-06	7.31647e-11	1.14303e-06	0	0	0	0.0286557	0.129092
k__Bacteria;p__Actinobacteria;c__unidentified_Actinobacteria;o__Actinomycetales;f__Actinomycetaceae;g__Actinomyces;s__Actinomyces_sp_oral_taxon_897;	0	0	0	5.04012e-07	3.22616e-11	5.04012e-07	0.557856	0.83085
k__Bacteria;p__Gracilibacteria;c__unidentified_Gracilibacteria;o__unidentified_Gracilibacteria;f__unidentified_Gracilibacteria;g__unidentified_Gracilibacteria;s__Gracilibacteria_bacterium_oral_taxon_873;	2.28606e-06	1.1056e-10	1.40509e-06	3.36008e-07	1.43385e-11	3.36008e-07	0.0125454	0.0667623
[truncated: 204 more rows]
